# Supplementary material for: Specific Attenuation of Purinergic Signaling during Bortezomib-Induced Peripheral Neuropathy In Vitro
Source: Int J Mol Sci. 2022 Mar 29;23(7):3734. doi: 10.3390/ijms23073734 (PMC8998302; doi:10.3390/ijms23073734)
Supplement: Supplementary file 1 [file ijms-23-03734-s001.zip]

Archive with 2 entries (2 files):
- Holzer et al., 2022, Supplementary file S1.pdf
- Holzer et al., 2022, Supplementary file S2.xlsx
