# Supplementary material for: Specific Attenuation of Purinergic Signaling during Bortezomib-Induced Peripheral Neuropathy In Vitro
Source: Int J Mol Sci. 2022 Mar 29;23(7):3734. doi: 10.3390/ijms23073734 (PMC8998302; doi:10.3390/ijms23073734)
Supplement: Supplementary file 1 [file ijms-23-03734-s001.zip › Holzer et al., 2022, Supplementary file S2.xlsx]

## Sheet: Organization
Supplementary File S2
Organization
Workbook 2
CPM
Column A lists all Probe_IDs investigated (>19,000).
The workbook 2 provides absolute read counts per 1 million reads (CPM) for all genes analyzed.
Workbook 3
top500 variable genes
(processed data)
Workbook 3 provides information on the top500 variable genes, which are the basis for the PCA in figure 4A.
Column A lists the gene names of the top500 variable genes.
Loadings of the principal components (PC) 1-5 are given
Workbook 4
DEGs DoD42vs1
(processed data)
Workbook 4 provides data on all differentially expressed genes with Padj < 0.05 and |log2(fold change)| > 1 .
Abbreviations used:
baseMean: absolute gene expression (CPM) on DoD1
FoldChange: DoD42 vs DoD1
lfcSE: standard error of the log2FoldChange estimate
stat: Wald statistic
Pvalue: Wald test p-value
Padj = Benjamini-Hochberg adjusted P-value
Workbook 5
MetaData
Workbook 5 povides meta data for all samples analyzed in this study (63).

## Sheet: CPM
Sample_ID	S_AH_Sigma1916_1_0_0a	S_AH_Sigma1916_1_0_0b	S_AH_Sigma1916_1_0_0c	S_AH_Sigma1920_1_0_0a	S_AH_Sigma1920_1_0_0b	S_AH_Sigma1920_1_0_0c	S_AH_Sigma1922_1_0_0a	S_AH_Sigma1922_1_0_0b	S_AH_Sigma1916_4_1_1a	S_AH_Sigma1916_4_1_1b	S_AH_Sigma1916_4_1_1c	S_AH_Sigma1920_4_1_1a	S_AH_Sigma1920_4_1_1b	S_AH_Sigma1920_4_1_1c	S_AH_Sigma1922_4_1_1a	S_AH_Sigma1922_4_1_1b	S_AH_Sigma1922_4_1_1c	S_AH_Sigma1916_7_1_1a	S_AH_Sigma1916_7_1_1b	S_AH_Sigma1916_7_1_1c	S_AH_Sigma1920_7_1_1a	S_AH_Sigma1920_7_1_1b	S_AH_Sigma1922_7_1_1a	S_AH_Sigma1922_7_1_1b	S_AH_Sigma1922_7_1_1c	S_07_D_01_A	S_07_D_01_B	S_09_D_01_A	S_08_D_01_A	S_08_D_01_B	S_07_D_07_A	S_07_D_07_B	S_09_D_07_A	S_09_D_07_B	S_08_D_07_A	S_08_D_07_B	S_07_D_14_A	S_07_D_14_B	S_09_D_14_A	S_08_D_14_A	S_08_D_14_B	S_07_D_28_A	S_07_D_28_B	S_09_D_28_A	S_08_D_28_A	S_08_D_28_B	S_07_D_35_A	S_07_D_35_B	S_09_D_35_A
Probe_ID
A1BG	15.2862	0	57.7664	20.436	17.3342	30.2133	12.9929	0	0	20.2619	0	10.8892	27.8822	0	21.8557	10.6785	0	0	0	14.1429	15.193	12.2545	0	0	1.45535	18.4051	30.7736	34.6469	0	33.0664	10.9419	23.8249	24.4685	0	16.053	6.9835	0	0	36.2221	29.6754	0	0	51.877	40.997	39.869	0	0	0	0
A1CF	0	0	0	0	0.825438	0	0	0	0	0	0	0	0.820063	0	0	0	0	0	0	0	0	0	0	0	0	35.4955	0	0	0	0	13.9813	0	0	0	0	0	0	0	0	0	0	0	0	0	0	0	0	0	0
A2M	14.72	1.11289	2.62575	0.378444	1.65088	19.7549	0.764286	2.50847	2.83622	2.02619	1.32778	0	0	0	15.895	6.40709	0.97296	1.39315	1.03505	0	1.5193	8.16968	6.50117	18.2125	7.27677	0	0	0	0	0	0	0	0	0	0	0	0	0	0	0	0	0	0	0	0	0	0	0	0
A2ML1	0	0	0	0	4.95263	0	0	0	0	0	0	0	0	0	0	0	0	0	0	0	0	17.701	0	0	0	0	0	0	0	0	0	0	0	0	0	0	0	0	0	0	0	0	0	0	0	0	0	0	0
A3GALT2	0	10.016	0	4.91978	0	0	0	0	0	0	0	0	0	0	0	0	0	0	0	0	0	0	0	0	0	0	0	0	0	0	0	0	0	0	0	0	0	0	0	0	0	0	0	0	0	0	0	0	0
A4GALT	0	0	0	0	0	0	0	0	0	0	0	0	0	0	0	0	0	0	17.5959	19.8001	8.35612	6.80807	0	0	0	0	0	0	0	0	0	0	0	0	0	0	0	0	0	0	0	0	0	0	0	0	0	0	0
A4GNT	0	0	0	0	0	0	0	0	31.1984	0	0	0	0	0	0	0	0	0	0	0	0	0	0	0	0	0	0	0	0	0	0.607881	0	0	0	0	0	0	0	0	0	0	0	0	0	0	0	0	0	0
AAAS	2.26462	0	0	4.54133	0	0	0	1.25423	0	0	0	0	0	0	0	0	0	0	0	0	0	0	0	0	5.09374	0	0	0	0	8.4287	0	0	0	0	0	0	0	0	0	0	0	0	0	0	0	0	0	0	0
AACS	37.9324	0	0	50.3331	0	1.16205	12.9929	31.3558	0	76.9954	1.32778	0	0	35.832	16.8885	12.8142	12.6485	0	40.3671	0	5.31753	0	20.9482	12.1417	24.0133	0	22.3808	0	22.6962	23.9894	17.0207	0	0	0	0	12.1292	0	0	0	0	0	0	0	0	0	0	0	0	0
AADAC	0	0	0	0	0	0	0	0	0	0	0	0	0	0	0	0	0	0	0	0	0	0	0	0	0	0	0	0	0	0	0	0	1.19358	0	0	0	0	0	0	0	0	0	0	18.2209	0	0	0	0	0
AADACL2	0	0	0	0	0	0	0	0	0	0	0	0	0	0	0	5.69519	0	0	0	0	0	0	0	0	0	0	0	0	0	0	0	0	0	0	0	0	0	0	0	0	0	0	0	0	0	0	0	0	0
AADACL3	0.566156	0	0	0	0	0	0	0	0	0	0	0	0	0	6.95408	0	0	0	0	0	0	0	0	0	0	0	0	0	0	0	0	0	0	0	0	0	0	0	0	0	0	0	0	0	0	0	0	0	0
AADACL4	0	0	0	0	0	0	0	0	0	0	0	0	0	0	0	0	0	0	0	0	0	0	0	0	0	0	0	0	0	0	0	0	0	0	0	0	0	0	0	0	0	0	0	0	0	0	0	0	0
AADAT	6.22771	0	0	0	6.6035	0	0	0	0	0	0	0	0	0	0	0	0	0	8.28042	15.5572	0	0	0	0	8.00445	0	0	9.89913	0	0	0	15.5139	0	0	0	0	0	0	0	0	0	0	0	0	0	0	0	0	0
AAGAB	143.237	174.724	238.943	103.694	136.197	189.414	136.807	131.694	138.975	119.545	108.878	124.449	126.29	90.523	202.662	94.6825	120.647	50.1532	79.6991	205.073	77.484	51.7413	81.6258	134.317	111.335	88.0815	133.352	65.1693	115.413	229.52	101.516	74.2449	136.069	145.074	130.536	139.302	129.341	132.702	250.262	327.842	131.168	324.793	254.874	252.815	109.355	233.229	374.93	314.057	153.595
AAK1	0	0	0	0	0	0	19.1071	12.5423	0	2.02619	0	20.2229	0	0	0	12.8142	22.3781	26.4698	13.4557	14.1429	0	0	14.447	9.10625	9.4598	0	0	0	0	0	0	0	0	0	0	5.88084	0	0	0	0	0	0	0	0	0	0	0	0	0
AAMDC	15.8524	0	0	7.19044	0	15.1067	0.764286	35.1185	0	0	0	0	0	0	0	2.1357	0	0	0	0	0.759648	0	0	0	0	0	0	0	0	0	0	0	0	0	4.22446	0	0	0	0	0	0	0	0	0	0	0	0	0	0
AAMP	38.4986	38.9513	0	41.6289	31.3666	0	32.8643	25.0847	124.794	0	39.8334	38.8902	21.3216	10.3724	7.94751	41.2901	12.6485	4.17944	27.9464	38.1859	53.935	58.5494	46.9529	45.5313	21.8303	52.586	42.8965	24.7478	41.0464	11.6705	19.4522	7.75693	26.2588	0	32.9508	10.659	67.9586	0	31.2827	32.5016	0	0	0	0	0	0	0	0	0
AANAT	5.0954	0	0	0	0	0	0	0	0	0	0	0	0	0	0	0	0	0	0	0	0	0	0	0	0	0	0	0	0	0	0	0	0	0	0	0	0	0	0	0	0	0	0	0	0	0	0	0	0
AAR2	0	0	0	3.02756	0	26.7272	0	0	0	0	0	0	0	0	0	8.54279	0	0	0	0	0	0	0	0	0	0	0	0	0	11.0221	0	0	0	0	0	0	0	0	0	0	1.24922	0	0	0	0	0	0	0	0
AARD	0	0	0	0	0	5.81026	0	0	0	0	0	0	0	0	0	0	0	0	0	0	0	0	0	0	5.09374	0	0	0	0	0	0	0	0	0	0	0	0	0	0	0	0	0	0	0	0	0	0	0	0
AARS	181.736	135.773	183.802	93.8542	218.741	188.252	74.9	144.237	113.449	147.912	161.989	211.563	271.441	251.767	209.616	128.854	156.647	98.9133	125.241	142.844	209.663	130.715	162.529	133.558	118.611	73.6204	119.364	105.591	98.5114	49.2755	305.156	276.479	378.963	359.783	305.006	358.731	442.827	82.2378	388.564	300.993	168.645	559.498	487.193	498.797	561.584	533.876	567.462	671.569	640.461
AARS2	0	0	0	0	0	0	1.52857	0	0	0	0	0	0	0	0.993439	0	18.4862	0	0	0	0	0	0	8.3474	0	0	16.7856	44.5461	11.5896	0	0	14.4057	0	0	0	0	0	0	0	0	0	0	0	0	0	0	0	0	0
AARSD1	0.566156	0	0	8.70422	16.5088	0	0	0	0	0	0	0	0	0	0	0	0	0	17.5959	0	0.759648	0	0	0	0	0	0	0	11.1067	0	0	0	0	0	0	0	0	9.3452	0	0	0	0	0	0	0	0	0	0	0
AASDH	0	0	0	0	0	18.5928	0	0	2.83622	0	0	3.11121	0	0	0	0	0	0	0	0	0	0	0	0	0	0	0	0	0	0	0	0	0	0	0	0	0	0	0	0	0	0	0	0	0	0	0	0	0
AASDHPPT	320.444	257.079	123.41	292.916	149.404	131.312	292.721	136.711	255.26	366.741	310.701	161.783	140.231	75.4358	169.878	254.148	134.269	303.706	405.741	336.602	201.307	212.412	210.205	291.4	216.12	202.456	131.487	185.609	190.745	177.003	134.949	69.2583	82.9541	49.325	103.922	57.3382	67.9586	84.1068	74.0907	104.57	64.9595	90.0886	60.8991	163.988	23.9214	79.2615	0	0	11.5921
AASS	117.76	85.6929	0	77.9595	47.05	1.16205	94.7714	66.4744	147.483	133.729	179.25	37.3346	71.3455	39.6038	74.5079	98.9539	57.4047	61.2984	39.332	50.9146	19.7508	39.4868	20.9482	72.85	48.0267	85.4522	122.162	69.2939	48.2899	81.0452	54.1014	46.5416	79.3733	62.3817	54.4955	36.7553	0	0	0	0	31.2305	0	0	0	0	20.9542	60.7995	53.3305	0
AATF	13.0216	0	44.6377	12.8671	13.207	20.9169	12.2286	10.0339	2.83622	0	0	14.0005	13.121	20.7449	42.7179	0	6.81072	0	21.7361	0	15.193	0	5.05647	1.51771	5.82142	51.2713	28.9085	15.6736	0	9.72543	10.334	9.41913	12.5326	0	0	0	0	0	1.64646	0	0	0	0	0	0	51.9299	0	0	0
AATK	0	0	0	0	0	0	0	0	0	0	0	0	0	0	9.93439	0	0	0	10.3505	0	0	0	0	13.6594	0	0	0	0	0	0	9.11821	11.6354	0	0	0	0	0	0	0	0	26.2336	0	0	0	25.0605	0	0	0	0
ABAT	0.566156	0	0	0	0	0	0	0	0	0	0	0	0	22.6307	0.993439	0	0	30.6492	0	0	0	18.3818	21.6706	0	11.6428	0	0	15.6736	0	0	0	0	5.96792	0	0	0	0	0	0	0	0	0	0	0	0	0	0	0	0
ABCA1	19.2493	33.3868	0	11.3533	0	0	0	0	0	2.02619	0	0	0	25.4596	0	0	0	0	1.03505	16.9715	41.021	23.8282	48.3976	33.3896	8.00445	0	0	0	24.6278	0	0	0	0	0	0	8.08616	0	0	0	0	0	0	0	0	0	0	0	0	0
ABCA10	0	0	0	10.5964	0	0	8.40714	0	0	2.02619	0	0	0	0	0	2.1357	0	0	7.24537	0	9.11577	7.48888	9.39058	0	0.727677	0	0	0	0	0	0	0	0	0	0	0	0	0	0	0	0	0	0	0	0	0	0	0	0
ABCA12	0	0	0	0	0	0	0	0	0	0	0	0	0	0	0	0	0	0	0	0	0	0	0	8.3474	0	0	0	0	0	0	0	0	0	0	0	0	0	0	0	0	0	0	0	0	0	0	0	0	0
ABCA13	6.79387	0	0	0	0	0	0	0	0	0	0	0	0	0	0	0	0	0	0	0	0	0	0	0	0	0	0	0	9.65798	0	0	0	0	0	0	0	0	0	0	0	0	0	0	0	0	0	0	0	0
ABCA2	33.4032	117.967	31.509	32.5462	36.3193	10.4585	55.7929	6.27117	70.9055	64.8382	106.223	66.8911	62.3248	53.748	40.731	57.6638	15.5674	105.879	74.5238	151.329	132.179	91.2281	95.3505	132.041	86.5936	0	23.3133	14.0238	14.0041	25.2861	77.8087	53.1904	56.0984	46.4236	126.734	38.9606	0	117.75	62.5654	29.6754	49.9688	173.065	0	0	44.4255	29.1536	38.5064	0	0
ABCA3	12.4554	24.4837	0	23.0851	19.8105	0	9.17143	0	0	0	71.7002	18.6673	22.1417	5.65769	14.9016	9.25468	0	0	20.7011	0	28.107	15.6586	0	31.8719	11.6428	0	0	0	0	0	0	0	17.9038	5.80295	1.26734	0	2.19221	0	0	22.6098	0	42.6735	0	0	26.1997	39.1752	0	0	0
ABCA4	0	0	0	0	0	0	0	0	0	2.02619	0	0	0	0	0	0	0	0	0	0	0	7.48888	0	0	0	0	0	0	0	0	0	0	0	0	0	0	0	0	0	0	0	0	0	0	0	0	0	0	0
ABCA5	54.3509	0	0	18.5438	8.25438	1.16205	54.2643	1.25423	14.1811	2.02619	57.0946	63.7799	23.7818	0	25.8294	31.3235	5.83776	26.4698	86.9445	52.3288	0	33.3595	36.84	46.2901	21.8303	53.9006	27.976	0	26.5594	56.4075	132.518	91.9751	132.488	44.9728	102.654	57.3382	0	0	1.64646	0	0	2.37075	2.25552	0	0	81.9946	0	0	0
ABCA6	0	0	0	0	0	0	0.764286	0	0	0	0	0	0	0	0	0	0	0	0	0	0	11.5737	0	0	0	0	0	0	0	0	0	14.9598	0	0	0	0	0	0	0	0	0	0	0	0	0	0	0	0	0
ABCA7	402.537	378.384	204.808	216.849	217.09	237.059	365.329	359.965	198.535	301.903	309.373	141.56	151.712	188.59	176.832	272.657	312.32	229.869	377.794	313.973	198.268	288.662	171.198	257.252	253.959	318.145	464.401	329.146	238.069	296.301	690.552	470.403	414.174	784.849	517.074	517.882	716.854	891.532	391.857	699.49	554.654	777.607	417.272	391.75	608.288	434.571	97.2792	274.553	446.294
ABCA8	0	0	0	0	0	0	0	0	0	0	0	0	0	0	0	0	0	0	0	0	0	0	3.61176	0	0	0	0	0	0	0	0	0	0	0	0	0	0	0	0	0	0	0	0	0	0	0	0	0	0
ABCA9	0	17.8063	0	0	0	0	0	0	0	0	0	0	0	0	0	6.40709	0	0	9.31548	0	0	0	0	0	0.727677	0	0	0	0	0	11.5497	0	19.6941	0	0	0	0	0	0	0	0	0	0	0	0	0	0	0	0
ABCB1	0	0	0	0	0	0	0.764286	0	2.83622	2.02619	0	0	0	0	0	0	0	0	6.21032	0	0	0	0	0	0	0	0.932533	0	0	0	0	0	0	0	0	0	0	0	0	0	0	0	0	0	0	0	0	0	0
ABCB10	0.566156	34.4997	0	15.1378	0	0	10.7	0	22.6898	42.5501	18.5889	21.7785	0	0	23.8425	6.40709	31.1347	15.3246	24.8413	11.3143	15.9526	0	10.1129	2.27656	8.73212	0	0	0	0	0	31.0019	1.10813	16.1134	21.761	12.2509	10.659	0	0	0	0	0	0	56.3881	0	0	0	0	0	0
ABCB11	0.566156	0	0	0	0	20.9169	12.2286	0	0	0	1.32778	17.1117	2.46019	0	0	0	0	0	0	5.65717	0	0	0	0	0	0	0	9.89913	0	0	0	0	0	0	0	0	0	0	0	0	4.99688	0	0	0	0	0	0	0	0
ABCB4	0	0	0	0	0	0	0	0	0	0	0	0	0	0	0	0	0	0	0	0	0	0	7.94588	0	0	0	0	0	0	0	0	0	0	0	0	0	0	0	0	0	0	0	0	0	0	0	0	0	0
ABCB5	0	0	0	0	0	0	0	0	0	0	0	0	0	0	0	0	0	0	0	0	0	0	0	0	7.27677	0	0	0	0	0	0	0	0	0	0	0	0	0	37.8686	0	0	0	0	0	0	0	0	0	0
ABCB6	5.0954	32.2739	0	0	0	0	20.6357	10.0339	17.0173	0	0	18.6673	0	0	0	8.54279	12.6485	0	0	0	10.6351	36.0828	20.2259	8.3474	0	0	17.7181	20.6232	0	34.3632	0	0	0	0	0	0	0	0	0	0	0	0	0	0	0	0	0	0	0
ABCB7	0	0	0	0	0	0	0	17.5593	0	0	0	15.5561	15.5812	0	0	9.25468	0	0	0	0	0	0	0	0	0	0	0	0	0	12.3189	14.5891	0	0	0	0	0	63.5742	0	0	0	0	0	0	0	25.0605	0	0	0	0
ABCB8	31.7047	23.3708	26.2575	9.46111	9.07982	0	14.5214	35.1185	39.7071	48.6287	51.7835	1.55561	18.8615	0	13.9082	12.1023	23.3511	16.7177	17.5959	29.7002	41.021	38.1252	0.722352	10.624	32.7455	0	0	0	0	38.2533	0	0	0	0	6.33669	4.04308	0	0	0	0	0	35.5613	0	0	0	0	0	0	0
ABCB9	46.9909	31.161	26.2575	28.3833	11.5561	0	15.2857	17.5593	65.2331	127.65	21.2445	23.3341	11.4809	17.916	26.8229	27.0522	18.4862	48.7601	14.4907	62.2289	90.3981	68.7615	91.0164	55.3964	60.3972	89.3962	29.8411	29.6974	12.0725	23.341	9.11821	0	0	47.8743	0	8.82127	0	54.2022	24.6969	0	33.729	0	0	15.9433	0	1.8221	0	0	0
ABCC1	23.2124	11.1289	0	35.9522	28.0649	30.2133	14.5214	17.5593	0	40.5239	43.8168	0	28.7022	16.0301	51.6588	51.2567	9.7296	30.6492	0	41.0145	47.8578	23.1474	23.1153	52.3609	4.36606	36.8102	0	27.2226	25.5936	60.946	30.394	11.6354	30.4364	0	8.44892	0	0	0	0	0	49.9688	0	0	0	4.55646	23.6873	0	0	0
ABCC10	172.111	174.724	359.727	149.107	157.659	249.841	150.564	109.118	365.872	332.296	335.929	208.451	219.777	177.274	169.878	148.075	230.592	246.587	165.608	333.773	268.156	204.242	158.918	222.344	200.839	190.624	29.8411	50.3206	63.7426	91.419	229.171	115.246	131.294	63.8324	149.968	129.011	249.912	175.69	405.029	165.334	169.894	410.14	146.609	186.764	146.946	122.081	208.745	0	255.025
ABCC11	0	0	0	0	0	0	0	0	0	0	0	0	0	0	0	0	0	0	0	0	0	0	0	7.58854	0	0	0	0	0	0	0	0	0	0	0	0	0	0	0	0	0	0	0	0	0	0	0	0	0
ABCC12	0	0	28.8832	0	0	0	0	0	0	0	0	0	0	0	0	0	0	0	0	0	4.55789	0	0	0	0	0	0	17.3235	0	0	0	0	0	0	0	0	0	0	0	0	0	0	0	9.11046	0	0	0	0	0
ABCC2	0	1.11289	2.62575	0	0.825438	1.16205	2.29286	0	36.8709	2.02619	0	0	0.820063	0	0.993439	0.711899	0	1.39315	0	12.7286	0.759648	24.5091	0	0.758854	0	1.31465	0	0	0	0	0	0	0	1.45074	0	0	0	0	0	0	0	0	0	0	0	0	2.02665	0	0
ABCC3	0	18.9192	0	0	0	1.16205	0	0	0	0	0	28.0009	0	0	0	5.69519	0	0	0	0	12.914	0	0	0	0	0	0	9.89913	0	0	0	0	0.596792	0	0	0	0	44.857	0	0	0	0	0	0	55.8167	0	0	0	2.89801
ABCC4	13.0216	1.11289	0	0.378444	0	0	12.9929	0	2.83622	0	1.32778	0	0.820063	0	0	7.83089	0	1.39315	0	0	0	0	0	0	0	0	0	0	0	0	0	0	25.0653	0	0	0	0	0	0	0	0	0	0	0	0	0	0	0	0
ABCC5	139.84	79.0155	78.7724	155.162	73.464	73.2092	124.579	1.25423	53.8882	117.519	111.534	26.4453	53.3041	15.0872	72.5211	69.0542	5.83776	34.8286	144.907	67.8861	77.484	124.588	84.5152	121.417	112.79	144.611	85.793	80.018	122.173	101.144	78.4166	52.6363	22.0813	168.285	25.7692	5.88084	0	29.9046	24.6969	32.5016	0	0	60.8991	0	0	36.4421	0	0	0
ABCC6	8.49233	0	5.25149	0.378444	0	0	0	1.25423	0	0	1.32778	0	0	0	0	9.25468	0.97296	0	11.3856	0	12.914	22.4666	0	0	0	0	0	0	0	0	0	0	0	0	0	0	127.148	0	0	0	0	0	0	0	1.13912	0	0	0	0
ABCC8	0	1.11289	0	10.218	0	0	10.7	17.5593	0	0	0	0	0	0	0	6.40709	0	13.9315	0	0	0	0	0	0	5.09374	0	0	0	0	0	0	0	0	0	0	0	0	0	0	0	0	0	0	9.11046	0	0	0	0	0
ABCC9	0	0	0	7.94733	14.8579	70.8851	0	0	0	0	0	0	0	0	0	0	0	0	0	0	0	0	0	0	0	0	0	0	0	0	0	0	0	0	0	0	0	0	0	0	0	0	0	0	0	0	0	0	0
ABCD1	0	0	0	10.218	10.7307	11.6205	11.4643	0	0	0	0	0	0	25.4596	8.94095	0	5.83776	0	0	5.65717	6.83683	0	10.8353	0	0	0	0	0	0	0	0	2.77033	0	0	0	0	0	0	0	0	0	0	0	0	0	0	0	65.1817	0
ABCD2	0	0	0	0	0	0	0	0	0	0	0	0	0	0	0	0	0	0	0	0	0	0	0	0	0	0	0	0	0	0	0	0	0	0	0	0	0	0	0	0	0	0	0	0	0	0	0	0	0
ABCD3	17.5508	0	0	54.1176	9.90526	0	32.8643	0	28.3622	28.3667	43.8168	51.335	58.2245	28.2884	41.7245	56.9519	9.7296	86.375	19.666	33.943	24.3087	61.2726	18.0588	12.1417	0.727677	0	0	13.1988	22.2133	0	168.383	216.086	125.326	176.99	241.217	104.385	10.9611	0	64.2119	74.8949	0	0	0	18.2209	66.0687	75.6173	0	71.1073	75.3483
ABCD4	36.234	0	63.0179	45.0349	89.1473	66.2369	44.3286	62.7117	0	0	30.539	0	33.6226	17.916	40.731	24.2046	54.4858	0	1.03505	16.9715	38.742	23.8282	29.6164	36.425	6.54909	51.2713	0	34.6469	17.3844	15.5607	0	11.6354	11.339	0	13.9407	8.45371	83.3041	0	39.515	22.6098	0	0	0	0	37.5908	68.3288	0	0	0
ABCE1	14.72	6.67737	13.1287	0	0	0	6.87857	0	0	0	0	0	0	0	35.7638	0	7.78368	13.9315	0	0	0	6.12726	15.1694	13.6594	18.1919	0	0	18.9733	0	10.3738	0	0	0	0	4.64691	11.7617	0	0	0	0	23.7352	40.3028	0	0	88.851	0	0	0	0
ABCF1	53.7848	0	0	60.5511	27.2395	59.2646	32.8643	46.4066	2.83622	24.3143	25.2278	0	0.820063	0.942948	11.9213	0.711899	0	16.7177	15.5258	18.3858	0	23.8282	41.8964	19.7302	15.2812	27.6076	55.0195	0	19.316	10.3738	0	0	0	1.45074	12.2509	19.8478	0	0	0	0	0	0	0	0	0	0	0	0	0
ABCF2	219.668	363.916	1273.49	175.598	353.287	696.069	335.521	407.626	212.716	178.305	138.089	370.234	195.175	198.019	241.406	149.499	114.809	91.9476	100.4	107.486	98.7542	82.3777	63.567	144.182	133.165	339.18	199.562	249.128	111.067	249.619	54.1014	34.3521	66.2439	15.9581	106.034	91.1531	350.754	228.023	335.878	315.124	522.174	175.436	290.963	293.812	80.8772	224.119	301.971	181.719	486.866
ABCF3	3.96309	0	0	17.03	0	0	6.87857	0	0	0	0	0	4.92038	0	5.96064	0	0	19.504	0	14.1429	0	9.5313	0	14.4182	0	21.0344	0	24.7478	0	14.9123	0	0	0	0	8.87137	0	0	0	0	0	0	0	0	0	0	0	0	0	0
ABCG1	0	0	0	0	0	0	0	0	0	28.3667	19.9167	17.1117	0	24.5166	0	0	0	30.6492	24.8413	0	52.4157	13.6161	20.2259	25.0422	5.82142	0	0	0	0	0	0	0	0	20.3103	0	8.82127	0	0	0	0	0	0	36.0884	0	25.0605	23.6873	0	0	0
ABCG2	0	0	13.1287	6.43356	0	0	0	0	34.0346	0	0	0	0	0	0	20.6451	6.81072	0	0	1.41429	0	9.5313	10.8353	0.758854	0	0	12.1229	0	9.65798	0	0	0	0	0	0	0.735105	0	0	1.64646	0	0	0	0	0	0	0	0	0	0
ABCG4	5.66156	0	0	6.05511	0	0	0	0	0	0	0	15.5561	0	0	5.96064	3.55949	7.78368	58.5121	31.0516	72.1289	0	0	31.0612	7.58854	12.3705	0	0	19.7983	0	0	0	6.6488	26.2588	24.6625	24.5019	0	0	0	0	12.718	0	0	0	56.9403	0	0	32.4264	0	0
ABCG5	0	0	0	0	0	0	0	0	0	0	0	0	0	0	0	0	0	0	0	0	0	0	0	0	0	0	0	0	0	0	0	0	0	0	0	0	0	0	0	0	0	0	0	0	0	0	0	0	0
ABCG8	3.96309	0	0	0	0	0	0	0	0	0	0	0	0	0	0	0	0	0	0	0	0	0	0	0	0	0	0	0	0	0	0	0	0	0	0	0	0	22.4285	0	0	24.9844	0	0	0	0	0	0	0	0
ABHD1	0	0	0	0	0	0	0	0	0	0	0	0	0	0	0	0	0	0	0	0	0	0	0	0	0	0	0	0	0	0	0	0	0	0	0	0	0	0	0	0	0	0	0	0	0	0	0	0	0
ABHD10	5.0954	0	0	0	0.825438	0	0	0	0	0	0	0	0	0	0	0	0	0	0	0	0	0	0	16.6948	0	0	0	9.89913	0	0	0	0	0	0	0	0	0	0	0	0	0	0	0	0	0	0	0	0	0
ABHD11	7.92618	25.5966	26.2575	12.8671	9.07982	20.9169	0	0	0	0	17.2612	12.4449	10.6608	11.3154	8.94095	19.9332	9.7296	0	10.3505	29.7002	6.83683	8.85049	6.50117	4.55313	0	27.6076	0	0	7.24348	0	0	0	11.9358	0	0	0	0	0	0	0	38.7258	0	0	0	33.0344	0	0	0	0
ABHD12	223.631	93.4831	47.2634	194.142	94.0999	17.4308	137.571	105.356	93.5952	76.9954	165.973	141.56	166.473	156.529	267.235	175.839	127.458	220.117	289.815	335.187	259.799	253.941	327.948	320.237	262.691	67.0471	199.562	133.638	179.155	141.991	75.3772	166.774	156.956	105.904	186.299	68.7324	0	99.0591	146.535	0	51.2181	0	83.4544	120.714	113.912	69.2399	44.5863	0	0
ABHD12B	0	0	0	0	0	0	0	0	0	0	0	0	0	0	0	0	0	0	0	0	0	0	0	0	0	0	0	0	0	0	0	0	0	0	0	0	0	0	0	0	0	0	0	0	0	0	0	0	0
ABHD13	27.7416	24.4837	0	21.1929	11.5561	49.9682	45.8572	13.7966	70.9055	44.5763	67.7169	62.2243	86.1067	32.0602	87.4227	19.2213	25.297	20.8972	22.7712	19.8001	20.5105	75.5696	44.0635	37.1839	37.8392	6.57325	28.9085	26.3977	43.4609	42.1435	16.4128	29.3655	73.4054	36.2684	68.8587	18.0101	83.3041	50.4641	0	83.3736	0	194.402	0	168.543	78.599	68.3288	2.02665	73.0825	295.597
ABHD14A	22.0801	1.11289	0	3.406	28.0649	0	31.3357	0	0	32.4191	46.4724	24.8897	14.7611	8.48653	14.9016	24.2046	0	51.5464	21.7361	52.3288	14.4333	6.12726	36.1176	20.4891	39.2946	0	0	0	13.5212	0	0	33.7981	19.0973	0	11.8285	26.4638	0	0	0	0	0	0	0	0	0	12.7547	0	0	0
ABHD14B	0	0	2.62575	0	1.65088	0	0	1.25423	0	2.02619	21.2445	1.55561	0	19.8019	3.97376	0	0	34.8286	0	36.7716	6.83683	0	20.2259	6.07083	14.5535	0	0	0	0	18.8025	0	0	0	0	0	0	0	0	0	25.436	0	0	0	0	0	26.4205	0	0	0
ABHD15	4.52924	0	0	0	0	0	0	0	0	0	0	4.66682	6.56051	0	0	0	0	0	0	0	0	10.2121	0	7.58854	0	0	0	0	0	10.3738	0	0	0	0	0	0	0	0	0	0	0	0	0	0	0	0	0	0	0
ABHD16A	5.66156	0	0	6.812	19.8105	17.4308	13.7571	0	39.7071	24.3143	0	14.0005	0	23.5737	0	0	0	6.96573	21.7361	33.943	0	33.3595	26.0047	9.10625	7.27677	0	0	17.3235	0	0	0	0	0	0	8.87137	7.71861	0	0	0	0	0	0	0	0	0	0	0	0	0
ABHD16B	0.566156	0	0	0	0	0	0	0	0	0	0	0	0	0	0	0	0	0	0	0	0	7.48888	0	0	0	0	0	0	0	0	0	0	0	0	0	0	0	0	0	0	0	0	0	0	0	0	0	0	0
ABHD17A	83.2249	64.5479	52.5149	121.859	115.561	34.8615	74.1357	101.593	130.466	105.362	116.845	154.005	184.514	231.965	98.3505	140.244	107.999	117.024	65.2083	148.501	127.621	134.119	96.0729	83.474	150.629	24.9783	95.1184	47.8458	73.8835	76.5067	151.97	173.977	101.455	165.384	209.533	99.6068	111.803	140.178	31.2827	137.072	127.421	137.504	58.6436	0	112.772	111.148	188.478	94.8098	0
ABHD17B	28.8739	0	0	0	15.6833	2.3241	17.5786	8.77963	31.1984	0	26.5556	0	0	1.8859	20.8622	0	0	27.8629	21.7361	1.41429	0	25.1899	0	0	0.727677	0	45.6941	18.9733	8.69218	17.5058	49.2383	11.6354	16.7102	0	8.87137	31.242	0	0	0	33.9147	0	0	83.4544	0	0	20.0431	0	0	0
ABHD17C	0	0	0	0	0	1.16205	0	0	0	2.02619	0	0	0.820063	0	0	9.96658	0	0	0	0	0	0	0	0	0	0	0	0	0	0	0	0	0	0	0	0	0	0	0	0	0	0	0	0	0	0	0	0	0
ABHD18	7.92618	0	0	18.9222	18.9851	1.16205	12.2286	2.50847	31.1984	0	0	1.55561	15.5812	0	0	9.96658	0.97296	2.78629	27.9464	0	12.914	9.5313	0.722352	0	0	0	22.3808	0	0	0	16.4128	0	0	0	0	0	0	0	37.8686	0	0	0	0	29.609	0	0	0	90.8594	0
ABHD2	0.566156	0	0	4.91978	0	0	12.2286	0	0	0	0	0	0	0	0	0	0	20.8972	0	14.1429	22.7894	0	0	0	0	0	0	0	0	0	0	0	0	0	0	0	0	0	0	0	0	0	0	0	0	0	0	0	0
ABHD3	0	0	0	0	0	0	0	18.8135	0	0	0	0	0	0	0	0	0	0	0	0	0	0	0	0	0	14.4611	0	0	0	0	0	0	0	0	0	0	0	0	0	0	0	0	0	0	0	0	0	0	0
ABHD4	58.8802	85.6929	49.8892	31.7893	32.1921	37.1857	19.8714	12.5423	65.2331	26.3405	22.5723	20.2229	19.6815	73.5499	26.8229	47.6972	22.3781	0	45.5423	0	121.544	77.612	83.7929	81.9563	69.1293	44.6981	137.082	37.1217	22.6962	68.078	0	6.6488	14.9198	0	0	9.18882	0	41.1189	0	25.436	0	40.3028	0	0	0	0	42.5597	0	0
ABHD5	0	0	0	4.16289	0	0	12.2286	0	0	0	0	0	22.1417	0	0	0	0	0	1.03505	28.2859	15.9526	8.85049	0	0.758854	0	0	0	0	0	0	0	0	0	0	7.18158	0	0	0	0	0	0	0	0	66.0508	0	0	0	0	0
ABHD6	13.0216	0	42.012	6.05511	6.6035	0	0	6.27117	99.2677	0	46.4724	31.1121	7.38057	16.0301	61.5932	34.883	21.4051	44.5807	34.1568	24.043	27.3473	8.85049	13.0023	37.1839	24.0133	0	23.3133	0	14.0041	1.94509	16.4128	19.9464	0	87.0442	10.5612	17.6425	0	0	0	57.9376	0	0	45.1105	0	0	27.3315	0	0	0
ABHD8	0	17.8063	0	4.54133	0	0	0	0	0	0	0	0	0	6.60064	0	0.711899	12.6485	0	0	0	0	0	12.28	0	0	0	0	0	0	0	0	0	0	27.564	0	0	0	0	0	0	0	0	0	0	0	0	0	0	0
ABI1	84.3572	62.3221	73.5209	89.3129	72.6385	42.9959	89.4214	80.2709	0	149.938	158.006	85.5584	173.853	41.4897	158.95	165.161	54.4858	132.349	104.54	84.8576	160.286	76.2504	66.4564	230.692	95.3257	67.0471	82.0629	54.4452	10.1409	62.2427	141.028	88.0966	201.119	105.904	95.8953	102.18	2.19221	149.523	143.242	111.636	127.421	49.7858	137.587	129.824	193.65	252.361	125.652	351.586	223.147
ABI2	5.0954	32.2739	23.6317	4.16289	13.207	3.48615	0	0	0	0	0	29.5565	18.8615	0	0	11.3904	2.91888	13.9315	0	1.41429	22.7894	2.72323	13.7247	5.31198	6.54909	0	0	0	0	0	0	11.0813	0	0	10.5612	7.71861	0	0	0	0	0	0	0	0	30.7561	0	0	0	0
ABI3	0	0	0	0	0	0	0	0	0	0	0	0	0	0	0	7.11899	0	0	0	0	0	0	0	0	0	0	0	0	0	0	0	0	2.98396	0	0	0	0	0	0	0	0	0	0	0	0	0	0	45.4297	0
ABI3BP	0	0	0	0	0	0	0	0	0	28.3667	0	0	0	0	0	0	0	0	0	0	0	0	0	0	0	0	0	0	0	0	0	0	0	0	0	0	0	0	27.9898	0	0	0	0	0	0	0	0	75.0577	0
ABITRAM	9.05849	11.1289	34.1347	26.4911	3.30175	16.2687	29.0429	28.8474	36.8709	24.3143	17.2612	62.2243	16.4013	66.9493	32.7835	55.5281	32.1077	20.8972	18.631	43.8431	25.828	42.8908	28.8941	44.7724	32.0178	0	0	0	7.24348	11.6705	0	19.9464	0	0	9.71626	8.45371	0	0	0	19.7836	0	2.37075	0	0	0	0	62.8262	0	0
ABL1	16.9847	0	0	10.9749	0	0	12.9929	0	0	0	0	34.2233	34.4427	15.0872	12.9147	9.25468	27.2429	48.7601	4.14021	96.1719	17.4719	12.2545	13.0023	10.624	4.36606	0	0	0	0	11.0221	16.4128	0	0	0	0	23.5234	0	0	0	0	0	0	0	0	0	0	0	0	0
ABL2	33.4032	25.5966	0	36.3307	0	1.16205	32.1	0	0	22.2881	0	46.6682	47.5637	47.1474	41.7245	0	46.7021	6.96573	0	11.3143	31.1455	12.2545	33.2282	52.3609	67.674	0	28.9085	70.1188	30.9055	29.1763	9.11821	0	0	27.564	18.1652	33.0797	2.19221	0	0	0	0	0	0	0	0	0	0	0	0
ABLIM1	13.5877	0	0	0	0	1.16205	0.764286	0	2.83622	0	0	0	0	0	0	19.9332	0.97296	0	39.332	39.6002	46.3385	0	0.722352	0	13.0982	0	0	0	24.1449	0	10.334	16.622	11.9358	0	7.18158	17.6425	0	0	11.5252	33.9147	0	0	0	0	0	24.5984	0	0	0
ABLIM2	22.0801	37.8384	55.1407	4.54133	0	0	19.8714	37.627	19.8535	74.9692	95.6003	104.226	17.2213	22.6307	87.4227	29.8998	67.1343	54.3327	128.347	87.6862	157.247	125.949	58.5105	108.516	104.785	21.0344	15.8531	17.3235	20.7647	0	69.9063	105.827	78.7765	23.2118	177.427	163.561	116.187	140.178	301.302	313.711	337.29	440.96	597.714	296.09	273.388	383.553	741.754	221.223	269.515
ABLIM3	0	0	0	0	0	0	0	0	0	0	27.8834	0	0	14.1442	0	9.25468	0	0	11.3856	28.2859	12.914	0	7.22352	18.9714	16.0089	0	0	0	0	0	6.68669	0	7.75829	0	0	0	0	0	0	0	0	0	0	36.4418	25.0605	0	0	0	0
ABO	0	0	0	0	0	0	0	0	0	0	0	0	9.0207	0	0	0	0	0	0	0	0	0	0	0	0	0	0	0	0	0	0	0	0	0	0	0	0	0	0	0	0	0	0	0	0	0	0	0	0
ABR	272.321	224.805	123.41	163.11	156.833	80.1816	202.536	63.9659	141.811	139.807	148.712	113.559	79.5461	51.8621	84.4423	119.599	61.2965	193.647	116.961	172.544	77.484	107.568	149.527	105.481	92.415	95.9694	84.8605	98.1664	89.8192	92.0674	58.9644	80.8937	48.9369	46.4236	22.8121	41.5335	41.6521	29.9046	0	0	48.7196	130.391	99.243	61.4956	69.4861	48.2857	0	45.4297	2.89801
ABRA	0	0	0	0	0	22.079	0	0	0	0	0	0	0	7.54358	0	0	0	0	0	0	0	0	0	3.79427	0	0	0	0	0	7.13198	0	0	0	0	0	0	0	0	0	29.6754	0	0	0	0	0	0	0	0	0
ABRACL	0.566156	1.11289	0	12.1102	14.8579	0	9.93572	0	5.67244	6.07858	1.32778	1.55561	1.64013	0.942948	0.993439	0.711899	0	1.39315	0	0	0	0	0	1.51771	0	0	0	18.9733	0	18.8025	0	0	0	0	0	0	0	0	0	0	0	0	0	0	0	0	0	0	0
ABRAXAS1	0	2.22579	0	0.378444	0	4.64821	0	1.25423	0	0	0	1.55561	0	0	0	0	0.97296	0	1.03505	25.4573	0.759648	0	10.8353	0.758854	0.727677	1.31465	30.7736	0	6.76058	0	0	17.7301	0	0	0	11.7617	0	0	0	0	0	0	0	0	0	0	0	0	0
ABRAXAS2	39.6309	10.016	0	35.9522	0	0	43.5643	2.50847	39.7071	0	17.2612	15.5561	12.301	0.942948	17.8819	19.2213	5.83776	57.119	10.3505	19.8001	33.4245	10.8929	18.7812	4.55313	11.6428	0	0	18.9733	23.662	51.2206	15.8049	0	0	10.1552	8.87137	6.9835	0	0	0	0	0	0	0	50.1075	0	0	0	0	0
ABT1	16.9847	34.4997	34.1347	15.1378	24.7631	30.2133	25.9857	61.4574	0	0	11.95	1.55561	46.7436	40.5468	50.6654	37.0187	11.6755	39.0081	9.31548	0	24.3087	15.6586	31.0612	10.624	20.375	0	22.3808	0	21.7304	9.72543	18.8443	16.0679	0	24.6625	28.3039	0	0	0	39.515	1.41311	0	0	0	0	9.11293	31.8868	0	0	0
ABTB1	0	0	0	0	0	0	0	0	0	0	0	0	0	0	0	0	0	0	13.4557	0	0	0	0	5.31198	0	0	0	0	0	0	0	0	0	0	8.44892	0	0	0	0	0	0	0	0	0	0	0	0	0	0
ABTB2	0	0	0	0	0	0	0	0	0	0	0	0	0	0	0	0	0.97296	15.3246	0	0	0	0	0	0	0	0	0	17.3235	0	0	0	0	0	0	0	0	0	0	0	0	0	0	0	0	0	0	0	0	0
AC002116.2	4.52924	0	0	0	0	0	0	0	0	0	0	0	0	0	0	0	0	0	0	0	0	0	0	0	0	0	0	0	0	0	0	0	0	27.564	0	0	0	0	0	0	0	0	0	0	0	0	0	0	0
AC007342.3	0	0	0	0	0	0	0	7.5254	0	0	0	0	0	0	0	0	0	0	0	0	0	0	8.66823	0	0	0	0	0	0	0	0	0	0	0	0	0	0	0	0	0	0	0	0	0	0	0	0	53.3305	0
AC007406.5	0	0	0	0	0	0	0	0	0	0	0	0	0	0	0	6.40709	0	0	0	0	9.87542	26.5515	0	0	0	0	0	0	0	0	0	0	0	0	15.2081	0	0	0	0	0	0	0	0	0	0	0	0	29.628	95.6344
AC007666.1	0	0	0	0	0	0	0	0	0	0	0	0	0	0	0	0	0	0	0	0	0	0	0	0	0	0	0	0	0	0	0	0	0	0	0	0	0	0	0	0	17.4891	0	0	0	0	0	0	0	0
AC008397.1	0	0	0	0	0	0	0	0	0	0	0	0	0	0	0	0	0	6.96573	0	0	0	0	0	0	0	0	0	0	0	0	0	0	0	0	0	0	0	0	0	0	0	0	0	0	0	0	0	0	0
AC008687.4	0	0	0	0	0	0	0	0	0	0	0	0	0	0	0	0	0	0	0	0	0	0	0	5.31198	0	0	0	0	0	0	0	0	0	0	0	0	0	0	0	0	0	0	31.5773	0	0	0	0	0	0
AC010255.3	0	0	0	0	0	0	0	0	0	0	0	0	0	0	0	0	0	0	0	0	0	0	0	0	0	0	0	0	0	0	0	0	0	0	0	0	0	0	0	0	0	0	0	0	0	0	0	0	0
AC010442.1	0	1.11289	0	4.54133	0	0	0	0	0	0	0	0	0	0	0	0	0	2.78629	0	0	0	0	0	0	0	0	0	0	0	0	0	0	0	0	8.02648	0	2.19221	0	0	0	0	0	0	0	0	0	0	0	0
AC010616.1	0	0	0	8.70422	0	0	0	0	0	0	0	0	0	0	0	0	0	0	0	0	0	0	0	0	0	0	0	0	0	0	0	0	0	0	0	0	0	0	0	0	0	0	0	0	0	0	0	0	0
AC011043.1	0	0	0	6.05511	0	0	0.764286	0	36.8709	0	0	20.2229	0	0	8.94095	0	0	11.1452	0	22.6287	23.5491	19.0626	10.1129	9.10625	0	27.6076	27.0435	0	0	26.5828	12.7655	0	10.1455	0	0	10.659	0	0	0	0	0	0	0	0	1.13912	0	0	0	0
AC011525.2	0	0	0	0	0	0	0	0	0	0	0	0	0	0	0	0	0	0	0	0	0	0	0	0	0	0	0	0	0	0	0	10.5273	0	0	0	0	0	0	0	0	0	0	0	0	0	0	0	0	0
AC012236.1	0	0	0	0	0	0	0	0	0	0	0	0	0	0	0	0	0	0	0	0	0	0	0	0	0	0	0	0	0	27.2312	0	0	0	0	0	0	0	0	0	0	0	0	72.1768	0	0	0	0	0	0
AC020928.2	11.8893	15.5805	21.006	11.3533	8.25438	9.29641	22.1643	12.5423	0	0	0	0	24.6019	18.859	2.98032	10.6785	0	27.8629	0	2.82859	15.9526	0	0	0	0	22.349	0	0	6.76058	0	0	13.2976	15.5166	0	6.75914	0.367553	0	0	0	0	0	0	0	109.325	53.5384	0	0	0	0
AC021218.1	0	0	0	0	0	0	0	0	0	0	0	0	0	0	0	0	0	0	0	0	0	0	0	0	0	0	0	0	0	0	0	0	0	0	0	0	0	0	0	0	0	0	0	0	0	0	0	0	0
AC027097.1	0	0	0	0	0	0	0	0	0	0	0	0	0	0	0	0	0	0	0	0	0	0	0	0	4.36606	0	0	0	0	0	0	0	0	0	0	0	0	0	0	0	0	0	0	0	0	0	0	0	57.9603
AC055839.2	7.92618	1.11289	0	0	0	0	0	0	0	0	0	0	0	0	0	0	0	0	0	0	0	0	0	0	0	0	0	0	0	0	0	0	0	0	0	9.18882	0	0	0	0	0	0	0	0	0	0	0	0	0
AC084121.13	0	0	0	6.812	13.207	0	0	7.5254	0	0	0	0	0	0	0	0	3.89184	0	0	0	6.83683	11.5737	0	5.31198	0	27.6076	0	44.5461	0	0	0	9.41913	0	0	10.5612	0	0	0	0	0	0	0	0	0	0	0	46.613	0	0
AC087379.2	0	0	0	0	0	0	0	0	0	0	0	0	0	0	0	0	0	0	0	0	0	0	0	0	0	0	0	0	0	0	0	0	0	0	0	6.61595	0	0	0	0	0	0	0	0	0	0	0	0	0
AC087498.1	0	0	13.1287	0	0	0	0	0	17.0173	0	0	0	0	0	0	0	0	0	0	1.41429	0	3.40404	0	0	0	0	0	0	0	0	0	0	0	17.4088	0	0	0	0	0	25.436	0	113.796	0	0	0	25.5094	0	0	0
AC092118.1	4.52924	0	0	4.91978	0	0	5.35	0	19.8535	0	0	0	0	9.42948	0	0	0	0	5.17527	0	0	0	0	0	0	0	0	0	0	11.0221	9.11821	0	6.56471	0	0	1.47021	0	0	0	0	0	0	0	0	0	16.3989	0	0	78.2464
AC092384.1	0	0	0	0	0	0	0	0	0	0	0	0	0	0	0	0	0	0	0	0	0	0	0	0	0	0	0	0	0	0	0	0	0	30.4655	0	0	0	0	0	0	0	0	0	0	0	0	0	0	0
AC093249.6	0	0	0	0	0	0	0	0	0	18.2358	0	0	0	0	0	0	0	0	0	0	0	0	0	0	0	0	0	0	0	0	0	0	0	0	0	0	0	0	0	0	0	0	0	0	0	0	0	0	0
AC093323.1	91.7172	153.579	462.131	96.8818	281.474	463.659	110.821	255.864	102.104	135.755	135.434	102.67	119.729	216.878	131.134	71.9018	196.538	112.845	9.31548	32.5287	123.063	138.204	91.7387	116.864	174.642	187.995	106.309	24.7478	48.7728	16.8574	38.9044	81.4478	14.9198	18.8596	54.0731	62.1164	455.98	104.666	199.222	161.095	282.324	374.579	54.1326	175.376	380.465	318.868	486.396	476.024	588.297
AC095032.1	0	0	0	0	0	0	0	0	0	0	0	0	0	0	0	0	0	0	0	0	0	0	0	0	0	0	0	0	0	0	0	0	0	0	0	0	0	0	0	0	0	0	0	0	0	0	0	0	0
AC104971.1	0	0	0	0	0	0	0	0	0	0	0	0	0	0	0	0	0	0	0	0	0	0	0	0	0	0	0	0	0	0	0	0	0	0	0	0	0	0	0	0	0	0	0	0	0	0	0	0	0
AC106795.1	428.014	655.495	280.955	216.47	604.221	247.517	304.186	581.964	320.493	393.082	408.957	146.227	253.4	333.804	236.439	371.611	255.889	243.801	397.46	342.259	155.728	176.329	134.358	255.734	301.258	918.94	901.76	1020.44	872.115	910.948	406.064	433.834	463.707	722.467	433.007	341.089	363.907	556.974	429.726	466.327	302.311	592.688	347.351	275.591	261.997	287.892	200.638	398.991	0
AC110285.1	5.0954	10.016	0	0	0	0	0	12.5423	0	0	0	0	0	0	0	0	0	0	0	0	4.55789	0	0	3.79427	11.6428	0	0	0	0	0	0	0	0	0	0	0	0	0	0	0	0	0	0	0	0	0	0	0	0
AC113348.1	0	0	0	0	0	0	0	0	0	0	0	0	0	0	0	0	0	0	0	0	0	3.40404	0	0	0	0	0	0	0	0	0	0	0	0	0	0	0	0	0	0	0	0	0	0	0	0	0	0	0
AC125421.1	0	0	0	0	0	0	0	0	0	0	0	0	0	0	0	0	0	0	0	0	0	0	0	0	0	0	0	0	0	0	0	0	0	0	0	0	0	0	0	0	0	0	0	0	0	0	0	0	0
AC129507.1	5.66156	0	0	0	0	0	0	0	0	0	0	0	0	0	0	0	0	0	0	0	0	0	0	5.31198	0	0	0	0	0	0	0	0	0	0	0	0	0	0	0	0	0	0	0	0	0	0	0	0	0
AC132008.2	255.902	273.772	267.826	195.277	208.836	282.379	251.45	163.05	224.061	172.227	111.534	245.786	205.836	198.019	221.537	205.027	189.727	222.903	169.749	219.215	154.208	182.456	155.306	168.466	126.616	147.241	289.085	169.935	365.072	186.08	686.297	590.635	775.829	507.758	940.787	600.949	247.72	196.249	358.928	392.845	450.969	308.198	311.262	120.714	420.334	255.094	658.661	397.016	718.707
AC134684.8	0	0	0	10.9749	0	32.5374	0	0	0	0	0	10.8892	0	0	0	0	0	0	0	0	0	8.16968	0	0	0	0	0	0	0	0	0	0	0	0	0	0	0	0	0	0	18.7383	0	0	81.9941	0	0	0	0	0
AC137932.2	3.96309	0	0	0	0	0	0	0	0	0	0	0	0	0	17.8819	0	0	0	0	0	0	0	0	0	0	0	0	0	0	0	0	0	0	0	0	0	0	0	0	0	0	0	0	0	0	0	0	3.95041	0
AC187653.1	0	0	0	0	0	0	0	0	0	0	0	0	0	0	0	0	0	0	0	0	0	0	0	0	0	0	0	0	0	0	0	0	0	17.4088	0	0	0	0	0	0	0	0	0	0	0	0	0	0	55.0622
AC213203.1	0	0	0	0	0	0	0	0	0	6.07858	0	0	0	0	0	0	0	0	0	0	0	0	0	9.86511	0	0	0	0	0	0	0	0	0	0	0	11.0266	0	0	0	0	0	42.6735	0	0	0	0	0	0	0
ACAA1	73.6002	93.4831	141.79	45.4133	75.9403	87.1539	75.6643	111.627	53.8882	38.4977	38.5057	124.449	68.8853	64.1205	123.186	56.9519	73.945	84.9819	41.4021	35.3573	33.4245	102.802	108.353	57.6729	117.884	101.228	19.5832	40.4214	102.375	77.155	52.8856	89.7588	20.2909	0	39.2875	52.56	0	67.2854	177.818	7.06556	131.168	49.7858	69.9212	200.43	88.851	24.5984	72.9594	0	78.2464
ACAA2	224.764	217.014	191.68	207.009	141.15	102.261	181.9	223.253	249.587	176.279	203.151	290.898	200.916	262.14	176.832	154.482	174.16	108.665	65.2083	79.2004	117.745	44.2525	101.129	102.445	103.33	74.935	81.1304	174.885	210.544	187.377	0	28.8115	0	0	20.6999	51.8249	0	26.1666	37.8686	0	0	0	0	61.4956	23.9214	26.4205	48.6396	0	0
ACACA	441.035	500.802	328.218	324.705	386.305	181.28	379.086	511.727	266.605	356.61	531.113	320.455	406.751	313.059	351.678	350.966	440.751	604.625	494.755	613.803	400.334	443.886	494.089	630.608	521.744	291.852	732.971	241.704	427.365	531.008	527.64	321.359	388.512	197.3	437.232	298.453	534.9	456.046	433.019	315.124	354.779	436.218	112.776	127.546	156.059	468.28	220.905	195.545	260.821
ACACB	0.566156	0	0	0	0	0	6.11429	0	0	0	0	0	0	0	0	0	0	0	0	0	0	0	0	0	0	0	0	0	0	0	0	0	0	1.45074	0	0	0	0	0	0	0	0	0	0	0	0	0	0	0
ACAD10	52.0863	74.5639	21.006	80.2302	75.1149	11.6205	36.6857	56.4405	0	83.074	43.8168	77.7803	61.5048	69.7781	34.7704	51.2567	20.4322	12.5383	62.1032	35.3573	56.2139	70.8039	49.12	30.3542	29.8348	0	48.4917	27.2226	34.7687	41.4951	20.6679	38.7847	22.6781	13.0566	10.9836	37.1228	0	41.1189	74.0907	0	61.2118	0	0	0	0	0	127.679	73.0825	188.371
ACAD11	0.566156	0	0	0	0	29.0513	6.11429	0	0	0	0	0	0	0	0	0	0	0	0	0	0	0	0	0	0	0	0	0	0	0	0	0	0	0	0	0	0	0	0	0	0	0	0	0	0	0	0	0	0
ACAD8	42.4617	0	21.006	36.3307	23.9377	11.6205	37.45	38.8812	45.3795	0	10.6223	7.77803	0	7.54358	3.97376	14.238	35.9995	6.96573	24.8413	9.90005	21.2701	7.48888	59.2329	21.2479	18.9196	14.4611	11.1904	23.098	12.5554	34.3632	0	23.8249	10.7423	0	3.37957	23.5234	46.0365	0	55.9796	39.5671	42.4735	30.8198	99.243	43.2747	86.5728	48.2857	101.333	55.3057	0
ACAD9	19.2493	0	15.7545	3.406	0	18.5928	9.93572	0	0	20.2619	0	0	0	0	0	0	0	0	0	0	12.1544	24.5091	0	10.624	0	0	0	0	0	0	0	0	0	0	0	0	0	0	0	0	0	0	0	0	0	0	48.6396	0	0
ACADL	0	0	0	0	0	31.3754	0	0	0	0	0	0	0	0	0	0	6.81072	0	0	0	0	0	0.722352	0.758854	0	0	0	0	0	0	0	0	0	0	0	0	0	0	0	0	0	0	74.4323	0	0	0	0	0	0
ACADM	21.5139	54.5318	0	7.94733	10.7307	0	0	0	11.3449	0	0	0	14.7611	0	0	25.6284	0	13.9315	17.5959	0	18.9912	0	0	0	13.0982	0	0	0	9.17508	0	0	5.54067	0	20.3103	10.5612	6.2484	0	0	0	0	0	0	0	59.218	0	0	0	0	0
ACADS	0	0	0	0	0	23.241	0	0	31.1984	0	0	0	0	0	0	0	0	0	0	0	0	12.2545	0	0	0	0	19.5832	0	0	0	0	0	0	15.9581	0	0	0	0	0	0	0	0	0	0	0	0	0	0	0
ACADSB	0	0	21.006	6.43356	0	0	9.17143	0	0	0	0	0	0	0	0	0	0	0	0	0	0	0.680807	0	6.82969	1.45535	0	0	0	0.965798	0	0	0	0	0	0	15.4372	0	0	0	1.41311	0	0	0	0	0	0	0	0	0
ACADVL	413.294	432.916	643.308	361.036	523.328	382.315	482.264	556.879	297.803	488.313	302.734	521.128	307.524	337.575	379.494	320.354	448.535	133.742	185.275	318.216	226.375	162.032	228.986	205.65	262.691	573.187	636.92	682.215	470.826	530.36	342.237	326.345	155.763	365.586	318.947	335.943	657.664	771.914	795.24	455.022	567.146	448.072	624.78	521.574	653.852	443.682	320.211	535.28	365.15
ACAN	0	0	0	0	0	0	0	0	0	0	19.9167	12.4449	0	0	0	0	0	0	0	0	0	9.5313	0	0	5.82142	0	0	0	0	0	0	0	0	0	0	0	0	0	0	0	0	0	0	0	0	0	0	0	0
ACAP1	0	0	0	0	0	0	0	0	0	0	0	24.8897	0	0	0	0	0	0	0	0	0	0	0	0	0	0	0	17.3235	0	0	0	0	0	0	0	0	0	0	0	0	0	0	0	0	0	0	0	0	0
ACAP2	133.613	86.8057	81.3982	198.305	236.075	49.9682	97.8286	51.4236	294.967	214.777	127.467	191.34	134.49	57.5198	92.3899	88.9874	96.3231	111.452	124.206	155.572	200.547	115.056	111.965	201.096	90.232	55.2153	86.7256	88.2672	141.489	130.969	145.891	72.5827	84.7444	0	50.2711	147.021	0	0	64.2119	0	31.2305	120.908	24.8108	84.2717	56.9558	17.31	22.2932	41.4793	0
ACAP3	2508.64	3449.97	4765.73	1914.93	2687.63	2903.97	2542.01	3691.21	1764.13	1594.62	1874.83	1900.95	1841.86	1615.27	1596.46	1395.32	1532.41	1086.65	947.074	1306.81	1245.06	1315.32	1288.68	1126.9	1531.03	3632.38	2644.66	2221.53	2245.48	2527.31	1978.04	2028.99	1833.34	942.979	2059	2131.44	2694.23	2136.31	2519.08	2511.1	2723.3	2088.63	2731.44	1703.66	1963.84	2294.94	2215.13	1649.29	1802.56
ACAT1	13.0216	22.2579	34.1347	23.4636	17.3342	0	16.8143	8.77963	31.1984	38.4977	43.8168	0	64.785	4.71474	31.7901	37.7306	0	32.0424	57.963	57.986	28.8666	23.8282	30.3388	37.1839	17.4642	0	0	16.4985	8.69218	8.4287	11.5497	18.2842	0	0	10.1387	11.7617	0	0	0	0	0	0	51.877	0	0	7.28841	0	0	0
ACAT2	234.388	114.628	5.25149	152.892	52.0026	68.561	210.179	53.932	621.132	415.37	577.585	118.226	437.094	356.434	434.133	534.636	245.186	1001.67	763.869	769.375	295.503	292.066	320.002	413.576	325.272	85.4522	73.6701	37.9467	35.2516	46.682	180.541	174.531	230.362	153.778	115.75	197.376	0	85.9758	0	40.9802	1.24922	0	76.6878	166.266	36.4517	20.0431	0	0	0
ACBD3	43.0278	18.9192	0	40.1151	37.9701	0	14.5214	1.25423	0	38.4977	0	0	0.820063	0	11.9213	4.98329	0	13.9315	12.4206	19.8001	54.6946	0.680807	20.2259	30.3542	35.6562	0	1.86507	18.9733	0	65.4845	14.5891	0	13.7262	24.6625	0	0	0	0	39.515	0	0	0	0	0	0	26.4205	0	0	0
ACBD4	4.52924	10.016	39.3862	3.02756	5.77807	0	0	0	39.7071	0	0	0	0	0	10.9278	0	0	0	1.03505	0	6.83683	7.48888	13.7247	9.10625	0	26.293	10.2579	0	23.1791	0	4.25516	0	12.5326	0	22.3896	24.9936	0	29.9046	16.4646	0	69.9564	0	0	0	0	23.6873	44.5863	0	0
ACBD5	16.9847	0	0	11.3533	12.3816	1.16205	10.7	0	0	2.02619	21.2445	0	11.4809	0	14.9016	9.25468	0	9.75202	0	0	0	21.105	10.1129	0	0	1.31465	49.4243	0	0	0	0	14.9598	0	0	0	18.0101	0	0	0	24.0229	0	0	0	0	0	0	0	84.9337	0
ACBD6	31.1386	13.3547	2.62575	46.9271	0.825438	20.9169	3.05714	12.5423	0	18.2358	41.1612	3.11121	18.8615	13.2013	9.93439	24.9165	0	12.5383	0	9.90005	28.8666	28.5939	5.05647	17.4536	23.2857	21.0344	0	5.77449	29.9397	18.1541	0	0	23.2749	0	0	20.2154	0	0	46.1009	0	0	0	0	0	0	0	0	0	0
ACBD7	0	0	0	0	0	0	0	0	0	0	0	15.5561	0	0	0	0.711899	0	30.6492	0	0	7.59648	0	0	0	4.36606	0	0	0	0	0	0	0	0	0	0	8.82127	0	0	0	0	0	0	0	0	0	0	0	0	0
ACCS	0	0	0	0	0	0	0	0	0	0	0	0	0	0	0	0	0	0	0	0	0	0	0	0	0	0	0	0	0	0	0	0	0	0	0	0	0	0	0	0	0	0	0	0	0	0	0	0	0
ACCSL	0	8.90315	0	0	0	0	0	0	0	0	0	0	0	0	0	0	0	0	0	0	0	2.04242	0	0	0	0	0	22.273	0	0	0	0	0	0	0	0	0	0	0	0	0	0	0	0	0	0	0	0	0
ACD	0	0	0	0	0	0	0	0	0	0	0	0	0	0	4.9672	0	0	0	0	0	6.07718	0	9.39058	0	0	0	0	0	23.1791	0	0	0	0	0	0	0	0	0	0	0	0	0	0	0	0	0	0	0	0
ACE	0	0	0	3.78444	0.825438	0	0	0	0	0	0	0	0	0	0	0	0	0	0	0	8.35612	3.40404	0	0	0	0	0	0	0	0	0	0	0	0	0	0	0	0	0	25.436	0	0	4.51105	0	0	0	0	0	46.3682
ACE2	0	0	39.3862	0	0	0	0	0	0	0	0	0	0	0	0	0	0	0	0	0	0	0	0	0.758854	0	0	0	0	0	0	0	0	0	0	0	0	0	0	0	0	0	0	0	0	0	0	0	0	0
ACER1	0	6.67737	0	0	0	0	0	0	0	0	0	0	0	0	0	0	0	0	0	0	0	0	0	0	0	0	0	0	0	0	0	0	0	0	0	0	0	0	0	0	0	0	0	0	0	0	0	0	0
ACER2	14.72	13.3547	5.25149	8.32578	27.2395	24.4031	28.2786	0	8.50866	0	0	0	0	0	2.98032	17.0856	11.6755	9.75202	36.2269	0	17.4719	46.9757	9.39058	13.6594	7.27677	2.6293	83.928	0	26.0765	46.682	12.7655	9.9732	0	0	0	0	0	0	0	29.6754	0	0	0	0	0	0	0	0	0
ACER3	105.871	90.1444	52.5149	32.1678	45.3991	0	124.579	46.4066	42.5433	117.519	39.8334	45.1126	53.3041	56.5769	144.049	144.515	30.1618	151.853	54.8578	107.486	84.3209	63.9959	102.574	41.737	66.9463	0	21.4483	49.4956	18.8331	42.7919	81.456	46.5416	85.938	5.80295	84.0668	95.1962	0	0	0	1.41311	47.4704	0	0	0	28.4779	21.8652	48.6396	0	0
ACHE	148.899	132.434	204.808	82.5009	75.9403	59.2646	138.336	144.237	235.406	391.056	458.085	276.898	249.299	179.16	136.101	181.534	88.5394	802.452	844.603	661.889	267.396	379.21	350.341	430.27	350.74	77.5643	72.7376	108.065	119.276	155.607	443.145	499.214	602.76	456.982	390.763	494.726	328.832	749.485	679.988	358.93	442.224	573.722	1141.3	498.797	261.997	655.046	421.543	750.577	211.555
ACIN1	406.5	1087.3	1987.69	556.313	1213.39	1256.18	769.636	1103.73	680.693	457.92	735.591	1001.81	830.724	823.194	730.178	679.863	820.206	320.424	305.341	338.016	657.855	590.26	565.602	487.943	569.043	667.842	477.457	466.909	459.237	501.832	315.49	199.464	354.494	33.3669	231.078	280.075	243.336	381.284	274.959	460.675	377.265	739.675	351.862	173.099	447.672	460.992	316.157	221.223	321.679
ACKR1	16.9847	87.9186	0	12.8671	7.42894	0	3.82143	16.305	65.2331	12.1572	15.9334	21.7785	6.56051	22.6307	52.6523	55.5281	0	32.0424	30.0165	15.5572	31.9052	65.3575	45.5082	13.6594	53.8481	24.9783	40.0989	9.89913	12.0725	11.0221	20.0601	7.75693	20.2909	24.6625	44.7793	41.5335	0	37.3808	0	52.2851	77.4517	0	0	0	79.7381	30.9757	0	59.2561	0
ACKR2	0	0	0	0	0	0	0	0	0	0	0	0	0	0	0	0	0	0	0	0	0	0	0	0	0	0	0	0	0	0	0	0	0	0	0	0	0	0	0	0	0	0	0	0	0	0	0	0	0
ACKR3	0	0	0	0	0	0	0	0	0	0	0	0	0	0	0	0	0	0	0	0	0	0	0	2.27656	0	0	0	0	0	0	0	0	0	0	0	0	0	0	0	0	0	0	65.4102	59.218	0	0	64.8528	0	0
ACKR4	0	0	0	0	0	0	0	0	0	0	0	0	0	0	0	0	0	0	0	0	0	0	0	0	0	0	0	0	0	0	0	0	0	0	0	0	0	0	0	0	0	0	0	0	0	0	0	0	0
ACLY	8.49233	37.8384	5.25149	66.9847	25.5886	0	64.9643	37.627	2.83622	44.5763	1.32778	23.3341	10.6608	65.0634	49.672	36.3068	35.9995	112.845	71.4187	24.043	53.1753	34.0404	70.0682	71.3323	28.3794	0	47.5592	0	35.7345	46.0337	27.3546	37.6765	0	0	9.71626	25.3611	0	0	0	0	1.24922	0	0	0	0	20.0431	0	0	0
ACMSD	0	0	0	0	0	0	0	0	0	0	0	0	0	0	0	0	0	0	0	0	0	0	0	0	0	0	0	3.29971	0	0	0	0	0	0	0	0	0	0	0	0	0	0	0	0	0	0	0	0	0
ACO1	51.5202	50.0802	2.62575	43.8996	17.3342	22.079	23.6929	53.932	14.1811	2.02619	21.2445	0	13.121	0.942948	60.5998	64.7828	53.5128	40.4012	35.1918	65.0575	41.7806	49.6989	58.5105	29.5953	49.482	0	28.9085	33.822	48.7728	42.7919	13.3734	0	11.339	0	24.5019	14.3346	0	48.595	0	32.5016	0	0	74.4323	0	28.4779	46.4636	0	0	0
ACO2	6.79387	11.1289	7.87724	6.05511	16.5088	5.81026	1.52857	0	17.0173	0	9.29447	20.2229	36.0828	6.60064	20.8622	39.1544	30.1618	2.78629	10.3505	11.3143	24.3087	14.9778	4.33411	12.9005	32.7455	0	0	0	0	0	17.6285	0	11.339	0	7.60403	8.45371	54.8053	0	6.58584	0	8.74455	2.37075	0	0	0	19.1321	0	0	0
ACOD1	0	0	0	0	0	0	0	0	0	0	0	0	0	0	0	0	0	0	10.3505	0	0	0	0	0	0	0	0	0	0	0	0	0	0	0	0	0	0	0	0	0	0	0	0	0	0	0	0	0	0
ACOT1	84.9233	112.402	231.066	81.744	264.14	338.157	113.879	208.203	48.2157	93.205	29.2112	189.784	136.131	159.358	107.291	91.123	234.483	78.0162	56.9279	50.9146	67.6086	116.418	114.854	97.8922	118.611	130.15	93.2533	89.9171	85.4731	119.947	102.732	147.382	172.473	317.711	180.807	114.309	822.08	487.819	783.715	672.641	647.096	576.093	875.143	517.018	456.785	434.571	593.809	566.883	712.911
ACOT11	0	0	0	0	0	0	0	0	0	0	0	0	0	0	0	0	0	0	0	0	0	0	0	0	0	0	0	0	0	0	0	0	0	0	0	0	0	0	0	0	0	0	0	0	0	0	0	0	0
ACOT12	0	0	0	0	0	0	0	0	0	0	0	0	0	0	0	0	0	0	0	0	0	0	0	0	0	0	0	0	0	0	0	0	0	0	0	0	0	0	0	0	0	0	0	0	0	0	0	0	0
ACOT13	52.0863	17.8063	7.87724	28.0049	0	1.16205	25.2214	20.0677	0	4.05239	0	0	0.820063	4.71474	12.9147	0	18.4862	18.1109	48.6475	43.8431	0.759648	2.72323	9.39058	19.7302	11.6428	26.293	0	32.9971	42.978	51.2206	9.11821	14.4057	0	0	0	0	0	0	0	0	0	0	0	0	0	0	0	0	0
ACOT2	0	0	0	0	0	0	9.17143	0	0	60.7858	0	21.7785	2.46019	0	0	0	0	0	0	0	0	0	7.22352	0	0	0	0	0	0	0	0	0	0	0	0	0	0	0	0	0	0	0	0	0	0	0	0	0	0
ACOT4	0	0	0	5.29822	0	24.4031	0	0	0	0	0	0	0	0	0	0	0	0	0	0	0	0	6.50117	0	0	0	0	0	0	0	0	0	0	0	0	0	0	0	0	0	0	0	0	31.8866	0	0	0	0	0
ACOT6	0	0	0	0	0	24.4031	0	0	0	0	0	0	0	0	0	0	0	0	0	0	0	0	0	0	0	0	0	0	0	0	0	0	0	0	0	0	0	50.4641	0	0	0	0	0	0	29.617	0	0	0	0
ACOT7	13.5877	0	2.62575	15.5162	13.207	0	0	0	2.83622	0	0	0	0	0	0	10.6785	18.4862	20.8972	30.0165	21.2144	4.55789	0.680807	0	9.10625	0	36.8102	0	0.824927	10.1409	0	10.9419	0	0	0	9.71626	0	0	0	0	0	0	0	0	66.0508	0	0	0	0	0
ACOT8	67.9387	81.2413	0	47.684	0.825438	0	22.1643	71.4913	0	20.2619	18.5889	21.7785	21.3216	65.0634	28.8097	52.6805	35.0266	36.2218	33.1217	69.3004	73.6858	2.72323	31.7835	28.0776	45.116	3.94395	72.7376	75.8933	48.2899	22.6927	90.5742	30.4737	63.2599	0	39.2875	26.8313	0	0	64.2119	62.1769	38.7258	47.4151	87.9654	159.433	0	0	38.5064	0	0
ACOT9	0	0	0	0	0	0	0	0	0	0	0	0	0	0	0	0	0	0	1.03505	0	0	0	0	0	0	0	0	0	0	0	0	0	0	0	0	0	0	0	0	0	0	0	0	0	0	0	0	0	0
ACOX1	51.5202	125.757	81.3982	52.2253	61.0824	48.8062	47.3857	46.4066	39.7071	24.3143	115.517	31.1121	35.2627	0	78.4817	66.9185	50.5939	41.7944	132.487	60.8146	60.0122	72.8464	107.63	72.0912	66.2186	19.7197	77.4002	18.1484	68.5716	66.7813	19.4522	53.1904	39.9851	42.0714	21.1223	56.6031	0	11.2142	27.9898	18.3705	71.2056	0	2.25552	45.5523	0	86.5499	0	0	2.89801
ACOX2	0	0	0	0	6.6035	0	0	0	0	14.1834	0	0	8.20063	0	0	0	0	0	0	0	0	0.680807	0	15.9359	0	0	0	0	0	0	0	0	0	0	0	2.94042	0	0	0	0	0	0	0	0	0	0	0	0	0
ACOX3	18.117	0	2.62575	11.3533	0.825438	0	19.8714	12.5423	0	0	0	0	16.4013	0	24.836	9.25468	0	0	8.28042	4.24288	0	12.2545	5.77882	12.9005	0	0	26.1109	0	12.0725	0	0	19.3923	0	0	0	0	0	0	0	0	0	0	0	0	29.617	0	0	0	0
ACOXL	0.566156	0	0	5.67667	0	0	0	0	0	0	0	0	0	0	0	0	0	0	0	0	7.59648	0	0	0	0	39.4395	0	0	0	0	0	0	0	0	0	0	0	0	0	0	0	0	0	0	0	0	0	0	0
ACP1	16.4185	15.5805	2.62575	7.94733	41.2719	0	5.35	13.7966	0	16.2096	21.2445	0	0.820063	6.60064	32.7835	23.4927	39.8914	12.5383	1.03505	19.8001	43.2999	21.7858	25.2823	0.758854	27.6517	19.7197	24.2459	14.0238	40.0806	12.9672	35.865	0	0	0	17.3203	22.4207	0	0	0	26.8491	33.729	0	49.6215	0	0	19.1321	0	0	2.89801
ACP2	109.834	198.095	128.662	106.721	162.611	58.1026	113.879	37.627	127.63	105.362	94.2725	122.893	77.906	127.298	67.5539	105.361	70.0532	316.244	226.677	195.172	170.921	93.2706	148.082	141.147	248.866	22.349	90.4557	121.264	30.9055	68.7263	121.576	84.7722	90.1156	71.0861	102.232	123.13	24.1143	0	0	0	57.4642	64.0103	0	18.2209	47.8429	0	180.372	90.8594	2.89801
ACP4	0	0	0	0	0	0	0	0	0	0	0	0	0	0	0	0	0	0	0	0	0	10.2121	0	0	0	0	0	0	9.17508	0	0	0	0	0	0	0	0	0	0	0	0	0	0	0	0	0	0	0	0
ACP5	0	0	0	0.378444	0	0	0	0	0	0	0	0	0	0	0	7.11899	15.5674	0	12.4206	0	18.9912	0	5.77882	3.79427	3.63839	0	0	0	0	0	0	0	0	0	0	0	0	0	0	0	0	0	0	0	0	0	0	0	0
ACP6	0	0	0	0	5.77807	0	0.764286	0	0	0	0	0	0	16.9731	0	4.98329	0	0	0	0	0	0	0	6.07083	0	0	0	0	0	0	0	0	0	0	0	0	0	50.4641	0	0	0	0	0	0	0	0	0	0	0
ACP7	0	0	0	0	0	0	0	0	0	0	0	0	0	0	7.94751	0	0	0	0	0	0	0	0	0	0	0	0	0	0	0	0	0	0	0	0	0	0	0	0	0	0	0	0	0	0	0	0	0	0
ACPP	0	0	0	0	0	0	0	0	0	0	0	0	0	0	0	0	0	0	0	0	0	0	0	0	0	0	0	0	0	0	0	0	0	0	0	0	0	0	0	0	0	0	0	0	0	0	0	0	0
ACR	0	0	0	0	0	0	0	0	0	0	0	0	0	0	0	0	0	0	0	0	0	0.680807	0	0	0	0	0	0	0	0	0	0	0	0	0	0	0	0	0	0	0	0	0	0	0	0	0	0	0
ACRBP	0	0	0	0	0	0	0	0	0	0	0	0	0	0	0	0	0	0	0	0	0	0	0	0	0	0	0	0	0	0	0	0	0	0	0	0	0	0	0	0	0	0	0	0	0	0	0	0	0
ACRV1	0	0	0	0	12.3816	0	0	0	0	0	0	0	0	0	5.96064	0.711899	0	0	0	0	0	0	0	0	0	21.0344	0	0	0	0	0.607881	0	0	0	0	0	0	0	0	0	0	0	0	0	0	0	0	0	0
ACSBG1	0	0	39.3862	0	0	0	0	0	0	0	0	0	9.0207	0	13.9082	9.25468	9.7296	0	0	0	0	13.6161	0	0	0	0	0	0	0	0	0	0	14.323	0	0	0	0	0	46.1009	0	0	0	0	0	0	0	0	0	0
ACSBG2	6.22771	0	0	0	0	0	0	0	0	18.2358	0	0	0	0	0	0	0	0	26.9114	0	0	0	0	0	0	0	0	0	0	0	0	0	0	0	0	0	41.6521	0	0	0	0	0	0	0	0	0	0	0	0
ACSF2	30.0062	25.5966	0	22.7067	9.07982	0	26.75	30.1016	0	0	0	0	0	0	3.97376	0	0	8.35887	0	1.41429	0	0	7.94588	0	0	52.586	35.4363	26.3977	43.9438	49.2755	0	0	0	0	0	0	0	0	0	0	0	0	0	0	0	0	0	0	0
ACSF3	0	13.3547	0	0	0	0	0	0	0	0	0	0	0	0	0	4.98329	0	0	0	0	0	0	0	4.55313	0.727677	0	0	0	0	0	0	0	0	0	0	12.1292	0	0	0	1.41311	0	0	0	0	0	0	52.6929	80.9833	0
ACSL1	0	0	0	0	0	0	0	0	0	0	0	0	0	0	0	0	0.97296	0	0	0	11.3947	0	0	0	0	0	0	0	0	0	0	0	0	0	0	0	0	0	0	0	0	0	0	0	0	0	0	0	0
ACSL3	20.9478	24.4837	42.012	34.4384	1.65088	31.3754	39.7429	0	70.9055	0	0	63.7799	0	0	5.96064	10.6785	22.3781	33.4355	32.0866	63.6432	37.9824	24.5091	46.2305	51.6021	80.7722	34.1809	81.1304	0	54.0847	18.8025	39.5122	0	0	0	19.4325	25.3611	0	31.7737	0	18.3705	0	0	0	0	35.3126	0	0	69.1321	0
ACSL4	93.4157	84.58	31.509	130.942	9.07982	5.81026	25.9857	7.5254	39.7071	103.336	69.0446	18.6673	29.5223	31.1173	38.7441	48.4091	36.9725	84.9819	135.592	49.5003	54.6946	40.1676	24.56	88.0271	32.0178	34.1809	25.1784	38.7716	58.4308	50.5722	32.8256	55.9607	32.2268	52.2265	37.5977	63.5866	0	0	0	18.3705	0	0	0	0	0	0	0	0	0
ACSL5	0	0	0	0	0	0	0.764286	1.25423	0	0	0	0	0	0	0.993439	1.4238	0.97296	19.504	22.7712	0	0.759648	0	0	0	0	0	0	0	0	0	0	0	0	0	0	0	0	0	0	0	0	0	0	0	0	0	0	0	0
ACSL6	0	0	0	0	0	0	0	0	0	0	0	0	0	0	0	3.55949	0	0	0	12.7286	0	0	0	0.758854	18.9196	0	0	0	0	6.48362	0	0	0	0	8.02648	0	0	0	21.404	25.436	9.99377	61.6396	0	0	0	16.3989	0	21.7272	139.105
ACSM1	0	0	0	5.29822	0	0	0	0	0	0	0	0	0	0	0	0	0	0	0	0	0	0	0	0	0	0	0	0	0	0	0	0	0	0	0	0	0	0	0	0	0	0	0	0	0	0	0	0	0
ACSM2A	0.566156	0	0	0	0	39.5098	0	0	0	0	0	0	0	0	0	0	0.97296	0	0	0	0	0	0.722352	0	0	0	0	0	0	0	0	0	0	0	0	0	0	0	0	0	0	0	0	0	0	29.1536	0	0	0
ACSM2B	0	0	0	0	0	0	0	17.5593	0	0	0	0	0	0	0	0	0	0	0	0	0	0	0	0	10.1875	0	0	0	0	0	0	0	0	0	0	0	0	0	0	0	0	0	0	0	0	0	0	0	0
ACSM3	0.566156	0	0	0	0	0	0	0	0	0	0	0	0	0	0	0	0	0	0	0	12.914	0	0	0	0	0	0	0	0	0	0	0	0	0	0	0	0	0	0	0	0	0	0	0	0	0	0	0	0
ACSM4	0	0	0	0	6.6035	0	0	0	0	0	0	0	0	0	0	0	0	0	0	0	0	0	0	0	0	0	0	17.3235	0	0	0	0	0	0	0	0	0	0	0	0	0	0	0	0	0	0	0	55.3057	0
ACSM5	0	0	0	0	0	0	0	0	0	0	0	0	0	0	0	6.40709	0	0	0	0	0	0.680807	0	0	0	0	0	0	8.69218	0	0	0	0	0	0	0	0	0	0	0	0	0	0	0	0	0	0	0	0
ACSM6	0	0	0	0	0	0	0	13.7966	39.7071	38.4977	0	0	0	0	9.93439	0	0	0	0	0	0	0	2.16706	0	0	19.7197	0	16.4985	0	9.72543	0	0	0	0	0	0	0	0	0	0	0	0	78.9433	0	0	0	0	0	0
ACSS1	0	0	0	0	0	0	0	0	0	0	0	0	0	0	9.93439	0	0	9.75202	0	0	0	0	0	0	0	0	0	0	0	0	0	0	0	0	0	0	0	0	0	0	0	0	0	0	0	0	0	0	0
ACSS2	25.477	16.6934	0	23.842	8.25438	19.7549	29.0429	35.1185	70.9055	56.7335	15.9334	1.55561	52.4841	21.6878	27.8163	50.5448	21.4051	62.6916	26.9114	21.2144	23.5491	34.7212	69.3458	31.113	46.5713	22.349	37.3013	0	0	8.4287	12.1576	10.5273	10.1455	0	17.7427	9.18882	0	0	47.7473	0	33.729	0	0	2.27761	0	32.7978	0	29.628	0
ACSS3	0	0	0	0	0	0	0	0	0	0	0	0	0	0	0	0	0	0	0	0	0	0	0	0	0	0	0	0	0	0	0	0	0	0	0	0	0	0	0	0	0	0	0	0	0	0	0	0	0
ACTA1	2.26462	13.3547	0	0	0	0	5.35	0	0	0	0	0	0	0	0	0	0	0	0	0	0	0	0	0	0	0	0	0	0	0	0	0	0	0	0	0	0	0	0	0	0	0	0	0	0	0	0	0	0
ACTA2	0	0	0	0.378444	0	0	3.05714	1.25423	0	0	0	0	7.38057	0	9.93439	9.96658	0	23.6835	1.03505	0	0	17.701	12.28	0	16.7366	0	0	0.824927	0.965798	11.6705	0	0	0	0	0	0	0	0	0	0	28.7321	0	9.0221	66.0508	0	0	0	0	0
ACTB	2017.78	2210.21	2565.35	1593.25	1824.22	1623.39	2214.14	1709.52	1420.95	1325.13	1499.07	1837.17	1622.09	1588.87	1441.48	1367.56	1262.9	1036.5	1017.46	1282.76	1089.33	1093.38	1082.81	915.178	1293.81	2131.05	1860.4	2030.15	1512.44	1893.22	986.59	724.165	982.319	310.458	798.846	959.68	973.343	758.83	660.23	1131.9	1305.44	953.043	879.654	1177.53	972.805	1273.65	1120.74	835.511	909.976
ACTBL2	0	0	0	0	0	0	0	0	0	0	0	0	0	0	12.9147	0	0	0	0	0	0	0	0	0	0	0	0	0	0	0	0	0	0	0	0	0	0	0	0	25.436	0	0	4.51105	0	0	0	54.7196	0	0
ACTBP9	9.05849	0	0	24.9773	0	27.8892	9.17143	0	0	30.3929	0	0	37.7229	0	0	0	0	0	0	0	0	8.16968	0	0	0	0	0	0	9.17508	0	0	0	0	0	50.6935	0	0	0	0	0	0	0	0	61.4956	0	0	42.5597	41.4793	0
ACTC1	0	0	0	19.6791	9.07982	0	0	0	0	0	0	0	0	0	0.993439	0	0	0	0	0	0	0	0	0	0	0	0	0	0	0	0	0	0	0	0	0	0	0	0	0	0	0	0	0	0	0	0	0	0
ACTG1	2732.27	3177.31	2591.61	2221.47	1874.57	1528.1	2752.96	1920.23	1503.2	1829.65	2143.04	1222.71	1429.37	1605.84	1714.68	1902.19	1000.2	1563.11	1818.59	1914.95	1906.72	1514.11	1795.05	1863.75	1644.55	1715.62	1676.69	1814.84	1991.96	1924.99	1717.26	1773.57	1564.19	774.693	1560.52	1457.35	497.632	502.772	582.847	707.969	779.514	336.647	392.461	350.753	625.374	423.639	733.647	264.677	397.028
ACTG2	0	10.016	0	4.16289	0	2.3241	35.1571	0	36.8709	0	0	6.22243	27.8822	10.3724	6.95408	6.40709	13.6214	0	0	16.9715	6.83683	40.8484	0	0	0	1.31465	0.932533	13.1988	0.482899	11.0221	0	9.9732	0.596792	0	18.1652	24.9936	0	0	0	0	0	0	0	0	0	0	0	0	0
ACTL10	0	0	0	15.5162	0	1.16205	15.2857	12.5423	0	0	0	0	14.7611	0	0	0	8.75664	0	0	0	0	0	4.33411	6.82969	0	0	0	0	0	0	0	0	0	0	0	0	0	0	0	0	0	0	0	0	0	0	0	0	0
ACTL6A	11.8893	5.56447	2.62575	18.5438	11.5561	1.16205	3.82143	17.5593	0	4.05239	1.32778	1.55561	0.820063	0	0	5.69519	14.5944	32.0424	0	24.043	12.1544	0.680807	15.1694	28.0776	11.6428	0	0	9.0742	20.7647	16.209	0	14.9598	0	0	6.75914	0	0	0	0	0	0	0	0	0	0	0	2.02665	0	0
ACTL6B	9.62464	0	0	0	15.6833	0	0	0	0	20.2619	21.2445	0	0	0	0	0	0	15.3246	0	11.3143	0	7.48888	10.1129	12.1417	0	0	0.932533	0	0	0	9.11821	0	0	0	0	0	0	0	0	0	0	0	0	0	0	0	0	0	0
ACTL7A	0.566156	0	0	0	0	0	0	0	0	0	0	0	0	0	0	7.11899	0	0	0	0	0	0	0	0	0	0	0	0	0	0	0	0	0	0	0	0.367553	0	0	0	0	0	0	0	0	0	0	0	0	0
ACTL7B	0	0	0	0	0	0	0.764286	0	0	0	0	0	0	0	0	0	0	0	0	0	0	0	0	0	0	0	0	0	0	0	0	0	0	0	0	0	0	0	0	0	0	0	0	0	0	0	0	0	0
ACTL8	0	7.79026	0	10.5964	0	0	0	0	0	0	0	0	0	0	6.95408	0	0	0	0	0	9.11577	0	0	0	0	0	0	0	0	0	0	0	0	0	0	0	0	0	0	0	0	0	0	0	31.8952	0	0	0	0
ACTL9	0	0	0	0	0	0	0	0	0	0	0	0	0	0	0	0	0	0	0	0	0	0	0	0	0	0	0	0	0	0	0	0	0	0	0	0	0	0	0	0	0	0	0	0	0	0	0	0	0
ACTN1	28.8739	2.22579	0	25.3558	0	1.16205	37.45	5.01693	0	4.05239	43.8168	10.8892	17.2213	9.42948	20.8622	7.83089	8.75664	4.17944	21.7361	0	26.5877	6.12726	14.447	7.58854	2.91071	0	9.32533	0	4.34609	38.2533	0	0	0	1.45074	0	0	0	0	0	0	0	0	47.366	0	0	0	2.02665	0	2.89801
ACTN2	0	0	0	0	0	0	0	0	0	0	0	0	0	0	0	0	0	0	0	0	0	0	0	0	0	0	0	0	0	0	0	0	0	0	0	0	0	0	0	0	0	0	0	0	0	0	0	0	0
ACTN3	17.5508	0	0	5.29822	0	16.2687	0	7.5254	0	0	0	0	0	0	13.9082	0	0	20.8972	0	0	0.759648	10.2121	0	0.758854	0	32.8662	0	0	0	31.7697	0	0	0	0	0	0	0	0	0	0	0	0	0	0	0	0	0	0	0
ACTN4	39.0647	24.4837	0	26.4911	11.5561	0	34.3929	41.3897	2.83622	30.3929	0	0	11.4809	31.1173	9.93439	18.5094	5.83776	36.2218	41.4021	8.48576	14.4333	34.0404	31.7835	28.0776	42.9329	0	0	0	11.1067	11.6705	10.334	0	0	0	19.855	27.1989	0	0	0	0	0	0	0	0	0	0	0	0	0
ACTR10	26.0432	13.3547	23.6317	7.56889	1.65088	0	18.3429	1.25423	14.1811	16.2096	10.6223	0	0	10.3724	0	13.5261	0	69.6573	33.1217	22.6287	27.3473	27.2323	20.9482	18.2125	8.00445	11.8318	0	16.4985	22.2133	25.2861	0	8.311	10.7423	0	26.6141	8.82127	0	0	0	0	0	37.932	0	40.997	0	26.4205	0	0	0
ACTR1A	96.8126	149.128	2.62575	96.5033	32.1921	32.5374	78.7214	11.2881	48.2157	72.943	88.9614	1.55561	4.92038	21.6878	62.5867	81.8684	16.5403	86.375	163.538	158.401	103.312	111.652	56.3435	99.4099	96.781	199.827	197.697	68.469	157.908	185.431	147.107	168.436	97.8739	185.694	73.9281	58.0733	41.6521	56.0712	85.6159	0	26.2336	0	0	75.1613	38.7299	71.062	137.812	0	0
ACTR1B	275.718	195.869	212.686	158.568	128.768	188.252	204.064	140.474	127.63	188.436	136.761	157.116	152.532	139.556	60.5998	56.24	27.2429	158.819	183.204	169.715	107.11	123.907	102.574	119.899	119.339	169.59	54.0869	159.211	114.93	100.496	155.01	93.6373	108.616	152.327	119.975	180.468	418.713	278.487	70.7977	117.288	197.377	187.289	162.398	198.152	246.049	130.28	38.5064	201.471	318.781
ACTR2	0.566156	0	0	0	0	0	0	0	0	14.1834	0	0	0	0	0	0	0	0	0	0	0	0	9.39058	0	0	0	0.932533	0	0	0	0	0	14.9198	0	0	0	0	0	0	0	0	0	0	0	0	0	0	0	0
ACTR3	750.156	625.447	947.895	616.108	1041.7	1302.66	804.029	752.54	456.631	660.539	674.513	1582.05	957.834	960.864	1103.71	849.295	775.449	484.815	802.166	384.688	791.553	682.849	664.564	646.544	514.468	479.847	602.416	524.654	633.08	416.897	739.791	946.9	935.77	850.132	936.141	887.64	1172.83	1056.01	1580.6	1728.24	1790.13	1891.86	1935.24	1844.87	1651.72	1499.59	2788.67	2309.01	3309.53
ACTR3B	6.22771	0	0	24.5989	20.636	18.5928	8.40714	10.0339	0	0	59.7502	1.55561	12.301	3.77179	0.993439	0	17.5133	18.1109	18.631	18.3858	0	0	8.66823	6.07083	0	28.9223	0	17.3235	0	0	0	0	0	24.6625	0	0	0	0	34.5756	62.1769	33.729	0	0	0	56.9558	54.6631	0	0	0
ACTR3C	0	0	0	0	0	0	0	0	0	0	0	0	0	0	0	0	0	0	0	0	9.11577	0	0	0	0	0	0	0	0	0	0	0	0	0	0	0	0	0	0	0	0	0	0	0	0	0	0	0	0
ACTR5	0	0	0	0	0	0	0	0	0	0	0	0	0	0	0	0	0	0	0	0	0	0	0	0	0	0	0	0	0	0	0	0	0	0	0	0	0	0	0	0	0	0	0	0	0	0	0	0	0
ACTR6	120.591	63.435	76.1467	77.9595	13.207	0	79.4857	42.6439	127.63	129.676	19.9167	59.1131	41.0032	57.5198	23.8425	91.123	30.1618	100.306	221.501	131.529	67.6086	50.3797	61.3999	37.9427	61.1249	124.892	111.904	67.644	87.8876	151.717	93.0057	166.774	118.762	298.852	45.6242	99.9743	0	56.0712	13.1717	31.0885	0	42.6735	0	34.1642	0	22.7763	10.1333	0	66.6543
ACTR8	71.9018	54.5318	123.41	76.4458	114.736	34.8615	64.2	6.27117	76.5779	60.7858	98.2558	77.7803	142.691	82.0365	87.4227	94.6825	60.3235	78.0162	30.0165	94.7576	131.419	100.079	33.9506	66.7792	50.2097	82.8229	12.1229	43.7211	36.2174	63.5394	35.865	45.9875	26.8556	13.0566	88.7137	18.7452	37.2676	284.094	42.8079	0	123.673	111.425	51.877	168.543	1.13912	92.0162	267.518	71.1073	57.9603
ACTRT1	0	18.9192	0	3.406	0	38.3477	0	0	0	0	0	0	0	0	0	0	0	0	0	0	0	0	0	0	0	0	0	0	0	0	0	0	0	26.1133	0	0	0	0	0	0	0	0	0	0	0	14.5768	0	0	0
ACTRT2	0	0	21.006	0	0	0	0	0	0	0	0	0	0	0	0	0	9.7296	0	0	0	0	0	0	0	0	0	0	0	0	0	0	0	11.339	0	0	5.88084	0	0	0	0	0	0	0	0	0	0	0	61.2313	0
ACTRT3	6.79387	0	0	0	0	0	0	0	0	0	0	0	0	0	0	0	0	0	0	0	0	0	0	0	0	0	0	0	0	0	0	0	0	0	0	0	0	0	0	0	0	0	0	0	0	0	0	0	0
ACVR1	68.5048	18.9192	0	81.744	15.6833	18.5928	53.5	0	19.8535	30.3929	15.9334	0	0	16.0301	5.96064	0	50.5939	36.2218	21.7361	38.1859	20.5105	10.2121	5.05647	20.4891	5.09374	26.293	32.6387	47.8458	56.4992	43.4402	17.6285	0	0	0	8.02648	10.2915	0	0	0	0	0	0	0	0	0	0	0	0	0
ACVR1B	12.4554	0	28.8832	6.812	0	0	0	0	0	38.4977	14.6056	0	13.121	16.9731	0	0	22.3781	19.504	17.5959	14.1429	0	4.76565	10.1129	0	11.6428	0	0	0.824927	9.65798	0	15.197	53.7445	98.4707	0	107.724	42.2686	0	0	0	1.41311	28.7321	0	0	0	0	0	64.8528	59.2561	0
ACVR1C	0	0	0	0	0	17.4308	0	0	0	0	0	0	0	0	0	0	0	0	0	0	0	0	0	0	0	0	0	31.3472	0	0	0	0	0	0	0	0	41.6521	0	0	0	0	0	0	0	0	23.6873	0	0	0
ACVR2A	26.6093	26.7095	0	6.05511	0	0	0	0	0	32.4191	0	0	0	0	0	0	0	0	0	0	0	0	0	0	8.00445	0	0	0	9.65798	15.5607	0	0	0	0	0	0	0	0	0	0	0	0	0	0	0	0	0	0	0
ACVR2B	16.9847	57.8705	2.62575	9.83955	0	0	17.5786	11.2881	0	107.388	9.29447	0	38.543	18.859	40.731	9.96658	0	82.1956	69.3486	11.3143	67.6086	23.8282	7.22352	27.3188	30.5624	34.1809	16.7856	0	12.5554	62.8911	0	0	1.79038	0	7.60403	12.4968	0	0	0	0	0	0	0	0	0	0	0	0	0
ACVRL1	0	0	0	0	0	1.16205	0	0	0	0	0	0	0	0	0	0	0	0	0	0	0	0	0	0	0	0	0	0	0	0	0	0	0	0	0	0	0	22.4285	3.29292	65.0032	0	0	0	0	0	0	0	0	0
ACY1	8.49233	0	0	0	2.47631	0	0	1.25423	0	0	7.96669	0	0	0	0	0	1.94592	0	0	29.7002	0	4.08484	5.05647	0	0	0	0	0	0	0	0	12.7435	0	0	0	0	0	0	0	0	0	0	0	22.7761	0	0	0	65.1817	40.5722
ACY3	0	0	0	0	0	0	0	0	0	0	0	0	0	0	0	0	0	0	0	0	0	0	0	0	0	0	0	0	0	0	0	0	0	0	0	0	0	0	0	0	0	0	0	0	0	0	0	0	0
ACYP1	0	13.3547	0	16.6516	0	1.16205	0	0	5.67244	2.02619	1.32778	1.55561	0	0.942948	0.993439	0	0.97296	1.39315	2.07011	14.1429	0.759648	11.5737	0	13.6594	0.727677	0	0	0	0	0	0	0	0	0	9.29381	0	0	0	0	0	0	0	0	0	0	0	0	0	0
ACYP2	24.9108	14.4676	42.012	29.5187	23.9377	39.5098	45.0929	13.7966	62.3968	50.6549	57.0946	20.2229	38.543	49.9762	49.672	45.5615	83.6746	52.9395	71.4187	97.5862	36.4631	64.6767	29.6164	75.1266	18.9196	28.9223	0	30.5223	0	0	0	36.0143	0	0	18.5876	9.92392	48.2287	0	29.6363	36.7409	68.7071	120.908	0	0	56.9558	50.1078	0	0	0
ADA	0	0	0	0	0	1.16205	0	0	0	0	0	21.7785	8.20063	0	0	0	9.7296	0	0	32.5287	0	8.85049	0	11.3828	0	0	0	0	0	6.48362	0	0	0	0	0	0	0	0	0	0	0	0	0	0	0	0	0	0	0
ADA2	24.3447	31.161	0	0	10.7307	0	16.05	17.5593	28.3622	36.4715	19.9167	0	18.0414	0	0	0	0	2.78629	14.4907	0	9.11577	6.12726	0	16.6948	0	0	0	26.3977	0	0	0	15.5139	11.9358	0	9.29381	0	0	0	0	0	0	0	0	0	0	0	0	0	0
ADAD1	0	0	0	0	0	0	0	0	0	0	0	0	0	0	0	0	0	0	0	0	0	0	0	0	0	0	0	0	0	0	0	0	0	0	0	0	0	0	0	0	0	0	0	0	0	0	0	0	0
ADAD2	3.39693	0	0	0	0	0	0	0	0	0	0	0	0	0	10.9278	0	0	0	0	8.48576	0	0	0	0	0	0	0	0	0	10.3738	0	0	0	0	0	0	0	28.0356	0	0	1.24922	0	0	0	0	25.5094	0	0	0
ADAL	7.36002	0	0	6.812	0	0	0	12.5423	2.83622	0	0	0	0	0	0	0	0	0	0	0	0	4.08484	5.05647	6.07083	0	0	0	0	0	0	0	21.6086	0	0	0	0	0	0	0	0	0	0	0	0	0	0	0	0	0
ADAM10	45.2924	12.2418	2.62575	31.7893	0.825438	3.48615	8.40714	0	31.1984	52.6811	26.5556	0	46.7436	21.6878	7.94751	27.0522	15.5674	9.75202	83.8393	48.086	74.4455	95.9938	72.2352	49.3255	25.4687	0	0	20.6232	32.8371	55.7591	0	50.9741	57.292	46.4236	23.657	52.9276	0	0	1.64646	0	0	0	0	0	33.0344	18.221	0	0	0
ADAM11	859.424	889.202	926.889	807.6	1008.69	1058.63	949.243	1052.3	1673.37	1671.61	1888.11	1871.39	1729.51	1541.72	1554.73	1285.69	1699.76	1436.33	1250.34	1309.64	1538.29	1410.63	1325.52	1321.92	1223.95	510.084	303.073	303.573	516.702	257.4	1858.9	1538.64	1735.47	485.997	1780.19	1739.99	701.508	756.961	632.24	1148.86	779.514	540.532	419.527	200.43	692.582	960.248	514.769	634.04	452.09
ADAM12	17.5508	30.0481	0	13.624	0	0	7.64286	0	42.5433	36.4715	98.2558	42.0014	18.8615	65.0634	35.7638	68.3423	24.324	58.5121	23.8062	32.5287	55.4543	64.6767	50.5647	104.722	54.5758	22.349	20.5157	29.6974	17.3844	45.3853	17.0207	68.7043	60.8728	126.214	16.053	21.3181	0	0	37.8686	0	0	0	0	0	0	0	0	0	0
ADAM15	22.6462	0	0	21.5713	18.1596	6.97231	16.8143	10.0339	22.6898	16.2096	69.0446	76.2247	80.3662	25.4596	60.5998	77.597	31.1347	0	14.4907	0	49.3771	97.3554	36.84	51.6021	48.0267	0	0	0	21.2475	18.8025	13.9813	0	0	0	25.3468	8.82127	0	31.7737	0	21.1967	32.4797	0	0	63.7732	0	0	0	82.9585	0
ADAM17	38.4986	0	0	7.94733	12.3816	2.3241	25.9857	2.50847	17.0173	6.07858	14.6056	1.55561	59.8646	32.0602	5.96064	22.7808	0	1.39315	15.5258	19.8001	39.5017	44.2525	7.94588	38.7016	19.6473	0	0	0	35.7345	64.8362	10.9419	9.41913	0	13.0566	20.6999	22.4207	0	0	0	0	0	0	0	0	0	0	0	0	0
ADAM18	0	0	0	0	0	0	0	0	0	0	0	0	0	0	0	0	0	0	0	0	0	0	0	0	0	0	0	0	0	0	0	0	0	0	0	0	0	0	0	0	0	0	0	0	0	0	0	0	0
ADAM19	11.8893	0	0	12.4887	9.07982	0	0	0	0	0	11.95	0	14.7611	0	5.96064	9.96658	13.6214	12.5383	31.0516	53.7431	8.35612	23.8282	0.722352	43.2547	0	0	0	0	9.17508	0	11.5497	11.6354	0	0	8.44892	9.18882	0	0	0	0	0	0	0	0	0	0	0	0	0
ADAM2	0	0	0	0	0	0	0	0	0	0	0	0	0	0	0	0	0	0	12.4206	0	0	0	0	0	0	0	0	0	0	2.59345	0	0	0	0	0	0	0	0	0	0	0	0	0	0	0	0	0	0	0
ADAM20	0	0	0	0.378444	0	0	0	0	0	0	0	0	0	0	0	0	0	0	0	0	0	0	2.88941	0	0	0	0	0	0	0	0	0.554067	0	0	0	0	0	0	0	0	0	0	0	0	0	0	0	0	0
ADAM21	0	0	0	0	0	0	0	0	0	56.7335	0	0	0	0	0	0	0	0	0	0	0	0	0	0	0	0	22.3808	0	0	0	0	0	0	0	0	4.77819	0	0	52.6867	0	0	21.3368	0	0	0	0	0	0	0
ADAM22	0	1.11289	0	0	0	0	0	0	0	0	18.5889	0	0	0	0	0	0	19.504	0	0	0	0	0	0	0	0	0	0	0	0	0	0	0	0	0	0	0	0	0	0	14.9906	0	0	0	0	0	0	1.9752	0
ADAM23	0.566156	0	0	5.29822	0	1.16205	0	0	42.5433	0	53.1113	17.1117	0	13.2013	0	0	14.5944	0	0	0	15.9526	0	3.61176	10.624	0	0	0	0	0	0	0	0	0	0	16.4754	11.3941	0	0	0	1.41311	0	0	0	0	0	0	0	0	0
ADAM28	0	0	0	0	0	0	0	0	0	0	0	0	0	0	0	0	0	0	0	0	0	0	0	0	0	0	0	0	0	0	0	0	0.596792	4.35221	0	0	0	0	1.64646	0	0	0	0	0	0	0	0	0	0
ADAM29	0	0	0	0.378444	0	0	0	0	0	0	0	0	0	0	0	0	0	0	0	0	0	0	0	0	0	0	0	0	0	5.83526	0	0	0	0	0	0	0	0	0	0	0	0	0	0	0	0	0	0	0
ADAM30	0	0	0	0	0	0	0	0	0	0	0	0	0	0	0	0	0	0	0	0	0	0	0	0	0	0	0	0	0	0	0	0	0	0	0	0	0	0	0	0	0	0	0	0	0	0	0	0	0
ADAM32	7.36002	0	0	0	0	0	0	0	0	0	0	0	0	0	0	0	0	0	0	0	0	0	0	0	0	0	0	0	0	0	0	0	0	0	0	0	0	0	0	0	0	0	0	0	0	0	0	59.2561	0
ADAM33	0	0	0	3.02756	0	0	0	0	0	0	0	0	0	0	0	0	0	0	0	0	0	0	0	0	0	0	0	0	0	0	0	0	0	0	0	0	0	0	0	0	0	0	18.0442	0	0	0	0	0	0
ADAM7	0	11.1289	0	0	0	0	0	0	0	0	0	0	0	0	0	7.11899	0	0	0	0	0	0	0	0	0	0	0	0	0	0	0	0	0	0	0	0	0	0	0	0	0	0	0	0	0	0	0	0	0
ADAM8	8.49233	18.9192	0	6.43356	23.9377	0	8.40714	0	14.1811	0	0	24.8897	0	0	0	9.96658	15.5674	27.8629	13.4557	22.6287	18.2315	33.3595	29.6164	15.9359	5.82142	0	0	0	23.662	0	23.0995	21.0545	32.2268	0	9.71626	25.7287	0	33.6427	0	52.2851	0	0	0	0	0	0	44.5863	0	0
ADAM9	2.26462	0	26.2575	0	0	0	8.40714	0	2.83622	16.2096	0	1.55561	0	0	0	0	0	0	0	0	6.07718	11.5737	0	5.31198	0	0	0	0	0	0	0	0	15.5166	0	0	0	0	0	1.64646	0	0	0	0	0	0	0	0	0	0
ADAMDEC1	0	0	0	0	0	0	0	0	0	0	0	0	0	0	0	0	0	0	0	0	0	0	0	0	0	0	0	0	0	0	0	0	0	0	0	0	0	0	0	0	0	0	0	0	0	0	0	0	0
ADAMTS1	11.8893	11.1289	26.2575	30.654	0	0	12.9929	0	0	0	95.6003	71.5579	41.0032	126.355	49.672	101.802	30.1618	1.39315	1.03505	0	43.2999	38.806	41.1741	16.6948	37.1115	1.31465	15.8531	61.0446	21.7304	22.6927	0	0	0	0	0	0	0	0	0	1.41311	0	0	0	47.8299	0	0	0	0	0
ADAMTS10	5.0954	0	26.2575	0	27.2395	0	6.87857	0	0	0	17.2612	0	15.5812	11.3154	0	12.1023	10.7026	48.7601	51.7527	66.4718	48.6174	30.6363	20.2259	62.2261	34.2008	0	0	0	20.7647	0	0	0	9.54867	0	8.44892	22.0532	0	44.857	0	0	0	0	0	0	11.3912	41.9084	0	0	0
ADAMTS12	0	0	0	0	0	0	0	0	0	0	0	0	0	0	6.95408	3.55949	0	0	0	21.2144	0	2.72323	0	0	0	0	0	0	0	0	0	0	0	0	0	0	0	0	0	0	0	0	0	0	0	0	0	0	55.0622
ADAMTS13	91.151	66.7737	128.662	50.7116	24.7631	116.205	35.1571	120.406	90.759	156.017	66.3891	68.4467	45.9235	33.9461	57.6195	64.0709	75.8909	97.5202	70.3836	60.8146	82.8016	104.844	64.2894	81.1974	48.0267	15.7758	87.6581	37.1217	53.1189	12.9672	62.6117	56.5148	0	62.3817	34.2181	20.2154	92.073	170.083	74.0907	135.659	104.935	130.391	78.9433	264.203	71.7643	68.3288	40.533	0	0
ADAMTS14	6.79387	0	0	0	0	0	0	0	0	0	0	0	0	0	19.8688	0	0	0	0	0	0	0	5.77882	12.1417	4.36606	0	0	14.8487	0	0	0	0	0	0	0	0	0	0	0	0	0	0	0	0	0	0	0	0	0
ADAMTS15	50.954	41.1771	18.3802	31.7893	0.825438	70.8851	31.3357	28.8474	42.5433	0	22.5723	99.5588	95.1273	80.1506	65.567	77.597	107.999	0	6.21032	0	126.101	104.163	111.965	51.6021	69.1293	0	0	37.1217	13.5212	51.2206	8.51033	0	0	0	33.7957	13.5995	0	0	0	0	0	0	0	0	0	0	0	0	0
ADAMTS16	0	0	0	7.56889	0	0	0	17.5593	0	0	0	38.8902	19.6815	48.0903	64.5736	22.7808	0.97296	0	0	5.65717	28.107	19.0626	35.3953	28.0776	31.2901	0	0	0	0	0	0	6.6488	0	0	0	0	0	0	0	0	0	0	0	0	0	0	0	0	0
ADAMTS17	0	0	0	0	0	0	0	0	0	26.3405	0	0	0.820063	0	0	0	0	0	0	0	0	0	0	10.624	0	0	0	0	0	0	0	0	0	0	0	0	0	0	0	0	0	0	0	0	0	0	0	0	0
ADAMTS18	11.3231	3.33868	31.509	6.812	0	17.4308	13.7571	0	0	30.3929	37.1779	17.1117	21.3216	0	11.9213	10.6785	40.8643	11.1452	10.3505	28.2859	29.6263	0	6.50117	22.0068	15.2812	0	0	24.7478	4.82899	10.3738	0	12.7435	0	20.3103	1.26734	8.82127	0	61.6783	67.5048	48.0458	52.4673	4.74151	0	59.218	0	0	0	0	0
ADAMTS19	0	0	0	3.78444	0	0	4.58572	1.25423	0	0	0	0	0	0	0	0	0	0	0	0	0	0	0	0	0	0	0	0	0	0	0	0	0	0	0	0	0	0	0	0	0	0	0	0	0	0	0	0	0
ADAMTS2	6.22771	0	0	0	9.90526	0	0	0	0	0	0	0	0	0	0	0	0	0	0	0	11.3947	0	0	3.03542	0	0	0	0	10.1409	7.13198	0	0	0	13.0566	0	0	0	0	36.2221	0	0	0	0	0	0	27.3315	0	0	0
ADAMTS20	4.52924	0	0	14.7593	0	0	13.7571	0	5.67244	0	0	0	0	14.1442	0	7.11899	0	0	10.3505	0	0	0	0	0	0	0	18.6507	0	0	0	0	0	0	0	0	9.18882	0	0	0	0	0	0	0	0	0	0	0	0	0
ADAMTS3	0	0	0	0	0	0	0	0	0	0	0	0	0	0	0	0	0	0	0	0	0	0	0	0	0	0	0	0	0	0	0	0	0	0	0	0	81.1119	0	0	0	0	0	0	0	0	0	0	0	0
ADAMTS4	0	8.90315	15.7545	14.3809	9.07982	0	12.2286	0	0	0	0	0	6.56051	11.3154	8.94095	39.8663	21.4051	16.7177	0	0	5.31753	23.1474	12.28	12.9005	34.9285	0	0	23.098	8.20928	0	0	0	0	18.8596	0	0	0	0	0	0	0	0	0	0	0	0	0	0	0
ADAMTS5	86.6218	76.7897	15.7545	71.526	4.12719	18.5928	113.879	42.6439	59.5606	83.074	9.29447	42.0014	27.8822	35.832	100.337	91.123	40.8643	37.6149	40.3671	24.043	40.2613	55.8262	57.0658	44.0136	53.8481	43.3834	20.5157	128.689	41.5293	27.2312	0	39.8928	0	0	10.1387	7.35105	0	0	0	0	0	0	0	0	0	27.3315	0	0	0
ADAMTS6	0	0	0	0	0	0	0	0	0	0	0	0	0	0.942948	0	0	0	0	0	0	0	0	0	0	0	0	0	0	0	0	0	0	0	0	0	0	0	0	0	0	0	0	0	0	0	0	0	0	0
ADAMTS7	3.96309	3.33868	0	4.16289	0	1.16205	7.64286	2.50847	0	0	0	0	15.5812	18.859	0	0	0	0	0	24.043	10.6351	8.85049	0	0	16.0089	17.0904	0	0	0	14.264	0	0	4.17754	0	0	20.583	0	0	0	0	0	0	0	0	0	0	0	0	0
ADAMTS8	0	0	0	5.29822	0	0	0	0	0	0	0	0	0	0	0	5.69519	0	0	0	0	15.9526	23.1474	13.0023	3.79427	0	0	0	0	0	0	0	0	0	0	0	0	2.19221	0	0	33.9147	29.9813	0	0	0	0	0	50.6663	0	0
ADAMTS9	5.66156	1.11289	2.62575	18.1653	13.207	0	32.8643	18.8135	141.811	68.8906	90.2891	336.011	241.099	237.623	349.691	191.501	114.809	5.57258	13.4557	0	382.862	283.897	399.461	328.584	206.66	0	20.5157	0	35.2516	53.814	34.0413	0	0	0	43.5119	30.5069	0	0	0	29.6754	0	0	0	0	0	0	0	0	0
ADAMTSL1	0	0	0	0	0	0	0	0	0	0	0	0	0	0	0	0	7.78368	0	0	26.8716	11.3947	17.701	15.1694	16.6948	7.27677	0	0	0	0	0	0	0	0	0	0	0	0	0	0	0	0	0	0	0	0	0	0	0	0
ADAMTSL2	0	0	0	0	0	0	0	0	0	0	0	0	0	0	0	0	0	0	0	0	0	0	0	0	0	0	0	0	0	0	0	0	0	0	0	0	0	0	0	0	0	0	0	0	0	0	0	0	0
ADAMTSL3	0	0	0	0	0	0	0	0	0	0	0	0	0	0	0	0	0	0	0	0	0	0	0	0	0	0	0	0	0	0	0	0	0	0	0	0	0	0	0	0	0	0	0	0	0	0	0	0	0
ADAMTSL4	5.0954	0	0	0	0	0	0	0	51.052	0	23.9001	186.673	169.753	159.358	218.557	153.058	105.08	47.367	6.21032	31.1144	72.9262	23.8282	145.915	87.2682	126.616	22.349	0	0	0	0	0	0	0	0	21.1223	0	0	0	0	0	0	0	0	0	0	0	0	0	0
ADAMTSL5	0	0	0	2.64911	10.7307	0	0	0	0	0	0	0	11.4809	3.77179	22.8491	0	21.4051	0	0	8.48576	0	6.12726	0	0	0	0	16.7856	0	0	0	0	0	5.37113	0	0	0.367553	0	0	0	0	0	0	31.5773	0	18.2259	0	0	0	0
ADAP1	91.151	161.37	94.5269	115.804	120.514	126.664	103.179	92.8132	164.501	295.824	339.912	259.786	213.216	208.391	232.465	194.348	223.781	307.885	288.78	274.373	263.598	360.147	248.489	311.13	368.205	249.783	221.01	81.6678	193.642	161.442	554.995	546.864	500.708	921.218	596.916	595.068	767.275	1005.54	773.836	924.175	664.585	1365.55	1639.77	1393.9	944.327	871.876	1134.92	1175.25	504.254
ADAP2	0	0	0	0	0	0	0	8.77963	0	0	0	14.0005	0	8.48653	0	0	9.7296	0	10.3505	26.8716	7.59648	12.2545	4.33411	12.9005	6.54909	0	0	0	0	0	0	0	0	0	0	0	0	0	0	0	0	0	0	0	0	0	0	55.3057	0
ADAR	6.79387	0	0	5.67667	0	16.2687	0	0	34.0346	0	0	18.6673	18.8615	12.2583	9.93439	0	9.7296	12.5383	37.2619	18.3858	26.5877	0	19.5035	8.3474	9.4598	0	0	0	0	0	0	0	0	0	0	0	0	0	0	0	0	0	0	0	0	0	0	0	0
ADARB1	24.3447	2.22579	0	9.08267	2.47631	29.0513	20.6357	13.7966	31.1984	46.6025	54.439	0	22.1417	46.2044	35.7638	24.9165	13.6214	22.2903	107.646	56.5717	75.9648	71.4847	52.7317	120.658	82.9552	0	20.5157	16.4985	0	26.5828	17.6285	0	7.75829	0	0	7.35105	2.19221	0	0	0	0	0	0	0	0	0	0	0	0
ADARB2	0	0	0	0	0	0	0	0	0	0	0	0	0	0	0	0	6.81072	0	0	0	0	0	0	0	0	0	0	0	0	0	0	0	0	0	0	10.2915	0	0	0	0	0	0	0	0	0	0	0	0	0
ADAT1	5.0954	0	0	0	10.7307	0	3.82143	0	0	2.02619	0	23.3341	0	0	0	9.96658	0	18.1109	0	0	0	0	0	12.9005	13.8259	0	0	9.0742	0	0	0	12.7435	0	0	0	7.35105	0	0	0	0	19.9875	0	0	0	0	0	0	0	0
ADAT2	30.0062	0	0	20.8144	0	29.0513	7.64286	10.0339	5.67244	0	0	0	0	0	4.9672	0.711899	0.97296	0	0	0	32.6648	12.2545	8.66823	2.27656	5.82142	0	0	0	0	23.9894	6.68669	0	0	0	27.8814	7.71861	0	0	0	0	0	0	0	0	0	0	0	0	0
ADAT3	48.6894	43.4029	23.6317	77.5811	30.5412	42.9959	69.55	42.6439	39.7071	83.074	57.0946	10.8892	13.121	23.5737	42.7179	30.6116	23.3511	36.2218	45.5423	48.086	36.4631	42.8908	29.6164	37.9427	33.4731	56.5299	56.8845	32.9971	49.7386	19.4509	46.1989	7.20287	35.8075	50.7758	38.4426	30.5069	0	85.9758	60.919	56.5245	17.4891	0	0	40.997	48.982	28.2426	40.533	0	0
ADCK1	5.66156	23.3708	0	0.378444	0	0	0	0	0	42.5501	35.8501	0	0	0	0	12.1023	0	0	24.8413	0	9.11577	8.16968	0	0	0	0	0	19.7983	0	15.5607	14.5891	0	11.339	0	0	0	0	0	44.4544	0	0	0	0	0	0	0	0	0	0
ADCK2	4.52924	0	0	6.43356	9.90526	0	0	12.5423	0	0	0	0	25.422	13.2013	0	21.357	18.4862	12.5383	14.4907	0	10.6351	7.48888	0	16.6948	0	0	0	0	17.8673	0	22.4916	0	36.4043	0	8.44892	7.71861	0	0	0	26.8491	0	0	0	0	0	0	0	63.2065	0
ADCK5	57.1817	90.1444	65.6437	38.9798	94.0999	67.399	38.9786	117.898	65.2331	103.336	120.828	104.226	83.6465	41.4897	30.7966	39.1544	62.2695	68.2641	102.47	38.1859	123.063	72.8464	54.8988	75.1266	74.2231	93.3401	94.1858	18.9733	39.1148	27.2312	32.2177	14.9598	63.2599	0	38.4426	12.8643	0	0	37.8686	29.6754	29.9813	40.3028	0	20.4985	0	49.1968	0	35.5537	0
ADCY1	0	0	0	4.16289	0	0	0	8.77963	0	10.131	0	0	0	10.3724	0	0	0	6.96573	0	14.1429	9.87542	0	0	6.82969	0	18.4051	0	10.7241	0	0	0	11.0813	0	0	0	0	0	0	0	0	0	0	0	0	0	0	0	0	0
ADCY10	0	0	0	0	0	18.5928	0	0	0	0	0	0	0	0	0	10.6785	15.5674	0	6.21032	0	0	11.5737	0	0	0	0	0	0	0	0	0	0	0	0	0	0	0	1.86904	0	0	0	0	0	0	0	0	0	0	0
ADCY2	0.566156	0	0	0	0	0	0	0	0	26.3405	0	0	0	0	0	0	0	0	0	0	0	0	0	0	6.54909	0	0	0	0	0	0	0	0	0	0	0	0	0	0	0	0	0	0	0	7.97381	20.0431	0	0	0
ADCY3	0	0	0	9.08267	9.07982	24.4031	6.87857	0	2.83622	79.0216	49.1279	34.2233	43.4634	29.2314	26.8229	93.2587	88.5394	55.7258	86.9445	97.5862	48.6174	41.5292	92.4611	59.9495	61.1249	0	0	0	20.7647	10.3738	26.7467	13.8517	75.1958	59.4802	23.2345	31.6095	155.647	110.273	136.656	101.744	58.7134	45.0443	0	175.376	168.589	59.2183	204.692	110.611	0
ADCY4	0	0	0	0	0	0	0	0	0	0	0	0	0	0	0	0	0	0	0	0	0	0	0	0	0	0	0	0	0	0	0	0	0	0	0	0	0	0	0	0	0	0	0	0	0	0	0	0	0
ADCY5	0	0	0	3.406	0	0	0	0	0	0	0	14.0005	0	0	0	0	0	11.1452	17.5959	0	0	23.8282	7.94588	6.82969	13.0982	0	0	0	0	0	15.8049	0	0	0	7.18158	0	0	0	0	0	0	0	0	0	0	0	0	0	0
ADCY6	11.8893	0	0	3.02756	0	22.079	0	0	0	16.2096	0	0	0	0	0	7.11899	23.3511	0	9.31548	0	15.193	0	0	0	8.00445	0	0	0	11.1067	11.6705	0	0	0	0	0	0	0	74.7616	0	0	0	0	0	0	0	0	0	0	0
ADCY7	3.96309	13.3547	0	6.43356	0	0	0	0	0	0	0	0	0	0	6.95408	7.11899	0	0	11.3856	0	0	0	0	0	0	0	0	0	0	0	8.51033	0	0	0	0	0	0	0	0	0	0	0	0	0	0	0	0	0	0
ADCY8	0	0	18.3802	0	0	5.81026	0	0	0	0	0	0	0	0	0	0	12.6485	0	0	0	0	0	0	0	0	0	0	0	0	0	0	0	0	0	0	0	0	46.726	0	0	0	0	0	0	0	0	0	0	0
ADCY9	0	0	0	0	0	22.079	9.93572	0	22.6898	0	0	0	0	0	0	9.96658	0	0	0	14.1429	0	0	0	0	0	0	0	0	0	0	0	0	0	0	0	4.41063	0	0	0	0	0	0	0	0	0	0	0	0	0
ADCYAP1	198.721	153.579	304.587	286.482	370.622	363.722	235.4	337.389	774.288	731.456	805.963	578.686	533.861	743.043	460.956	447.784	313.293	493.174	503.036	618.046	280.31	319.979	342.395	284.57	336.914	95.9694	78.3328	89.0922	68.5716	46.0337	313.058	316.372	409.399	181.342	308.386	220.899	35.0754	130.833	189.343	145.551	182.386	0	0	50.1075	36.4517	112.059	0	0	66.6543
ADCYAP1R1	0	0	34.1347	0	0	0	0	0	0	0	0	0	0	0	0	0	0	6.96573	0	0	0	0	0	3.79427	0	0	0	0	0	0	0	0	0	0	0	0	0	0	0	0	41.2243	0	0	0	13.6694	21.8652	0	0	0
ADD1	107.003	58.9834	0	76.8242	0	47.6441	44.3286	45.1524	93.5952	0	71.7002	0	14.7611	1.8859	41.7245	69.7661	49.621	78.0162	34.1568	19.8001	61.5314	31.9979	18.7812	66.7792	75.6784	84.1376	75.5352	18.1484	85.4731	112.815	29.1783	0	43.5658	0	26.1917	0	0	0	44.4544	0	0	0	0	0	0	20.9542	0	106.661	0
ADD2	340.826	234.821	186.428	311.46	160.135	116.205	221.643	154.271	422.597	530.863	310.701	160.227	225.517	154.643	345.717	259.843	299.672	306.492	373.654	322.459	180.796	191.307	218.873	368.803	235.04	97.2841	160.396	305.223	203.783	210.718	230.387	419.428	338.381	184.244	375.977	245.893	192.915	190.642	158.06	241.642	94.9408	173.065	166.909	175.376	218.71	253.272	229.012	100.735	0
ADD3	0	0	5.25149	0.378444	0	0	0	0	0	0	0	0	0	0	0.993439	0	0	1.39315	0	0	0	0	0	0	0	0	0	0	0	0	0	0	0	0	0	0	0	0	0	0	0	0	0	0	0	0	0	0	2.89801
ADGB	0	0	0	0	0	0	0	0	0	0	0	0	0	0	0	0	0	0	0	0	0	0	0	0	0	0	0	0	0	0	0	0	0	0	0	0	0	0	0	0	0	0	0	0	0	0	0	0	0
ADGRA1	19.8154	26.7095	36.7605	23.4636	0	1.16205	7.64286	12.5423	0	0	11.95	18.6673	0.820063	0	13.9082	7.83089	11.6755	0	0	0	0	5.44646	0	0	0	0	0	11.549	13.5212	18.8025	0	0	0	0	8.02648	0	0	0	0	0	0	0	0	0	0	0	0	0	0
ADGRA2	13.0216	0	0	49.9547	58.6061	90.64	39.7429	77.7624	116.285	125.624	82.3224	275.342	163.193	394.152	322.868	193.636	535.128	104.486	94.1898	114.558	344.12	387.379	484.698	214.756	327.455	32.8662	17.7181	0	17.8673	9.72543	88.1427	124.665	105.632	171.187	201.929	188.187	245.528	44.857	102.08	197.836	96.19	0	18.0442	36.4418	19.365	41.9084	34.4531	0	0
ADGRA3	0	0	0	0	0	0	0	0	0	0	0	0	0	0	0	0	0	0	0	0	0	0	0	0	0	0	0	12.3739	0	0	0	0	0	0	0	0	37.2676	0	0	0	0	0	0	0	0	0	0	0	0
ADGRB1	3.39693	0	0	3.78444	0	0	0.764286	0	0	34.4453	1.32778	0	12.301	8.48653	0	0.711899	0	12.5383	10.3505	0	11.3947	6.80807	31.7835	16.6948	21.1026	0	13.0555	0	0	0	25.531	22.7167	8.35509	29.0147	18.1652	14.7021	146.878	39.2498	0	84.7867	39.9751	0	126.309	0	0	0	85.1193	53.3305	31.8781
ADGRB2	6.22771	11.1289	0	7.94733	0	1.16205	9.17143	0	0	0	10.6223	35.779	21.3216	27.3455	27.8163	20.6451	0	65.4778	81.7692	39.6002	28.8666	21.7858	7.22352	52.3609	45.116	0	0	15.6736	0	0	30.394	27.1493	16.1134	0	0	40.7984	0	0	34.5756	1.41311	34.9782	0	0	0	1.13912	27.3315	0	0	0
ADGRB3	0	0	0	0	0	0	0	0	0	0	5.31113	0	17.2213	0	0	4.98329	0	5.57258	14.4907	0	0	0	0	0	1.45535	0	0	22.273	0	0	0	0	0	0	0	0	0	0	0	0	0	0	0	0	0	0	0	0	0
ADGRD1	12.4554	12.2418	21.006	6.05511	8.25438	19.7549	3.82143	0	0	0	11.95	0	36.0828	0	16.8885	0	7.78368	0	0	0	0	2.72323	0	0	12.3705	40.7541	0	12.3739	0	0	0	12.7435	11.9358	26.1133	11.406	21.6856	0	0	36.2221	0	0	0	0	0	0	0	0	0	0
ADGRD2	0	0	0	0	0	0	0	0	0	0	0	0	0	0	0	0	0	0	0	0	0	0	0	0	0	0	0	0	0	0	0	0	0	0	0	0	0	0	0	0	0	0	0	0	0	0	0	0	0
ADGRE1	0	0	0	0	0	0	0	0	0	0	0	0	0	0	0	0	0	0	0	0	0	0	0	0	0	0	0	0	0	0	0	0	0	0	0	0	0	0	0	0	0	0	0	0	0	0	0	0	0
ADGRE2	0	0	0	0	14.8579	0	0	0	0	0	0	0	0	0	0	0	0	0	0	0	0	0	0	0	0	0	0	0	0	0	0	0	0	0	0	0	0	0	0	0	0	0	0	0	0	0	0	0	0
ADGRE3	0	0	0	0	0	0	0	0	0	0	0	0	0	0	0	0	14.5944	0	0	0	0	0	0	0	0	0	0	0	0	0	0	0	0	0	0	0	0	0	0	0	0	0	0	0	0	0	0	0	0
ADGRE5	0	0	0	0	0	0	0	0	0	0	0	0	0	0	0	0	0	0	0	1.41429	0	0	0	0	5.82142	0	0	0	0	0	0	0	0	0	0	0	0	0	0	0	0	0	0	0	0	0	0	0	0
ADGRF1	6.79387	0	0	0	0	0	0	0	0	0	0	17.1117	0	25.4596	0	0	0	0	21.7361	0	0	0	0	0	0	0	0	0	0	0	0	0	0	0	0	0	0	0	0	0	26.2336	0	0	0	0	0	0	79.0081	0
ADGRF2	0	0	0	3.406	0	0	0	0	0	0	0	0	0	0	0	0	0	0	0	0	0	8.85049	0	0	0	0	0	0	0	0	0	0	0	0	0	0	0	0	0	0	0	0	0	0	38.7299	0	38.5064	0	0
ADGRF3	0	0	0	0	12.3816	0	0	0	0	36.4715	0	0	0	0	0	0	0	8.35887	11.3856	8.48576	0	0	0	7.58854	1.45535	0	0	0	0.482899	0	0	0	0	0	0	0	0	0	0	0	0	0	0	0	0	0	0	0	0
ADGRF4	6.79387	0	0	0	0	0	0	0	0	0	0	0	13.121	0	0	0	0	0	0	0	0	0	0	0	0	0	0	0	0	0	0	0	0	0	0	0	0	0	0	0	0	0	0	0	0	0	0	0	0
ADGRF5	0	0	0	0	7.42894	0	0	0	0	0	0	0	0	0	9.93439	0	0	0	0	0	0	0	0	0	0	0	0	0	0	0	0	0	0	0	0	0	0	0	0	0	0	0	0	0	0	26.4205	0	0	0
ADGRG1	0	0	0	0	0	0	0	0	0	8.10478	0	0	0	0	0	0	0	0	1.03505	0	0.759648	0	0	0	0	0	0	0	0	0	9.11821	0	0	0	0	0	0	0	0	0	0	0	0	0	0	0	0	0	0
ADGRG2	0	0	0	0	0	0	0	0	0	0	0	0	0	0	0	0	0	0	12.4206	0	0	0	0	5.31198	0	0	0	0	0	0	0	0	0	13.0566	0	0	0	0	0	19.7836	0	0	0	0	0	46.4636	50.6663	0	0
ADGRG3	0	0	0	0	0	0	0	0	0	0	0	0	0	0	0	0	0	0	0	0	0	0	0	0	0	2.6293	0	0	0	0	0	0	0	0	0	0	0	0	0	0	0	0	0	0	0	0	0	0	0
ADGRG4	0	0	0	0	0	0	0	0	0	0	0	0	0	0	0	0	0	0	8.28042	0	7.59648	0	0	3.79427	0	0	0	0	0	0	0	0	0	0	0	0	0	0	0	0	0	0	0	0	0	0	0	0	0
ADGRG5	0	0	0	0	0	0	0	0	0	0	0	0	0	0	0	0	0	0	0	0	0	0	0	5.31198	0	0	0	0	0	0	0	0	0	0	0	0	0	0	0	0	0	0	0	0	0	0	0	0	0
ADGRG6	0	0	0	0	0	0	0	0	2.83622	0	0	0	0	0	5.96064	0	32.1077	1.39315	0	0	0	10.2121	0.722352	0.758854	16.7366	0	0	0	0	0	0	0	0	0	0	0	0	0	0	0	0	0	0	0	0	0	0	0	0
ADGRG7	0	0	0	0	0	0	0	0	0	0	0	0	0	0	0	0	0	0	0	0	0	0	0	0	0	0	0	0	0	0	0	0	0	33.3669	0	0	0	0	0	0	36.2274	0	0	0	0	0	0	0	0
ADGRL1	63.4094	23.3708	2.62575	43.1427	10.7307	30.2133	48.9143	55.1863	56.7244	79.0216	195.184	48.2238	31.1624	23.5737	37.7507	74.7494	59.3506	275.843	150.083	258.816	144.333	181.095	98.2399	144.182	101.875	28.9223	52.2219	29.6974	19.7989	0	52.2777	73.6909	62.6631	34.8177	66.324	79.3914	0	102.797	69.1513	18.3705	23.7352	0	0	66.0508	0	44.6415	50.6663	61.2313	0
ADGRL2	4.52924	0	0	3.78444	0	0	0	0	0	0	0	0	0	0	0	0	0	9.75202	0	0	0	0	0	17.4536	0	0	0	0	0	0	0	0	0	0	0	0	0	0	0	0	0	0	0	0	0	0	0	0	0
ADGRL3	16.9847	1.11289	0	22.7067	0.825438	31.3754	32.8643	37.627	0	97.2573	13.2778	0	29.5223	20.7449	27.8163	46.2734	0	172.75	181.134	93.3433	46.3385	56.507	65.0117	104.722	28.3794	19.7197	0	14.8487	18.8331	11.0221	45.591	62.0555	72.2118	72.5368	59.1425	17.6425	118.38	85.9758	0	79.1343	31.2305	0	0	0	0	48.2857	0	0	0
ADGRL4	5.0954	0	0	0	0	0	0	0	0	0	0	0	0	0	0	0	0	0	0	0	0	0	0	0	0	0	0	0	0	14.264	0	0	0	0	0	0	0	0	0	0	0	0	0	0	0	0	0	0	0
ADGRV1	0	1.11289	0	0	0	0	0	0	0	2.02619	0	0	0	0	3.97376	0	0	1.39315	21.7361	0	13.6737	0	0	0	0	0	0	0	0	0	0	0	0	0	0	0	0	0	0	0	0	0	0	0	0	0	0	0	0
ADH1A	0	0	0	0	0	0	0.764286	0	34.0346	0	0	0	0	0	0	0	0	0	0	0	0	0	0	0	0	0	0	0	0	34.3632	0	0	0	27.564	0	0	0	0	0	0	0	0	0	0	0	0	0	0	0
ADH1B	0	0	0	0	18.9851	0	0	0	0	0	0	0	0	0	0	0	0	0	0	0	0	0	0	0	0	0	0	0	0	0	0	0	0	0	0	0	0	0	0	0	0	0	0	0	0	0	0	0	60.8583
ADH1C	0	0	0	0	0	0	0	0	0	0	0	0	0	0	0	0	0	0	0	0	0	0	0	0.758854	0	0	0	0	0	0	0	0	0	0	0	0	0	0	0	0	0	0	0	0	0	0	0	0	0
ADH4	0	0	0	0	0	0	0	0	0	0	0	0	0	0	0	0	0	0	0	0	0	0	0	0	0	0	0	0	0	0	0	0	0	0	0	0	0	0	0	0	0	0	0	0	0	0	0	0	0
ADH5	608.051	389.513	291.458	626.704	334.302	412.528	612.193	369.999	294.967	210.724	350.534	171.117	298.503	274.398	228.491	392.256	479.67	391.474	489.58	267.301	334.245	318.618	384.291	298.23	414.048	803.251	946.521	761.408	953.725	899.926	234.034	283.128	232.749	333.669	262.339	204.359	133.725	136.44	210.747	86.1998	2.49844	106.684	103.754	394.027	314.396	189.499	139.839	0	147.799
ADH6	0	0	0	0	0	0	0	0	0	0	0	0	0	0	0	0	0	0	0	0	0	0	0	0	0	0	0	0	0	0	0	0	0	0	0	0	0	0	0	0	0	0	0	0	0	0	0	0	0
ADH7	0	0	0	0	0	0	0	0	0	0	0	0	0	20.7449	0	0	0	0	11.3856	0	0	0	0	0	0	0	0	0	0	0	15.8049	0	0	0	0	0	0	0	0	0	0	0	0	0	36.4517	0	0	0	0
ADHFE1	0	0	0	0	0	0	0	1.25423	0	0	0	0	0	0	0	0	0	0	0	0	0	0	0.722352	0	0	0	0	0	0	0	0	0	0	0	0	0	188.53	0	0	0	0	0	0	0	0	0	0	0	0
ADI1	0	0	0	17.4084	0	15.1067	6.87857	0	0	20.2619	14.6056	0	5.74044	0	64.5736	4.27139	24.324	0	14.4907	21.2144	12.914	13.6161	5.05647	22.7656	13.0982	0	0	0	0	12.3189	0	0	0	0	0	8.82127	0	78.4997	0	32.5016	0	0	0	0	0	0	0	0	0
ADIG	1.13231	0	0	0	0	0	0	0	0	0	0	0	0	0	0	0	8.75664	0	0	0	0	0	0	0	0	0	0	0	0	0	0	0	0	0	0	0	0	0	0	0	0	0	0	0	0	0	0	0	0
ADIPOQ	0	0	0	10.218	4.95263	0	0	0	51.052	0	0	0	0	0	0	0	0	0	0	0	0	0	0	0	0	0	0	0	0	0	0	0	0	0	0	0	0	0	0	0	0	0	0	0	0	0	0	0	0
ADIPOR1	63.4094	34.4997	36.7605	68.8769	28.0649	1.16205	69.55	90.3048	45.3795	34.4453	75.6835	23.3341	22.9618	16.9731	52.6523	38.4425	10.7026	25.0766	83.8393	14.1429	44.0596	27.9131	31.7835	32.6307	20.375	74.935	63.4123	43.7211	16.4186	9.72543	0	19.9464	11.9358	0	18.1652	2.20532	0	0	0	32.5016	0	42.6735	0	118.436	48.982	29.1536	0	0	0
ADIPOR2	14.72	0	0	22.7067	17.3342	2.3241	11.4643	0	25.526	2.02619	0	0	16.4013	0.942948	13.9082	0.711899	0.97296	0	26.9114	0	0	0	8.66823	6.82969	8.73212	0	0	50.3206	27.5252	5.18689	0	20.5005	10.7423	0	20.2774	0	0	0	44.4544	0	0	0	0	0	0	0	0	0	0
ADIRF	0	0	0	0	0.825438	0	9.93572	0	0	0	0	0	0	0	0	0	0	0	0	0	0	0	0	0	0	0	0	0	11.5896	3.89017	14.5891	0	0	0	0	12.4968	0	0	0	0	0	0	0	63.7732	0	0	0	0	0
ADK	12.4554	0	0	28.3833	0.825438	2.3241	20.6357	0	5.67244	0	0	29.5565	0.820063	0	0	2.1357	22.3781	0	0	1.41429	0	4.76565	0.722352	14.4182	1.45535	0	0	0	6.27769	0	0	0	0	0	0	0	0	0	0	0	0	0	0	0	0	0	0	0	0
ADM	4.52924	14.4676	2.62575	0	0	1.16205	3.05714	2.50847	0	30.3929	0	29.5565	47.5637	30.1743	24.836	49.121	27.2429	0	0	0	25.828	12.2545	22.3929	34.9073	13.0982	0	0	0	0	9.72543	0	8.311	0	0	0	0	0	0	0	0	0	0	0	0	0	0	2.02665	0	0
ADM2	6.22771	0	0	3.02756	0	0	0	6.27117	0	0	0	1.55561	0	9.42948	0	0	3.89184	0	0	0	0	0	0	0	0	0	5.5952	0	0	0	4.86304	0	0	0	0	4.41063	0	0	23.0504	0	0	0	0	0	0	0	0	0	0
ADM5	0	18.9192	0	0	0	0	6.11429	0	0	0	0	0	0	0	0	0	0	0	9.31548	0	0	0	0	0	0	0	0	0	0	0	0	0	0	0	0	0	0	0	0	0	0	0	0	0	0	0	0	0	0
ADNP	30.0062	3.33868	0	57.1451	0.825438	2.3241	28.2786	32.6101	14.1811	4.05239	86.3058	1.55561	1.64013	0	8.94095	9.25468	0	26.4698	53.8228	25.4573	11.3947	27.2323	20.2259	19.7302	8.00445	0	31.7061	12.3739	29.9397	23.9894	0	0	0	0	0	8.82127	0	0	0	0	0	0	0	0	0	0	0	0	0
ADNP2	95.1141	7.79026	7.87724	75.6889	18.1596	25.5651	133.75	22.5762	31.1984	28.3667	74.3558	15.5561	13.121	31.1173	63.5801	52.6805	26.2699	47.367	127.312	43.8431	46.3385	24.5091	65.0117	78.9208	49.482	56.5299	0.932533	0	39.1148	43.4402	43.7674	19.9464	9.54867	0	47.314	39.6957	0	0	0	0	14.9906	0	60.8991	38.7194	0	18.221	0	0	0
ADO	0.566156	17.8063	34.1347	13.2456	0	1.16205	0	0	8.50866	2.02619	17.2612	0	24.6019	57.5198	10.9278	0	0	68.2641	11.3856	43.8431	25.0684	17.0202	36.1176	29.5953	19.6473	0	0	0	0	0	13.9813	20.5005	43.5658	0	0	36.3877	0	46.726	0	0	0	0	0	0	62.6514	0	109.439	75.0577	0
ADORA1	0	0	0	0	0	0	4.58572	8.77963	0	16.2096	0	0	0	0	5.96064	0	2.91888	13.9315	7.24537	24.043	7.59648	4.08484	7.94588	22.0068	19.6473	0	0	0	0	0	0	0	20.2909	0	17.3203	0	0	69.1545	70.7977	19.7836	28.7321	47.4151	83.4544	195.875	59.234	32.7978	81.066	0	0
ADORA2A	0	0	0	0	0	0	7.64286	12.5423	0	0	0	0	0.820063	0	0	0	0	12.5383	37.2619	11.3143	3.79824	4.76565	0	15.1771	21.1026	0	22.3808	0	0	12.3189	0	16.622	0	0	8.02648	0	0	0	0	0	52.4673	104.313	58.6436	0	13.6694	0	0	0	66.6543
ADORA2B	0	0	0	0	0	0	0	0	0	0	0	0	0	0	0.993439	0	0	1.39315	0	0	0	0	0	5.31198	0	0	15.8531	0	0	0	0	0	0	0	0	0	0	0	0	0	0	0	0	0	0	0	0	0	0
ADORA3	0	0	0	0	0	0	0	0	0	0	0	0	0	0	0	0	0	0	0	0	0	10.2121	0	0	0	0	0	0	0	0	0	0	0	0	0	0	0	0	0	0	0	0	0	0	0	0	0	0	0
ADPGK	50.3878	53.4189	55.1407	65.0924	14.8579	1.16205	61.9072	10.0339	36.8709	22.2881	14.6056	31.1121	21.3216	33.0032	32.7835	35.5949	24.324	8.35887	39.332	21.2144	29.6263	39.4868	47.6753	44.0136	13.0982	44.6981	0	103.116	52.1531	49.9238	27.3546	46.5416	0	39.1699	38.4426	14.3346	0	0	0	0	0	0	0	0	22.7823	26.4205	0	71.1073	0
ADPRH	0	0	0	6.05511	0	0	9.93572	7.5254	0	0	0	0	0	0	4.9672	14.238	12.6485	0	0	0	6.07718	6.12726	0	7.58854	12.3705	0	0	0	0	11.0221	0	0	0	34.8177	0	0	0	0	0	0	0	21.3368	0	0	0	0	0	0	0
ADPRHL1	6.22771	0	0	0	0	0	3.05714	0	0	0	0	0	0	0	0	0	0	0	0	0	0	0	0	0	0	0	0	0	0	0	0	8.86507	0	0	0	0	0	0	0	0	0	0	0	0	0	0	0	0	0
ADPRHL2	234.388	333.868	81.3982	200.954	104.005	75.5334	194.893	158.033	110.613	198.567	73.028	31.1121	157.452	116.926	175.839	92.5468	146.917	178.323	120.066	145.672	190.672	95.9938	106.908	182.884	120.067	256.357	219.145	156.736	151.63	159.497	65.6511	54.8526	78.7765	13.0566	20.6999	88.9478	72.343	63.5474	46.1009	90.4392	24.9844	0	63.1547	4.55523	88.851	123.903	58.7729	61.2313	133.309
ADPRM	0	0	0	3.406	0	0	0	0	0	2.02619	18.5889	0	0	0	0	0	0	0	0	0	0	14.2969	0	6.82969	0	0	0	0	0	0	0	0	0	0	0	0	0	39.2498	37.8686	18.3705	0	0	0	0	0	0	0	0	0
ADRA1A	0	0	0	0	0	23.241	0	0	0	0	0	0	0	0	0	0.711899	0	0	0	0	18.9912	0	0	0	0	0	0	0	10.1409	0	0	13.2976	0	14.5074	0	0	0	0	0	0	0	0	0	0	0	0	0	0	0
ADRA1B	0	0	47.2634	7.94733	0	0	0	6.27117	0	0	0	4.66682	0	0	0	12.8142	7.78368	0	0	0	12.1544	7.48888	0	0	0	0	0	0	0	0	0	0	0	0	0	0	0	0	0	0	0	0	0	0	0	0	0	51.3553	0
ADRA1D	0	0	0	0	0	1.16205	0	0	0	0	0	0	0	0	0	0	0	9.75202	0	0	0	0	0	0	0	0	0	0	0	8.4287	0	0	0	0	0	0	0	0	0	0	0	0	0	0	0	0	0	0	0
ADRA2A	5.66156	0	0	9.08267	0	0	15.2857	0	0	0	0	0	0	0	8.94095	4.98329	0	0	0	0	0	6.80807	28.1717	6.07083	0	0	0	0	7.72638	7.13198	0	0	10.1455	0	8.44892	9.18882	0	50.4641	36.2221	91.8523	41.2243	0	0	25.0538	0	26.4205	0	0	0
ADRA2B	0	0	0	0	0	0	0	0	0	20.2619	0	0	0	0	0	0	10.7026	0	0	16.9715	2.27894	0	0	3.03542	5.09374	0	0	0	0	0	0	0	0	0	0	0	0	0	0	0	0	0	0	43.2747	0	0	0	0	0
ADRA2C	2.83078	21.145	10.503	20.8144	30.5412	19.7549	7.64286	25.0847	0	0	10.6223	0	0.820063	0	0	19.9332	11.6755	25.0766	1.03505	14.1429	19.7508	14.9778	5.77882	9.10625	9.4598	0	14.9205	32.1722	10.1409	25.2861	0	0	9.54867	0	7.60403	23.8909	0	0	0	26.8491	0	35.5613	0	113.881	38.7299	0	58.7729	43.4545	0
ADRB1	0	0	0	5.29822	0	0	0	0	0	0	0	0	0	0	0	0	0	9.75202	0	0	0	0	0	0	0	0	0	17.3235	0	0	0	0	0	0	0	0	0	13.0833	0	0	0	0	0	0	0	0	0	0	0
ADRB2	0	0	0	0	0	0	0	0	0	0	21.2445	0	0	0	0	0	0	0	0	0	0	0	0	0	0	0	0	0	0	0	0	0	0	0	0	0	0	0	0	0	0	0	0	0	0	0	0	0	0
ADRB3	0	0	0	0	0	0	0	0	0	0	0	0	0	0	0	0	0	0	0	0	0	0	4.33411	0	0	0	0	0	0	0	0	0	0	0	0	0	0	0	0	0	1.24922	0	0	0	33.0344	0	0	0	0
ADRM1	2.83078	0	0	7.19044	0	1.16205	6.87857	0	0	0	0	21.7785	30.3423	0	0	0	8.75664	9.75202	10.3505	0	0	0.680807	12.28	0	6.54909	21.0344	0	0	12.5554	10.3738	0	0	0	0	0	7.71861	0	0	0	0	0	0	0	0	0	0	0	0	0
ADSL	1.69847	1.11289	0	0	0	0	6.11429	0	0	0	18.5889	0	0	16.0301	0	0	0	0	0	0	9.11577	0	0	7.58854	0	0	7.46026	0	0	0	0	0	0	0	0	0	0	0	0	0	0	0	0	0	0	0	0	0	31.8781
ADSS	109.834	50.0802	42.012	188.465	42.9228	40.6718	113.879	32.6101	232.57	164.122	124.811	38.8902	43.4634	76.3788	82.4555	165.161	133.296	349.68	382.97	367.716	166.363	206.965	140.136	190.472	107.696	32.8662	16.7856	82.4927	72.4348	64.1878	206.072	260.965	128.907	322.064	203.197	139.302	0	1.86904	103.727	127.18	63.7103	120.908	63.1547	148.045	228.962	51.9299	0	114.562	8.69404
ADSSL1	0	2.22579	0	0	0	0	0	0	0	0	0	0	0	0	0	9.25468	13.6214	0	0	0	9.87542	7.48888	0	0	9.4598	0	0	0	0	0	16.4128	0	0	0	0	0	0	0	0	0	0	0	63.1547	0	0	0	0	0	0
ADTRP	0	0	0	0	0	32.5374	0	0	0	0	0	24.8897	11.4809	0	0.993439	0	0	0	0	0	0	0	0	0	0	0	0	0	0	0	0	0	11.9358	0	0	0	0	0	0	0	0	0	0	0	0	0	0	0	0
AEBP1	5.0954	0	0	5.29822	9.07982	0	0	10.0339	0	2.02619	26.5556	0	7.38057	14.1442	9.93439	7.11899	46.7021	0	7.24537	0	0	0	1.4447	12.1417	9.4598	0	0	0	0	0	0	0	0	0	0	0	0	0	0	0	0	0	0	0	0	0	0	0	0
AEBP2	23.2124	2.22579	0	6.43356	0.825438	0	1.52857	12.5423	2.83622	0	1.32778	0	0.820063	0.942948	0.993439	0.711899	1.94592	0	11.3856	1.41429	12.1544	0	0.722352	12.1417	6.54909	0	0	19.7983	5.79479	0	0	0	0	0	0	0	0	0	0	0	0	0	0	0	0	0	0	0	0
AEN	50.3878	58.9834	115.533	45.7918	50.3517	55.7785	75.6643	52.6778	144.647	204.646	112.861	157.116	108.248	87.6942	116.232	59.7995	102.161	44.5807	81.7692	59.4003	94.1963	52.4221	139.414	39.4604	92.415	0	0	22.273	49.7386	51.8689	23.0995	7.20287	19.6941	0	29.5712	13.967	0	0	0	22.6098	0	73.4933	0	0	0	0	0	0	0
AFAP1	48.1232	0	0	11.7318	12.3816	0	12.9929	8.77963	0	10.131	7.96669	28.0009	0	0	0	4.98329	0	23.6835	9.31548	0	9.11577	18.3818	0	15.1771	0	0	19.5832	0	30.9055	9.72543	0	0	0	0	8.44892	9.18882	0	0	0	0	0	0	0	0	0	0	0	0	0
AFAP1L1	7.92618	0	0	0	0	0	10.7	0	11.3449	0	14.6056	20.2229	43.4634	0	12.9147	16.3737	21.4051	12.5383	0	15.5572	8.35612	12.2545	24.56	8.3474	8.73212	0	0	0	7.72638	0	0	0	0	0	0	0	0	35.5118	0	0	0	0	0	0	0	0	0	0	0
AFAP1L2	0	0	0	18.9222	8.25438	4.64821	7.64286	0	0	0	0	24.8897	0	34.8891	7.94751	19.9332	8.75664	23.6835	16.5608	0	42.5403	13.6161	36.84	41.737	28.3794	21.0344	0	0	14.0041	11.6705	0	10.5273	22.0813	0	0	0	0	13.0833	0	0	0	0	0	63.7732	38.7299	40.9973	0	0	0
AFDN	1280.64	1159.64	753.589	1706.41	1830.82	1815.12	1232.79	2860.91	516.192	253.274	365.14	323.566	345.247	743.986	385.454	439.953	1421.5	392.867	403.671	329.53	413.248	627.023	796.032	425.717	467.169	2681.89	2107.52	1873.41	2359.93	1775.21	488.128	557.945	538.903	443.925	791.664	595.803	212.645	315.868	153.121	411.216	444.723	66.3811	281.94	305.2	465.898	331.623	4.0533	0	60.8583
AFF1	3.96309	15.5805	15.7545	0	0	0	0	0	0	0	0	0	0	0	0	0	0	1.39315	0	0	0	0	0	0	0	0	0	0	0	0	0	0	0	0	0	0	0	0	0	0	0	0	0	0	0	0	0	0	0
AFF2	0	0	0	0	19.8105	0	9.93572	0	0	18.2358	0	17.1117	0	0	0	0	0	22.2903	0	8.48576	12.914	25.8707	0	16.6948	10.9152	0	23.3133	14.8487	0	13.6156	14.5891	0	0	0	10.9836	30.8744	0	0	0	0	0	0	0	0	0	0	0	0	0
AFF3	0	0	0	0	0	0	0	0	0	0	0	0	0	0	0	0	0	0	0	0	0	0	0	0.758854	0	0	0	0	0	0	0	0	0	21.761	0	0	0	0	0	0	0	0	0	0	0	0	0	0	0
AFF4	107.003	22.2579	13.1287	30.654	17.3342	10.4585	85.6	37.627	59.5606	76.9954	29.2112	3.11121	13.9411	41.4897	53.6457	20.6451	32.1077	100.306	90.0496	26.8716	47.8578	55.1454	59.9552	98.6511	65.4909	19.7197	76.4677	126.214	30.4226	99.1993	89.9663	34.9062	26.8556	0	36.3304	33.0797	59.1898	0	0	0	0	37.932	0	0	0	0	0	0	0
AFG1L	9.05849	10.016	0	0.378444	4.12719	0	0	0	0	0	0	0	0	0	0	0	0	0	0	0	0	4.08484	10.1129	11.3828	0	0	0	0	0	11.0221	0	8.311	0	0	0.422446	0	0	1.86904	0	0	0	0	0	0	0	0	0	0	0
AFG3L2	100.776	40.0642	36.7605	57.5236	60.257	0	67.2572	48.9151	119.121	44.5763	100.911	59.1131	20.5016	52.8051	25.8294	45.5615	58.3776	130.956	80.7341	52.3288	59.2525	28.5939	33.9506	54.6375	67.674	21.0344	37.3013	35.4719	77.2638	60.2976	26.7467	20.5005	0	0	26.1917	21.6856	0	44.857	0	4.23934	0	0	0	66.0508	0	53.752	0	0	0
AFM	1.69847	0	5.25149	0	9.07982	0	0	0	0	0	0	0	9.84076	0	2.98032	10.6785	0	0	0	0	0	0	0	0	0	0	0	0	0	0.648362	0	0	0	0	0	0	0	0	60.919	0	0	0	0	0	0	0	0	0	0
AFMID	17.5508	1.11289	21.006	12.4887	12.3816	20.9169	0	13.7966	2.83622	0	33.1945	42.0014	0	0	26.8229	42.002	8.75664	1.39315	25.8763	0	17.4719	15.6586	7.94588	8.3474	14.5535	0	0	0	5.31189	0	0	11.6354	11.9358	0	16.4754	6.61595	0	28.0356	29.6363	87.6129	11.243	0	40.5994	0	58.0949	7.28841	0	0	2.89801
AFP	23.2124	30.0481	152.293	18.9222	22.2868	46.4821	15.2857	42.6439	102.104	89.1526	38.5057	43.557	22.1417	43.3756	21.8557	17.7975	27.2429	48.7601	44.5073	1.41429	32.6648	27.2323	31.7835	17.4536	1.45535	0	0	0	0	0	0	0	0	0	0	0	2.19221	0	0	1.41311	0	0	0	0	0	0	0	0	0
AFTPH	0	0	0	0	0	1.16205	0	0	0	32.4191	0	0	0	0	0	0	0	8.35887	0	0	12.914	0	0	0	0	1.31465	0	0	0	11.0221	0	13.8517	0	17.4088	0	0	2.19221	0	0	0	0	0	0	0	0	0	0	0	0
AGA	35.6678	45.6287	0	54.496	32.1921	0	28.2786	16.305	25.526	0	0	3.11121	9.84076	0	26.8229	34.1711	18.4862	27.8629	2.07011	0	23.5491	6.12726	28.8941	18.2125	19.6473	56.5299	39.1664	23.098	14.9699	19.4509	6.68669	0	21.4845	0	9.71626	0	0	0	0	0	0	0	0	0	0	0	0	0	0
AGAP1	105.305	130.209	7.87724	88.1775	96.5762	115.043	81.0143	77.7624	150.32	79.0216	57.0946	71.5579	50.0239	56.5769	70.5342	76.8851	64.2154	25.0766	116.961	125.872	68.3683	72.1655	117.021	101.686	86.5936	109.116	56.8845	79.193	98.5114	81.0452	119.752	34.3521	48.3401	40.6206	54.0731	47.4143	199.491	95.321	148.181	26.8491	122.424	168.323	191.72	166.266	156.059	210.453	158.079	134.314	89.8384
AGAP11	22.0801	63.435	0	30.654	0	29.0513	29.8071	45.1524	53.8882	0	13.2778	0	0	0.942948	15.895	16.3737	46.7021	8.35887	9.31548	1.41429	30.3859	33.3595	0.722352	6.82969	8.00445	98.5987	87.6581	37.1217	29.4568	55.7591	20.6679	0	0	0	0	0	0	0	31.2827	39.5671	0	0	85.7099	0	0	0	0	0	0
AGAP2	0	0	0	0	0	0	0	0	14.1811	20.2619	46.4724	24.8897	16.4013	28.2884	23.8425	0	5.83776	71.0504	34.1568	0	10.6351	14.9778	18.0588	8.3474	26.9241	0	0	15.6736	9.65798	9.72543	0	16.622	26.2588	0	16.4754	24.2585	0	28.0356	0	53.6983	0	59.2688	69.9212	138.934	209.597	43.7305	38.5064	51.3553	2.89801
AGAP3	11.3231	10.016	0	15.5162	24.7631	1.16205	8.40714	3.7627	0	0	0	0	0	0	6.95408	9.96658	11.6755	26.4698	13.4557	12.7286	9.11577	35.402	0	3.79427	8.00445	0	0	0	10.1409	7.13198	0	0	0	0	0	8.82127	0	0	0	0	0	0	0	0	0	0	0	0	57.9603
AGAP4	67.3725	43.4029	34.1347	63.2002	62.7333	6.97231	91.7143	90.3048	36.8709	24.3143	7.96669	18.6673	58.2245	51.8621	54.6392	93.9706	48.648	57.119	50.7176	93.3433	123.823	99.3978	41.1741	51.6021	85.1382	0	122.162	29.6974	63.2598	59.0009	84.4954	0	31.63	0	28.7263	34.9175	74.5353	0	47.7473	36.7409	58.7134	0	0	0	23.9214	35.531	0	57.2809	0
AGAP5	23.2124	0	26.2575	10.218	4.12719	31.3754	19.1071	11.2881	25.526	0	41.1612	34.2233	6.56051	0	13.9082	18.5094	19.4592	12.5383	0	7.07147	0	29.9555	0	8.3474	0	0	0	0	16.9015	0	0	8.311	0	0	8.87137	7.35105	0	0	0	24.0229	33.729	0	0	0	0	18.221	0	0	0
AGAP6	0	0	0	0	0	0	9.93572	16.305	2.83622	0	0	0	0	0	0.993439	0.711899	0.97296	1.39315	1.03505	2.82859	0	0	0	12.1417	0	0	0	0	0	0	0	0	0	0	0	0	0	0	0	0	0	0	0	0	0	0	0	0	40.5722
AGAP9	169.847	174.724	210.06	213.064	110.609	67.399	177.314	80.2709	102.104	56.7335	177.923	203.784	141.871	222.536	138.088	176.551	189.727	105.879	215.291	239.016	171.68	183.137	225.374	194.267	205.205	136.724	120.297	164.161	104.789	183.486	119.752	107.489	122.342	27.564	80.2648	119.455	43.8443	192.511	139.949	115.875	32.4797	71.1226	60.8991	88.8269	104.799	106.593	89.1726	0	52.1642
AGBL1	0	0	0	0	0	0	0	0	0	0	0	0	0	0	0	0	0	0	0	0	0	0	0	0	0	0	0	0	0	0	0	0	0	0	0	0	0	0	0	0	0	0	0	0	0	15.4879	0	0	0
AGBL2	0	0	0	0	0	0	0	0	0	0	0	0	0	0	0	0	0	0	0	0	0	0	0	0	0	0	0	0	0	0	0	0	0	0	0	0	0	0	0	0	0	0	0	0	0	0	0	0	75.3483
AGBL3	0	0	0	0	0	0	0	0	0	0	13.2778	0	0	0	0	0	0	0	0	0	0	0	0	0	0	0	0	0	0	0	0	0	0	0	0	0	0	0	0	0	0	0	0	0	0	0	0	0	0
AGBL4	0	0	0	0	0	0	0	0	0	0	0	0	0	0	0	0	0	0	0	0	0	0	17.3365	0	0	0	0	0	0	0	0	0	0	0	0	0	0	0	0	0	0	0	0	0	0	0	0	0	0
AGBL5	20.3816	0	2.62575	4.54133	0.825438	0	0	1.25423	0	0	29.2112	0	1.64013	1.8859	9.93439	0.711899	0	1.39315	23.8062	49.5003	0	21.105	31.7835	10.624	16.7366	46.0127	22.3808	12.3739	1.4487	42.7919	0	0.554067	0	0	0	18.0101	0	0	0	0	0	0	0	0	0	0	0	0	0
AGER	15.8524	0	0	9.83955	8.25438	0	0	0	0	0	0	0	0	15.0872	9.93439	0	11.6755	0	0	0	0	0	5.77882	0.758854	0	0	0	0	8.69218	24.6377	0	0	8.35509	27.564	0	8.82127	0	0	0	0	26.2336	0	0	0	0	0	0	0	0
AGFG1	23.7785	2.22579	0	12.1102	4.12719	0	5.35	1.25423	17.0173	0	26.5556	0	16.4013	0.942948	3.97376	27.0522	0	65.4778	14.4907	0	25.0684	19.7434	24.56	6.07083	21.1026	0	0	0	0	15.5607	0	14.4057	0	24.6625	0	0	0	0	0	0	0	0	0	0	0	0	0	0	0
AGFG2	14.72	26.7095	57.7664	20.8144	56.9552	108.071	29.0429	21.322	70.9055	0	38.5057	15.5561	35.2627	27.3455	31.7901	56.9519	60.3235	40.4012	7.24537	25.4573	44.0596	32.6787	32.5059	5.31198	32.7455	5.2586	23.3133	61.8695	8.20928	7.13198	0	0	0	0	2.95712	9.92392	105.226	97.1901	139.949	67.8294	57.4642	0	81.1989	0	0	61.0404	68.9061	0	150.697
AGGF1	20.9478	22.2579	0	28.7618	27.2395	0	32.8643	28.8474	22.6898	0	11.95	0	0	0	7.94751	4.98329	64.2154	1.39315	36.2269	25.4573	0	8.85049	0	0	32.0178	0	40.0989	0	29.4568	22.6927	15.197	26.0411	0	0	0	0	0	0	47.7473	0	0	0	2.25552	0	0	0	0	0	0
AGK	23.2124	0	70.8952	10.218	36.3193	15.1067	23.6929	32.6101	56.7244	54.7073	46.4724	102.67	10.6608	7.54358	7.94751	12.8142	14.5944	32.0424	10.3505	0	26.5877	31.3171	39.007	54.6375	34.9285	28.9223	49.4243	28.8725	10.1409	14.264	0	0	0	0	8.44892	11.3941	0	0	0	32.5016	44.9719	0	0	0	62.6514	0	0	0	0
AGL	0	0	0	0	0	0	3.05714	0	0	28.3667	19.9167	0	0	0	0	0	0	0	0	0	0	12.2545	0	9.86511	0	14.4611	0	0	0	0	0	0	0	0	4.64691	0	0	0	0	0	0	0	0	0	0	0	0	0	0
AGMAT	8.49233	0	26.2575	0.756889	1.65088	1.16205	0.764286	1.25423	5.67244	2.02619	2.65556	4.66682	1.64013	16.0301	13.9082	0.711899	0.97296	0	0	0	2.27894	0.680807	0	7.58854	0	21.0344	10.2579	0	14.487	0	0	0	0	0	0	0	0	0	0	0	0	0	0	0	0	0	0	0	0
AGMO	0	16.6934	0	4.91978	0	0	0	0	2.83622	0	0	0	0	0	0	0	0	0	3.10516	22.6287	16.7122	0	21.6706	0	8.73212	0	0	0	8.69218	0	0	0	0	0	0	0	0	0	46.1009	0	0	0	0	0	0	0	0	0	0
AGO1	32.837	48.9673	44.6377	18.1653	4.12719	6.97231	40.5071	60.2032	28.3622	10.131	27.8834	0	18.0414	0	9.93439	12.8142	4.8648	0	0	5.65717	9.87542	21.7858	6.50117	9.86511	26.1964	21.0344	99.781	20.6232	68.5716	42.1435	0	0	0	0	26.1917	56.2356	0	0	0	0	63.7103	0	0	22.7761	0	24.5984	0	84.9337	0
AGO2	0	0	0	0	0	0	0	0	0	20.2619	0	0	0	0	0	0	0	0	0	0	8.35612	0	5.77882	9.86511	0	0	0	0	0	0	0	0	0	0	0	0	0	0	27.9898	0	0	0	0	0	0	0	0	55.3057	0
AGO3	0	1.11289	0	9.46111	0	0	0	0	0	0	0	0	0	0.942948	18.8753	20.6451	0	0	20.7011	0	15.193	7.48888	0	0	0	0	0	0	0	0	0	0.554067	0	1.45074	10.9836	0	0	132.702	49.3938	0	33.729	0	0	4.55523	0	30.0647	0	0	0
AGO4	2.83078	25.5966	0	18.5438	0.825438	0	6.11429	0	0	0	22.5723	0	21.3216	0	0	0	23.3511	48.7601	80.7341	48.086	7.59648	7.48888	6.50117	19.7302	15.2812	0	24.2459	0	26.0765	24.6377	18.8443	0	10.1455	0	19.855	21.3181	0	0	0	0	0	0	0	0	0	0	52.6929	0	0
AGPAT1	1314.05	1851.86	1830.15	1126.25	1044.18	1041.2	1547.68	1140.1	1860.56	1675.66	1403.46	1336.27	1503.18	1130.59	1370.95	1283.55	944.745	1439.12	1541.19	1612.29	1647.68	1557.01	1736.53	2039.8	1892.69	1748.48	1723.32	1394.95	1489.26	1684.44	1725.17	1295.96	1503.92	948.782	1481.94	1390.08	1538.93	2083.98	1430.77	1642.04	1401.63	1626.34	1522.48	1660.38	1636.91	1464.06	1682.12	1358.94	965.038
AGPAT2	6.22771	0	0	4.54133	0	0	0	0	5.67244	10.131	0	3.11121	13.9411	0	0	0	0.97296	0	5.17527	0	0	2.04242	0	0	0	0	14.9205	0	0	0	0	0	0	0	0	0	0	0	0	0	0	0	0	0	0	0	0	0	69.5523
AGPAT3	60.0125	136.886	131.287	75.3104	51.1772	65.0749	77.9572	21.322	99.2677	68.8906	175.267	146.227	224.697	111.268	105.305	153.058	124.539	151.853	131.452	89.1005	170.161	114.376	161.807	88.786	106.241	0	16.7856	6.59942	59.8795	19.4509	71.122	152.368	127.117	0	87.4463	159.518	236.759	18.6904	67.5048	49.4589	126.171	170.694	74.4323	168.543	95.6857	278.782	72.9594	0	72.4503
AGPAT4	1.69847	0	0	0	0	0	4.58572	0	31.1984	46.6025	21.2445	0	0	6.60064	0	0	0	13.9315	20.7011	9.90005	0	10.8929	22.3929	0	6.54909	0	0	0	0	0	0	0	0	0	0	11.0266	0	0	0	0	0	0	0	0	0	0	0	0	0
AGPAT5	153.428	204.773	299.335	112.398	62.7333	120.853	116.936	96.5759	133.302	113.467	73.028	133.782	218.957	149.929	192.727	156.618	118.701	169.964	84.8744	107.486	75.9648	162.713	114.854	172.26	167.366	228.749	174.384	131.988	80.6441	113.463	152.578	217.748	150.988	278.541	203.619	195.906	394.598	740.14	153.121	446.543	383.511	320.052	493.96	751.613	508.046	477.391	612.048	796.007	779.566
AGPS	71.3356	106.838	0	68.12	33.0175	16.2687	67.2572	8.77963	62.3968	34.4453	47.8001	10.8892	51.664	39.6038	58.6129	54.8162	63.2424	18.1109	62.1032	49.5003	55.4543	38.1252	72.9576	104.722	20.375	0	55.0195	51.1455	33.8029	37.605	124.616	91.9751	66.2439	98.6501	55.7629	35.2851	43.8443	0	41.1615	55.1114	86.1962	52.1566	0	0	99.1031	75.6173	139.839	77.0329	0
AGR2	0	0	0	0	0	0	0	0	0	0	0	0	0	0	0	0	0	0	0	0	0	0	0	0	0	0	0	0	0	0	0	0	0	0	0	0	0	0	0	0	0	0	0	0	0	0	0	0	0
AGR3	0	0	0	0	0	0	0	0	0	0	0	0	0	0	0	0	0	0	0	0	6.83683	0	11.5576	0	0	0	0	0	0	0	0	0	0	0	0	0	0	0	0	0	26.2336	0	0	0	0	0	0	0	0
AGRN	234.388	116.854	115.533	548.744	499.39	689.097	168.143	569.422	184.354	188.436	132.778	227.119	180.414	643.09	291.078	247.029	669.397	225.69	185.275	169.715	194.47	271.642	363.343	209.444	227.035	244.525	153.868	162.511	546.642	311.862	635.843	581.216	482.805	413.46	729.564	522.292	201.684	127.095	181.111	137.072	241.1	128.021	0	0	249.466	194.054	0	55.3057	0
AGRP	0	0	0	0.378444	0	0	0	0	22.6898	0	0	0	0	0	0	0	0	0	0	0	5.31753	0	0	0	0	0	0	0	3.38029	0	0	0	11.9358	0	0	0	0	0	0	0	0	0	0	0	0	0	0	0	0
AGT	14.72	0	0	0.378444	0	0	1.52857	11.2881	2.83622	0	0	0	0	0	0	0.711899	0	2.78629	13.4557	0	0	0	0	0.758854	0	31.5516	24.2459	0	25.5936	0	0	0	0	0	0	0	0	0	0	0	0	0	0	0	0	0	0	0	0
AGTPBP1	0	0	0	0	0	0	0	1.25423	0	2.02619	0	1.55561	0	0.942948	0	0	0	0	0	22.6287	6.83683	0.680807	11.5576	0	0	0	0	0	0	10.3738	0	0	0	24.6625	0	0	0	0	0	0	0	0	0	0	0	0	0	0	0
AGTR1	0	0	0	0	0	0	0	0	0	0	0	0	0	0	0	0	0	0	0	0	0	0	0	0	0	0	0	0	0	0	0	0	0	0	0	0	0	0	0	0	0	0	0	0	0	0	48.6396	0	0
AGTR2	0.566156	0	10.503	0	0	0	0	0	0	0	19.9167	0	0	0	6.95408	0	0	0	11.3856	0	0	0	20.9482	0	5.82142	0	0	0	0	0	0	0	0	0	0	0	0	0	0	28.2622	0	0	0	0	0	0	0	0	0
AGTRAP	0	0	0	0	0	0	0	0	0	0	0	0	0	0	0	0	0	5.57258	0	0	0	0	0	0	0	0	0	0	0	0	0	0	0	0	4.22446	0	0	0	0	0	0	0	0	0	0	0	0	0	0
AGXT	0	0	2.62575	0	0.825438	0	0	1.25423	0	0	0	0	0	0	0	0	13.6214	0	0	0	0	0.680807	0	0	0	0	0	0	0	0	0	0	0	0	0	0	0	0	0	0	0	94.8301	0	0	0	0	0	0	0
AGXT2	0	0	0	0	0	0	0	0	0	0	0	0	0	9.42948	0	0	0	0	0	0	0	0	0	0	0	0	0	0	0	0	0	0	0	0	0	0	0	0	0	0	0	0	0	0	0	0	0	0	0
AHCTF1	9.62464	2.22579	2.62575	19.3007	21.4614	0	39.7429	0	0	2.02619	2.65556	0	0	0	0	34.1711	0	52.9395	16.5608	0	33.4245	24.5091	27.4494	20.4891	37.1115	7.8879	0	52.7953	23.662	30.473	38.9044	11.6354	35.2107	0	10.5612	15.0697	43.8443	0	0	0	0	0	0	0	45.5646	35.531	0	0	0
AHCY	55.4832	84.58	76.1467	70.3907	105.656	22.079	101.65	22.5762	8.50866	89.1526	37.1779	68.4467	44.2834	59.4057	88.4161	48.4091	58.3776	105.879	102.47	125.872	132.179	67.3999	178.421	92.5802	62.5802	86.7669	48.4917	68.469	61.3282	143.288	67.4747	13.8517	9.54867	0	7.18158	31.242	0	0	0	55.1114	0	0	0	0	0	30.9757	0	0	0
AHCYL1	40.7632	13.3547	0	17.7869	0.825438	0	4.58572	0	0	0	18.5889	1.55561	0.820063	0	14.9016	9.96658	12.6485	15.3246	40.3671	28.2859	31.1455	0	0	26.5599	16.0089	0	16.7856	7.42435	11.5896	0	0	0	0	15.9581	0	0	48.2287	0	0	0	1.24922	0	0	2.27761	0	0	0	0	0
AHCYL2	11.3231	14.4676	0	0	0	1.16205	6.11429	0	0	0	0	0	0	0	0	0	0	15.3246	56.9279	9.90005	0	0	0	4.55313	8.00445	0	0	19.7983	0	7.78034	17.6285	0	0	0	8.87137	10.2915	0	0	0	0	0	0	56.3881	0	0	0	0	0	0
AHDC1	5.0954	0	2.62575	4.91978	16.5088	18.5928	9.93572	8.77963	22.6898	22.2881	0	0	12.301	0	0	17.0856	0	30.6492	23.8062	0	0	0	7.94588	22.7656	0	0	0	0	22.2133	0	12.7655	2.77033	0	30.4655	0	0	0	0	0	0	0	0	0	0	0	28.2426	0	0	0
AHI1	0	0	0	0	0	0	0	0	0	0	0	0	0	0	0	0	0	0	0	0	0	0	0	0	0	0	0	0	0	0	0	0	0	0	0	0	0	0	31.2827	0	0	0	0	0	0	0	0	0	0
AHNAK	5.66156	0	28.8832	3.406	19.8105	0	0	2.50847	0	0	0	0	21.3216	13.2013	15.895	16.3737	32.1077	0	7.24537	24.043	32.6648	27.2323	36.84	37.1839	61.8525	0	0	0	0	11.6705	0	0	0	0	11.8285	15.0697	0	46.726	0	0	0	0	0	0	0	0	0	0	0
AHNAK2	0	0	0	0	0	0	0	0	0	0	0	0	6.56051	0	0	0	0	0	0	0	18.9912	21.105	17.3365	0	13.0982	0	0	0	0	11.0221	15.8049	0	39.3883	0	0	9.18882	0	0	0	1.41311	0	0	0	0	0	0	38.5064	0	0
AHR	0.566156	0	0	0	0	0	0	1.25423	0	0	0	0	18.0414	0	9.93439	14.9499	19.4592	0	0	0	0	0	18.7812	5.31198	7.27677	0	0	0	0	9.72543	0	13.8517	0	0	0	0	0	0	0	0	0	0	0	0	38.7299	0	0	0	0
AHRR	0	0	0	3.78444	0	0	0	0	0	16.2096	0	0	6.56051	0	0	7.83089	9.7296	0	0	11.3143	0	0	0	0	20.375	0	0	0	0	0	0	11.6354	0	0	0	0	0	0	0	0	0	0	0	0	0	0	0	0	0
AHSA1	97.9449	17.8063	42.012	67.3631	55.3043	0	64.9643	1.25423	150.32	166.148	61.0779	18.6673	50.8439	24.5166	31.7901	87.5636	11.6755	65.4778	138.697	42.4288	62.2911	103.483	78.7364	54.6375	8.00445	47.3274	45.6941	37.9467	12.0725	25.2861	13.3734	44.8794	26.8556	1.45074	46.8915	31.9771	39.4598	0	82.323	98.9178	0	49.7858	0	0	77.4599	0	52.6929	0	0
AHSA2P	0	0	0	6.05511	0	0	0	0	0	0	0	0	0	0	11.9213	3.55949	0.97296	0	0	1.41429	13.6737	0	10.1129	0	0	0	17.7181	0	0	0	0	0	0	0	0	0	0	0	0	0	0	0	0	0	0	0	0	0	0
AHSG	0.566156	6.67737	23.6317	1.13533	8.25438	6.97231	2.29286	3.7627	2.83622	10.131	3.98334	10.8892	5.74044	5.65769	5.96064	2.1357	12.6485	2.78629	7.24537	0	3.03859	3.40404	1.4447	0.758854	0	0	0	0	0	0	0	0	0	0	0	0	0	0	0	0	0	0	0	0	0	0	0	0	0
AHSP	0	0	0	0	0	1.16205	0	0	0	0	0	0	0	0	0	0	0	0	0	0	0	0	0	0	0	0	24.2459	0	0	0	0	0	0	44.9728	0	0	0	0	0	0	36.2274	0	0	0	0	0	0	0	0
AICDA	0	0	0	0	0	0	0	0	0	0	0	0	0	0	0	0	0	0	0	0	0	0	0	0	0	0	0	0	0	0	0	0	0	0	0	0	0	0	0	0	0	0	0	0	0	0	0	0	0
AIDA	192.493	249.288	94.5269	240.691	151.055	16.2687	201.771	159.288	87.9228	214.777	236.345	158.672	217.317	198.019	227.498	241.334	77.8368	224.296	315.691	530.36	203.586	259.387	201.536	251.181	219.031	131.465	149.205	160.036	200.403	292.411	81.456	36.5684	45.3562	55.128	88.7137	90.418	43.8443	56.0712	0	59.3507	77.4517	75.8641	74.4323	0	0	10.0216	70.9328	88.8841	0
AIF1	4.52924	0	0	0	0	0	0	0	0	0	17.2612	0	0	0	0	0	0	0	0	1.41429	0	0	0	0	0	0	0	0	0	0	0	0	0	0	0	0	0	0	0	45.2196	0	0	0	0	0	0	0	0	0
AIF1L	45.2924	24.4837	2.62575	76.4458	51.1772	25.5651	55.0286	20.0677	0	0	49.1279	34.2233	63.9649	78.2647	61.5932	205.027	26.2699	27.8629	0	9.90005	33.4245	41.5292	63.567	71.3323	35.6562	32.8662	20.5157	37.1217	101.409	23.9894	0	0	0	0	0	0	0	0	0	0	0	0	0	0	0	0	0	0	0
AIFM1	21.5139	5.56447	0	18.9222	0	0	22.1643	0	22.6898	0	42.489	17.1117	3.28025	0	24.836	29.8998	0	18.1109	0	24.043	50.8964	13.6161	23.1153	39.4604	34.9285	0	0	28.8725	0.482899	20.0992	0	12.7435	0	0	25.3468	0	0	0	0	38.154	0	0	0	0	0	0	0	0	0
AIFM2	0	0	0	0	0.825438	1.16205	0	1.25423	0	0	0	4.66682	0.820063	0	0	0	0	1.39315	0	0	0	0.680807	0	0	0	0	0	0	0	0	0	0	0	0	0	0	0	0	0	0	0	0	0	0	0	0	0	0	0
AIFM3	0	0	0	0	0	0	6.87857	0	0	0	0	0	0	0	0	0	0	0	0	0	8.35612	9.5313	0	0	0	0	0	0	0	0	0	0	0	0	0	0	0	0	0	0	0	42.6735	0	36.4418	0	0	0	0	0
AIG1	2.26462	0	0	11.3533	0.825438	5.81026	0	16.305	0	16.2096	17.2612	6.22243	4.92038	17.916	11.9213	0	14.5944	0	9.31548	50.9146	13.6737	0	5.05647	22.7656	6.54909	17.0904	0	0	8.20928	0	0	0	0	0	0	0	0	0	0	16.9573	0	0	0	0	0	0	0	0	0
AIM2	0	0	0	0	0	10.4585	0	0	0	0	9.29447	0	0	0	0	0	0	0	0	0	0	0	0	0	0	0	0	24.7478	0	18.1541	0	19.9464	0	0	0	0	0	0	0	0	0	0	0	0	0	0	0	61.2313	0
AIMP1	20.9478	20.0321	28.8832	0	29.7158	0	9.17143	16.305	0	0	2.65556	20.2229	20.5016	0.942948	0	0	12.6485	0	0	0	0	6.12726	8.66823	0	16.0089	0	0	18.9733	36.7003	9.07706	0	0.554067	0	0	9.29381	13.5995	0	39.2498	39.515	0	0	0	0	0	0	22.7763	0	1.9752	0
AIMP2	33.9693	10.016	0	28.7618	20.636	1.16205	38.9786	10.0339	28.3622	16.2096	23.9001	0	22.1417	2.82884	13.9082	24.2046	12.6485	36.2218	47.6124	14.1429	12.914	83.0585	24.56	31.113	47.299	40.7541	0	18.9733	0	47.9788	23.0995	9.41913	28.0492	0	28.7263	24.626	0	0	47.7473	0	0	68.7518	0	0	0	0	0	0	0
AIP	104.173	116.854	97.1526	111.641	102.354	22.079	106.236	53.932	90.759	85.1002	169.956	93.3364	115.629	33.9461	78.4817	106.785	76.8639	132.349	91.0847	149.915	103.312	76.9312	91.0164	135.076	105.513	65.7325	0	16.4985	43.9438	120.595	73.5535	43.2172	68.6311	29.0147	29.5712	38.2255	0	0	44.4544	19.7836	0	90.0886	72.1768	0	68.3469	24.5984	0	0	0
AIPL1	0	0	0	0	0	12.7826	0	0	0	0	0	0	0	0	0	0	0.97296	0	9.31548	0	0	6.12726	0	0	0	0	0	0	0	0	9.72609	0	0	0	0	0	0	0	41.1615	0	0	0	0	0	22.7823	0	0	0	0
AIRE	0	0	0	0	0	0	0	0	2.83622	0	0	21.7785	0	0	0	0	0	0	0	0	0	0	0	0	0	0	0	0	0	0	0	0	0	0	0	0	0	0	0	0	23.7352	0	0	0	0	0	50.6663	0	0
AJAP1	38.4986	95.7089	102.404	38.6013	37.1447	72.0472	42.0357	41.3897	107.776	18.2358	43.8168	43.557	69.7054	64.1205	65.567	100.378	65.1884	186.682	69.3486	165.472	105.591	49.0181	36.1176	128.246	98.9641	38.1248	53.1544	58.5698	70.5032	39.5501	58.3565	68.7043	7.75829	185.694	98.4299	74.9808	39.4598	138.309	1.64646	96.0916	37.4766	0	0	50.1075	15.9476	27.3315	0	7.90081	0
AJM1	5.0954	11.1289	0	3.02756	16.5088	18.5928	18.3429	12.5423	22.6898	50.6549	0	0	0	9.42948	10.9278	8.54279	8.75664	50.1532	23.8062	46.6717	57.7332	63.3151	58.5105	37.1839	56.7588	0	14.9205	0	0	0	20.0601	30.4737	82.3573	29.0147	44.7793	43.7388	76.7275	186.904	29.6363	180.878	93.6916	0	173.675	134.379	150.363	49.1968	0	0	176.779
AJUBA	0	17.8063	0	0.378444	12.3816	0	0.764286	0	0	0	3.98334	1.55561	16.4013	0	0	0	0	0	17.5959	0	0	12.9353	0	27.3188	37.8392	0	0	0	5.31189	15.5607	0	0	0	0	0	0	0	41.1189	0	62.1769	51.2181	0	0	0	0	0	0	41.4793	84.0424
AK1	197.588	296.03	354.476	201.711	268.267	209.169	236.929	278.44	470.812	575.439	586.879	426.236	327.205	382.837	381.481	328.185	351.239	594.873	401.601	354.988	478.578	365.593	363.343	380.945	393.673	483.791	410.315	577.449	446.681	440.238	540.406	438.267	458.933	198.751	581.286	425.259	1052.26	459.784	1073.49	743.297	628.358	1429.56	839.055	1526	625.374	1132.44	944.419	835.511	611.481
AK2	5.66156	6.67737	2.62575	10.5964	0	0	12.2286	18.8135	0	0	21.2445	28.0009	3.28025	19.8019	0	0	0	11.1452	6.21032	0	22.7894	18.3818	11.5576	31.8719	8.00445	61.7885	39.1664	50.3206	24.1449	25.2861	31.0019	13.2976	19.0973	0	8.44892	9.92392	0	0	0	0	0	0	0	0	0	0	0	0	0
AK3	0.566156	0	0	0	0	0	20.6357	0	0	0	0	0	0.820063	0.942948	0	0	0	1.39315	0	24.043	0	0	0	0	2.91071	15.7758	0	0	0	0	0	0	0	0	0	0	0	0	0	0	0	0	0	0	0	0	0	0	0
AK4	0.566156	0	0	5.67667	0	1.16205	0	0	0	26.3405	0	0	0	0	8.94095	0.711899	0	0	0	0	0	0	0	0	1.45535	0	0	0	0	0	0	0	0	23.2118	0	0	0	0	0	0	0	0	0	0	0	0	0	0	0
AK5	0	0	0	4.91978	0	0	3.82143	0	0	0	0	0	0	0	6.95408	0	0	0	0	1.41429	0	0	0	0	0	0	0	0	0	0	0	0.554067	0	0	0	0	0	0	0	1.41311	0	0	0	0	0	0	0	29.628	0
AK6	119.459	139.112	0	133.591	61.9079	99.9364	107	53.932	150.32	305.955	189.873	189.784	162.373	261.197	212.596	217.841	85.6205	331.569	370.549	342.259	276.512	238.963	210.205	194.267	163	0	24.2459	37.9467	104.789	31.7697	366.552	379.536	407.609	416.361	339.224	274.562	76.7275	0	116.899	117.288	51.2181	109.055	263.896	0	159.476	73.7952	0	114.562	0
AK7	0	0	0	0	0	0	0	0	0	0	0	0	0	0	0	0	0	0	0	0	0	0	0	0	0	0	0	0	0	0	0	0	0	0	0	0	0	0	0	0	0	0	0	0	0	0	0	0	0
AK8	3.39693	0	13.1287	0.378444	6.6035	13.9446	0	0	0	0	14.6056	0	0	0	11.9213	0	0	0	0	0	0	0	0	0	0	0	0	0	0	0	0	0	0	0	0	0	0	0	0	0	0	0	67.6657	0	0	0	0	0	0
AK9	0	0	0	0	0	0	0	0	0	0	0	0	0	0	0	12.1023	40.8643	0	0	0	0.759648	0	0	0	0	0	0	0	0	5.18689	0	0	0	0	0	0	46.0365	0	0	0	0	71.1226	0	0	0	0	0	0	0
AKAIN1	5.0954	0	0	0	5.77807	0	9.17143	0	0	0	0	21.7785	0	0	0	0.711899	0	0	0	0	0	0	0	0	0	0	85.793	0	0	0	0	14.9598	0	0	0	0	0	0	0	0	0	0	0	0	0	0	0	0	0
AKAP1	36.8001	42.29	47.2634	93.0973	73.464	19.7549	51.9714	23.8304	326.165	301.903	217.756	267.564	270.621	238.566	141.068	237.774	179.998	306.492	341.568	244.673	197.508	176.329	131.468	197.302	171.732	24.9783	0	19.7983	31.3884	0	202.424	176.193	204.7	130.566	186.299	265.006	0	123.357	232.151	322.19	179.888	68.7518	56.3881	0	172.006	103.86	366.824	110.611	66.6543
AKAP10	0	0	0	5.29822	0	0	0	0	0	2.02619	14.6056	23.3341	0	0	0	0	0	0	0	0	0	0	5.05647	0	2.18303	0	0	0	0	12.9672	0	9.41913	0	0	0	0	0	0	0	0	0	0	0	0	34.1735	0	50.6663	0	0
AKAP11	13.0216	0	0	12.8671	0.825438	0	0	0	39.7071	0	29.2112	40.4458	0	61.2916	0	0	0	5.57258	0	19.8001	0	16.3394	0	1.51771	23.2857	0	20.5157	30.5223	0	15.5607	17.0207	0	15.5166	0	9.71626	0	0	0	0	0	0	0	0	0	0	0	0	0	0
AKAP12	8.49233	1.11289	0	29.5187	0	2.3241	6.11429	16.305	62.3968	109.415	146.056	42.0014	36.0828	95.2377	21.8557	74.0375	94.3772	267.484	329.147	299.83	221.057	258.026	258.602	252.698	179.009	0	33.5712	0	15.4528	0	308.803	392.833	343.155	201.652	278.392	400.265	52.6131	84.1068	103.727	76.308	114.928	40.3028	144.354	45.5523	132.137	176.744	202.665	158.016	252.127
AKAP13	267.792	143.563	136.539	213.821	213.788	66.2369	344.693	132.949	204.208	36.4715	46.4724	56.0018	119.729	63.1775	127.16	139.532	52.5399	381.722	264.974	185.272	264.357	254.622	163.974	322.513	304.897	159.073	202.36	102.291	196.54	255.455	165.951	119.678	186.199	190.046	218.827	116.882	74.5353	67.2854	120.192	76.308	152.405	225.221	189.464	337.087	62.6514	204.075	95.2526	187.644	150.697
AKAP14	0	0	0	0	0	0	0	0	0	0	0	0	0	0	0	0	0	0	8.28042	0	0	0	0	0	0	0	0	0	0	0	0	0	0	0	0	0	0	0	0	0	0	0	0	0	0	0	0	0	0
AKAP17A	20.3816	17.8063	0	35.5738	0	0	21.4	0	0	0	0	0	16.4013	11.3154	0	13.5261	0	8.35887	9.31548	0	0	4.08484	5.05647	23.5245	26.1964	84.1376	13.0555	50.3206	54.5676	42.7919	0	48.7579	14.323	0	11.8285	0	0	0	0	0	9.99377	0	67.6657	0	0	15.4879	0	31.6033	0
AKAP2	79.8279	0	36.7605	86.2853	91.6236	87.1539	46.6214	32.6101	56.7244	0	35.8501	112.004	157.452	60.3487	173.852	190.789	63.2424	47.367	65.2083	52.3288	109.389	62.6342	196.48	144.182	125.888	47.3274	149.205	87.4423	55.5334	42.7919	14.5891	14.9598	0	20.3103	62.522	44.8414	37.2676	0	29.6363	0	0	56.8981	0	38.7194	0	0	0	0	0
AKAP3	0	0	0	0	0	0	0	0	0	0	0	0	0	0	11.9213	0	0	0	12.4206	24.043	0	0.680807	2.88941	6.82969	0	0	0	3.29971	0	0	0	0	16.7102	0	15.6305	0	0	0	34.5756	0	0	0	0	43.2747	0	0	0	0	0
AKAP4	0	0	0	0	0	0	0	0	0	0	0	0	0	0	0	0	0	0	0	0	0	0	0	0	0	0	0	0	0	0	0	0	0	0	0	0	0	0	0	0	0	0	0	0	0	0	0	0	0
AKAP5	0	0	0	0	0	0	0	0	0	0	0	0	0	0	0	0	14.5944	0	0	0	10.6351	11.5737	0	0	0	0	0	0	0	0	0	0	0	0	0	0	0	0	0	0	0	0	0	0	0	0	0	0	0
AKAP6	8.49233	0	0	0	0.825438	1.16205	16.05	0	0	18.2358	43.8168	0	11.4809	13.2013	19.8688	34.1711	44.7562	50.1532	85.9094	31.1144	23.5491	26.5515	8.66823	69.0557	29.8348	0	0	13.1988	10.1409	13.6156	20.0601	72.0287	41.7754	49.325	36.7528	30.5069	43.8443	78.4997	121.838	43.8065	0	40.3028	0	127.546	39.869	67.4178	0	45.4297	179.677
AKAP7	0.566156	0	0	9.83955	6.6035	0	0	10.0339	2.83622	0	0	0	9.84076	6.60064	11.9213	0	0.97296	0	1.03505	1.41429	9.11577	0	10.1129	0.758854	0	0	0	0	6.27769	27.8796	0	0	0	0	0	5.14574	0	0	0	0	0	0	0	0	0	14.5768	0	0	0
AKAP8	11.3231	17.8063	2.62575	52.6038	32.1921	22.079	30.5714	8.77963	2.83622	26.3405	15.9334	1.55561	18.8615	10.3724	33.7769	12.8142	32.1077	15.3246	25.8763	0	15.9526	21.7858	22.3929	20.4891	16.0089	19.7197	83.928	139.413	53.1189	25.2861	0	37.1225	42.3722	44.9728	19.4325	16.5399	0	20.5594	31.2827	0	0	21.3368	0	0	0	0.911051	0	0	0
AKAP8L	0	0	0	23.4636	0	0	0	21.322	0	0	0	0	0	0	0.993439	0	0	0	0	0	0	0	7.94588	0.758854	2.18303	0	0	0	0	0	0	0	0	0	0	0	0	0	0	0	16.2399	0	0	0	0	0	0	0	0
AKAP9	66.8064	86.8057	52.5149	127.536	40.4465	61.5887	111.586	72.7455	59.5606	62.812	88.9614	59.1131	27.8822	72.607	75.5014	113.192	44.7562	202.006	215.291	110.315	90.3981	110.972	105.463	167.707	143.352	141.982	84.8605	32.1722	68.0887	25.9345	66.8669	129.652	107.423	75.4383	45.6242	95.1962	43.8443	370.07	93.8482	59.3507	108.682	49.7858	0	50.1075	71.7643	86.5499	168.212	114.562	130.411
AKIP1	54.3509	30.0481	7.87724	26.8696	10.7307	2.3241	42.8	0	0	42.5501	41.1612	0	4.10032	32.0602	24.836	26.3403	1.94592	0	53.8228	39.6002	33.4245	12.9353	57.0658	40.9781	38.5669	0	28.9085	13.1988	41.0464	47.9788	0	0	36.4043	20.3103	21.1223	34.9175	0	0	0	0	0	0	0	0	0	0	0	0	0
AKIRIN1	0	0	0	0.378444	0	0	0	0	2.83622	0	0	0	0	0	0	0	0	0	0	0	0.759648	0	0	0	0	0	0	0	0	0	0	0	0	0	0	0	0	0	0	0	0	0	0	0	0	20.0431	0	0	0
AKIRIN2	233.822	273.772	168.048	239.177	213.788	156.877	243.043	142.983	155.992	334.322	100.911	90.2252	130.39	189.533	185.773	265.538	128.431	110.059	132.487	127.286	140.535	155.905	242.71	223.862	171.732	126.206	220.078	189.733	218.27	204.882	121.576	104.165	106.229	71.0861	96.3177	131.951	63.5742	28.0356	92.2017	49.4589	77.4517	128.021	0	40.997	55.8167	71.9731	42.5597	55.3057	55.0622
AKNA	7.36002	0	7.87724	33.6816	24.7631	0	33.6286	0	0	0	0	0	18.0414	0	0.993439	7.11899	14.5944	0	0	0	0	22.4666	0	0	10.9152	26.293	0	0	49.2557	0	0	0	0	0	0	8.45371	30.691	39.2498	0	0	0	0	0	0	0	17.31	0	0	98.5324
AKNAD1	0	0	0	0	0	0	0	8.77963	0	0	0	0	0	0	0	0	0	0	0	0	0	0	0	0	1.45535	0	0	0	0	0	0	0	0	0	0	0	0	0	0	0	0	0	0	0	0	0	56.7462	0	0
AKR1A1	280.813	201.434	118.159	285.347	278.998	154.553	263.679	139.22	226.898	307.982	256.262	294.01	246.839	190.475	157.957	127.43	163.457	161.605	142.837	158.401	104.831	110.972	128.579	97.8922	83.6829	107.801	314.264	241.704	219.236	84.9354	247.407	253.208	198.135	284.344	288.108	288.896	70.1508	371.939	181.111	276.97	286.072	142.245	117.287	129.824	241.493	368.976	204.692	159.991	194.167
AKR1B1	101.908	22.2579	0	66.2278	47.8754	26.7272	70.3143	25.0847	22.6898	58.7596	148.712	46.6682	52.4841	20.7449	87.4227	73.3256	0.97296	98.9133	110.751	138.601	122.303	105.525	109.075	64.5026	62.5802	0	0	56.0951	39.5977	18.8025	23.0995	0	11.339	26.1133	71.8158	43.0037	0	0	36.2221	26.8491	0	0	0	0	0	0	56.7462	0	84.0424
AKR1B10	7.92618	11.1289	63.0179	9.46111	10.7307	0	12.2286	11.2881	70.9055	68.8906	57.0946	20.2229	21.3216	50.9192	20.8622	11.3904	25.297	0	18.631	22.6287	12.1544	42.21	0.722352	3.03542	14.5535	0	36.3688	0	19.316	25.9345	15.8049	21.0545	26.8556	21.761	10.9836	6.2484	56.9975	56.0712	44.4544	56.5245	53.7165	0	230.063	93.3822	47.8429	32.7978	87.146	1.9752	0
AKR1B15	0	0	0	0	0	0	0	0	0	0	0	0	0	0	0	0	0	0	0	0	2.27894	0	0	0	0	0	0	0	0	0	0	0	0	0	0	0	0	0	0	0	0	0	0	0	0	0	0	0	0
AKR1C1	0	0	0	0.378444	1.65088	1.16205	0	16.305	31.1984	2.02619	6.63891	0	0.820063	0	0.993439	9.25468	8.75664	2.78629	5.17527	22.6287	3.79824	0	0	8.3474	6.54909	0	0	0	0	0	0	7.20287	0	0	8.02648	0	0	0	0	0	0	0	0	0	0	0	0	0	0
AKR1C2	0	0	0	0	0	0	0	0	2.83622	0	0	0	0	0	0	0	0	0	0	0	0	0	0	0	0	0	0	0	0	0	0	0	0	0	0	0	0	0	0	0	0	0	0	0	0	0	0	0	0
AKR1C3	0	2.22579	0	0.756889	14.8579	0	0.764286	10.0339	2.83622	0	0	0	0	0.942948	10.9278	0	0	18.1109	13.4557	0	0.759648	1.36161	2.16706	21.2479	8.00445	0	0	0	0	0	0	9.41913	0	24.6625	0	0	0	0	0	25.436	0	68.7518	9.0221	0	1.13912	0	0	0	0
AKR1C4	0	0	0	0	0	0	0	0	0	4.05239	1.32778	0	0	0	0	0	0	0	0	0	0	0	0	0	5.82142	0	0	0	0	0	0	12.7435	0	14.5074	6.75914	0	0	0	0	0	0	0	0	0	0	0	0	53.3305	0
AKR1C8P	0	0	0	0	0	0	0	0	34.0346	0	0	0	0	0	0	0	0	0	0	0	0	0	0	0	0	0	0	0	0	0	0	0	0	0	0	0	0	0	0	0	0	35.5613	0	0	0	0	0	0	0
AKR1D1	0.566156	0	0	0.378444	0	2.3241	0	1.25423	0	0	0	0	0	0	0	0	0	0	1.03505	0	0.759648	0	0	0	0	0	0	0	0	0	0	0	0	0	0	0	0	0	0	0	0	0	0	0	0	0	68.9061	0	0
AKR1E2	32.2709	13.3547	0	4.91978	0	0	0	0	25.526	20.2619	0	0	0	0	8.94095	0	0	18.1109	33.1217	0	0	9.5313	5.05647	9.86511	0	18.4051	0	0	19.316	12.9672	19.4522	0	17.307	0	10.1387	6.2484	0	0	0	0	0	0	0	0	0	0	0	0	0
AKR7A2	43.0278	63.435	7.87724	62.4433	16.5088	12.7826	50.4429	32.6101	28.3622	40.5239	31.8668	60.6687	4.10032	34.8891	24.836	24.2046	39.8914	40.4012	86.9445	62.2289	46.3385	64.6767	44.0635	29.5953	45.8437	21.0344	23.3133	43.7211	82.5757	7.13198	41.9438	10.5273	42.3722	118.96	38.0201	9.92392	0	50.4641	19.7575	7.06556	78.7009	0	0	0	61.5122	39.1752	22.2932	55.3057	78.2464
AKR7A3	15.8524	8.90315	0	8.70422	4.95263	19.7549	32.8643	0	0	30.3929	11.95	54.4462	27.0621	0	9.93439	25.6284	0	1.39315	11.3856	0	0	11.5737	10.1129	11.3828	28.3794	0	0	47.0209	10.6238	25.9345	4.86304	0	0	0	0	0	0	0	0	0	0	0	0	0	0	0	50.6663	0	0
AKR7L	0	0	0	0	0	0	0	0	0	0	0	0	0	0	0	0	0	0	0	0	0	0	0	0	0	0	0	0	0	0	0	0	0	0	0	0	0	0	0	0	0	0	0	0	0	0	0	0	0
AKT1	245.712	126.87	110.281	158.19	133.721	151.067	228.521	94.0675	221.225	184.384	285.473	126.004	155.812	120.697	211.603	146.651	96.3231	245.194	417.126	227.701	97.9945	51.0605	158.195	141.147	206.66	84.1376	221.01	104.766	156.942	127.727	138.597	112.476	148.004	342.374	97.1626	130.114	0	91.583	0	151.203	83.6978	0	117.287	18.2209	110.494	36.4421	0	82.9585	2.89801
AKT1S1	0	0	0	15.1378	7.42894	0	14.5214	33.8643	0	20.2619	0	14.0005	0	16.9731	0	0	30.1618	0	9.31548	14.1429	0	4.76565	0	6.07083	0	0	0	0	0	1.94509	0	0	0	0	0	0	0	0	0	0	0	0	0	0	0	0	48.6396	0	0
AKT2	0	0	0	0	0	0	0	0	0	0	0	0	0	0	0	0	0	0	0	0	0	13.6161	0	0	0	0	0	0	11.1067	0	0	0	0	0	0	0	0	0	0	0	0	0	0	0	0	0	0	0	0
AKT3	150.597	58.9834	0	100.288	17.3342	97.6123	124.579	73.9997	104.94	95.2311	67.7169	63.7799	67.2452	80.1506	57.6195	96.1063	51.5669	235.442	93.1548	106.072	103.312	106.887	107.63	122.934	154.995	5.2586	114.702	64.3443	75.3322	87.5288	93.0057	60.9473	76.9862	94.2979	106.456	47.7819	153.455	128.964	74.0907	1.41311	0	0	33.8329	63.7732	20.5041	0.911051	0	0	66.6543
AKTIP	43.0278	34.4997	0	19.6791	0	0	21.4	0	0	52.6811	99.5836	9.33364	27.0621	32.0602	40.731	51.2567	77.8368	54.3327	15.5258	39.6002	57.7332	60.5918	31.0612	22.7656	14.5535	24.9783	14.9205	22.273	40.5635	31.1214	57.1408	64.8258	26.8556	20.3103	19.855	18.7452	0	1.86904	0	29.6754	19.9875	52.1566	0	0	0	0	0	51.3553	0
AL022312.1	99.0772	103.499	220.563	150.621	217.09	133.636	123.05	96.5759	133.302	247.196	203.151	94.892	127.11	115.983	129.147	148.075	220.862	118.417	65.2083	173.958	113.187	121.184	135.802	96.3745	101.875	78.879	55.0195	156.736	77.2638	97.9026	120.968	138.517	116.971	111.707	117.44	83.802	59.1898	42.9879	82.323	100.331	0	229.963	157.887	227.761	167.45	86.5499	147.945	112.587	0
AL032819.3	0	0	0	0	0	0	0	0	0	0	0	0	0	0	0	0	0	8.35887	0	0	0	4.76565	0	0	0	0	0	0	0	0	0	0	0	0	0	0	0	0	0	0	0	73.4933	0	2.27761	0	0	0	0	0
AL109810.2	0	0	0	0	0	0	0	0	0	0	0	0	0	0	0	0	0	0	0	0	0	0	0	0	0	0	0	0	0	0	0	0	0	0	0	0	0	0	0	0	12.4922	0	0	0	0	0	0	0	0
AL121899.1	0	0	28.8832	0	0	0	0	0	0	0	0	0	0	6.60064	0	0	0	0	0	0	0	0	0	0	0	0	0	0	0	0	0	0	0	0	0	0	0	0	0	0	11.243	0	0	0	0	0	0	0	0
AL135905.2	9.62464	0	0	10.9749	0	1.16205	0	0	0	0	0	0	0	0	0	0	13.6214	0	20.7011	1.41429	0	0	0	0	5.09374	0	0	15.6736	0	0	0	0	0	0	0	0	96.4574	48.595	0	25.436	0	52.1566	47.366	61.4956	0	15.4879	0	0	0
AL353753.1	0	0	0	0	0	0	0	0	0	0	0	0	0	0	0	0	0	0	0	0	0	0	0	0	0	0	0	0	0	0	0	0	0	0	0	0	0	0	0	0	0	0	0	0	0	0	0	0	0
AL354761.1	0	0	0	0	0	0	0	0	0	0	0	0	0	0	0	0	0	0	0	0	0	6.12726	0	0	0	0	0	0	0	0	0	0	0	0	0	0	0	0	0	0	0	0	0	0	0	0	0	0	0
AL445989.1	0	0	0	0	0	0	0	0	0	0	0	0	0	0	0	7.11899	4.8648	0	0	0	0	0	0	0	0	0	0	0	5.79479	0	0	0	0	0	0	0	0	46.726	0	0	0	0	0	0	0	0	0	0	0
AL449403.2	0	0	0	0	0	0	0	0	0	0	0	0	2.46019	0	0	0	0	0	0	0	0	0	0	0	0	0	0	0	0	0	0	0	0	0	0	0	0	0	0	0	0	0	0	0	0	0	0	0	0
AL590560.1	0	0	0	28.7618	0	0	0	0	0	0	0	0	0	0	0	0	15.5674	0	0	0	0	0	0	0	0	38.1248	0	0	0	0	0.607881	14.9598	0	0	0	0	0	0	0	0	0	0	0	0	0	0	0	0	0
AL845331.2	0	0	0	0	8.25438	0	0	0	0	0	0	18.6673	0	0	0	0	0	0	19.666	0	0	0	0	1.51771	0	0	19.5832	28.8725	0	0	0	0	0	0	0	0	0	0	0	0	0	4.74151	0	0	0	0	0	0	23.1841
ALAD	23.7785	0	55.1407	3.406	2.47631	0	11.4643	12.5423	0	28.3667	29.2112	0	0	0	0	0	0	29.2561	43.4722	31.1144	0	0	36.84	18.9714	16.0089	24.9783	13.0555	42.0713	36.2174	0	14.5891	14.4057	11.9358	0	19.0101	19.1127	0	0	0	0	31.2305	0	0	0	0	0	48.6396	0	0
ALAS1	140.407	149.128	2.62575	124.508	75.1149	1.16205	120.757	6.27117	36.8709	60.7858	35.8501	51.335	40.1831	25.4596	95.3702	39.8663	99.242	33.4355	39.332	36.7716	41.7806	75.5696	69.3458	103.204	141.169	281.335	90.4557	99.8162	123.139	129.672	58.3565	57.6229	51.9209	87.0442	70.126	52.56	0	0	59.2725	0	33.729	97.2009	0	0	20.5041	61.0404	0	0	0
ALAS2	0	0	0	0	0	0	0	0	0	0	0	0	0	0	0	0	0	0	1.03505	0	0	0	0	0	0	0	0	0	0	0	0	0	10.7423	0	0	0	0	0	0	0	0	0	0	0	0	30.0647	0	0	0
ALB	2.26462	10.016	15.7545	3.406	11.5561	5.81026	4.58572	15.0508	11.3449	22.2881	17.2612	15.5561	11.4809	5.65769	9.93439	9.96658	12.6485	11.1452	11.3856	0	12.1544	10.2121	12.28	13.6594	0.727677	0	0	0	0	0	0	0	0	0	0	0	0	0	0	0	0	0	0	0	0	0	0	0	0
ALCAM	0	0	0	19.6791	0	0	19.1071	0	0	2.02619	34.5223	0	40.1831	11.3154	0	42.002	14.5944	62.6916	78.664	84.8576	90.3981	33.3595	30.3388	75.8854	48.0267	0	0	0	4.82899	15.5607	22.4916	10.5273	16.7102	26.1133	43.0895	26.0962	17.5377	0	59.2725	0	0	0	0	0	0	0	0	0	0
ALDH16A1	398.007	763.445	1129.07	357.252	778.388	777.413	551.05	834.065	235.406	174.253	208.462	458.904	419.052	333.804	414.264	360.221	397.941	34.8286	99.3651	123.044	161.045	243.048	149.527	135.835	198.656	561.355	500.77	367.093	211.027	398.742	120.36	139.071	54.3081	126.214	100.542	137.465	473.518	366.332	42.8079	399.911	272.33	308.198	279.685	186.764	170.867	365.332	212.798	96.785	156.493
ALDH18A1	49.8217	42.29	0	45.7918	23.1123	32.5374	45.0929	22.5762	90.759	0	22.5723	32.6677	25.422	90.523	118.219	83.2922	24.324	20.8972	53.8228	65.0575	53.935	57.1878	30.3388	58.4318	59.6695	0	18.6507	16.4985	5.79479	11.6705	79.6324	6.09473	22.6781	34.8177	7.60403	33.8149	0	39.2498	0	0	1.24922	0	0	31.8866	0	0	0	0	0
ALDH1A1	0	0	0	3.78444	0	0	0	0	0	0	0	0	0	0	0	10.6785	0	1.39315	0	0	0	0	0	0	0	0	0	0	0	0	0	0	0	0	0	0	0	0	0	0	0	0	0	0	0	0	0	0	0
ALDH1A2	0	0	0	0	0	0	0	0	0	0	0	0	0	0	0	0	0	0	0	0	0	0	0	0	0.727677	0	0	0	0	0	0	0	0	0	0	0	0	0	0	0	0	0	0	0	0	0	0	0	0
ALDH1A3	0	0	0	3.78444	0	0	0	2.50847	0	0	14.6056	6.22243	13.121	19.8019	28.8097	20.6451	15.5674	0	0	0	26.5877	0	15.1694	5.31198	12.3705	0	0	0	0	0	0	0	0	0	0	0	0	0	0	0	0	0	0	0	0	0	0	0	0
ALDH1B1	0	0	0	0	0	1.16205	0	0	0	0	0	0	15.5812	0	4.9672	0	0.97296	0	0	29.7002	6.07718	0	0	0	0	0	0	0	9.65798	0	0	0	0	0	0	0	0	0	0	0	0	0	0	0	0	0	0	0	0
ALDH1L1	0	0	0	0	0	0	0	0	0	0	0	0	0	0	0	0	0	0	0	0	0	0	0	0	0	0	0	0	0	0	0	0	0	0	0	6.2484	0	0	0	0	0	0	0	0	0	0	0	0	0
ALDH1L2	44.7263	1.11289	0	29.8971	8.25438	0	52.7357	13.7966	0	2.02619	1.32778	26.4453	15.5812	0.942948	5.96064	36.3068	0	61.2984	25.8763	0	28.107	31.9979	0	26.5599	15.2812	59.1592	0	17.3235	16.9015	0	0	29.9196	70.4214	17.4088	27.0365	20.583	0	0	0	0	0	0	0	0	0	0	0	0	0
ALDH2	108.136	23.3708	73.5209	65.4709	80.0675	16.2687	68.0214	80.2709	19.8535	62.812	51.7835	121.337	83.6465	66.0064	108.285	121.023	99.242	130.956	175.959	141.429	132.179	114.376	113.409	127.488	112.062	28.9223	121.229	80.018	108.652	35.0115	223.7	254.871	297.799	513.561	242.062	161.723	37.2676	14.9523	200.868	175.226	156.153	87.7178	0	189.042	37.5908	103.86	4.0533	100.735	40.5722
ALDH3A1	0	0	0	0	23.1123	0	0	0	0	0	18.5889	0	0	0	0	0	0	0	0	0	0	0	0	4.55313	6.54909	0	0	0	0	0	0	18.2842	0	14.5074	0	0	0	0	0	29.6754	0	0	0	0	0	0	0	0	0
ALDH3A2	18.6831	23.3708	65.6437	17.7869	25.5886	0	19.8714	3.7627	0	0	43.8168	0	18.0414	18.859	17.8819	34.883	17.5133	20.8972	44.5073	0	61.5314	27.9131	88.127	78.9208	47.299	17.0904	0	54.4452	8.69218	39.5501	18.2364	14.4057	16.7102	0	38.865	10.2915	0	50.4641	32.9292	0	0	0	51.877	0	20.5041	29.1536	0	0	0
ALDH3B1	0	0	0	0	0	0	0	0	0	0	0	0	0	0	0	0	0	0	0	9.90005	0	0	0	0	0	0	0	0	0	0	0	0	0	0	0	0	0	0	0	0	0	0	0	0	0	0	0	0	0
ALDH3B2	0	0	0	0	0	0	0	0	0	0	0	0	0	0	0	0	0	0	0	0	0	0	0	0	0	0	0	0	0	11.6705	0	0	0	0	0	0	0	0	0	0	0	0	0	0	0	0	0	0	0
ALDH4A1	13.0216	0	21.006	20.8144	10.7307	15.1067	19.8714	0	19.8535	26.3405	50.4557	9.33364	13.121	0	14.9016	0.711899	16.5403	20.8972	44.5073	0	0.759648	34.7212	11.5576	25.801	0	0	0	30.5223	4.82899	33.0664	14.5891	0	0	55.128	16.8978	20.583	0	0	0	0	0	0	0	0	0	27.3315	60.7995	53.3305	0
ALDH5A1	0	0	0	0	0	0	0	0	0	0	0	0	0	7.54358	0	0	0	0	12.4206	28.2859	0	0	0	0	0	0	0	0	0	0	0	0	0	0	0	5.88084	0	0	0	0	0	0	0	0	0	0	0	0	0
ALDH6A1	0	1.11289	0	9.08267	0	0	0	0	2.83622	0	1.32778	0	0	0	0	14.9499	0	0	14.4907	0	0.759648	0	0	0	0	0	0	0	0	0	0	0	0	0	0.422446	7.71861	0	0	0	0	0	0	0	0	0	0	0	0	0
ALDH7A1	12.4554	8.90315	0	0	20.636	0	16.8143	35.1185	0	16.2096	22.5723	20.2229	0	10.3724	0	31.3235	11.6755	54.3327	52.7877	32.5287	19.7508	10.8929	11.5576	30.3542	63.3079	21.0344	23.3133	0	37.1832	0	35.2571	13.2976	26.2588	14.5074	12.6734	48.1494	0	71.0235	37.8686	0	48.7196	0	0	0	36.4517	0	0	0	0
ALDH8A1	37.9324	22.2579	0	23.0851	14.8579	15.1067	14.5214	0	113.449	24.3143	21.2445	46.6682	45.9235	18.859	37.7507	65.4947	15.5674	45.9738	10.3505	0	50.1367	35.402	31.0612	38.7016	18.1919	57.8446	92.3208	32.1722	35.7345	31.1214	27.3546	34.3521	11.339	58.0295	19.855	31.6095	74.5353	52.3331	34.5756	80.5474	83.6978	139.874	51.877	68.3284	111.633	37.3531	145.919	0	0
ALDH9A1	1.13231	0	0	13.2456	0	0	0	0	0	0	0	0	0	0	1.98688	0	0	0	0	0	0	0	0	9.86511	18.9196	0	0	14.8487	22.6962	0	0	0	0.596792	1.45074	0	0	0	0	1.64646	0	0	0	0	0	0	0	0	0	0
ALDOA	1670.73	1190.8	1281.36	1791.93	1243.94	873.863	1462.08	856.641	2271.81	2696.87	2796.31	2050.29	2187.11	2106.55	2258.09	2483.1	1282.36	3050.99	2942.66	3524.42	1798.09	1844.31	1374.64	1651.27	1559.41	904.479	1285.03	1074.88	1309.14	846.112	2892.3	3319.41	3243.56	4270.97	2609.03	2601.54	793.581	938.258	1091.6	719.274	635.853	1476.98	1425.49	1172.97	1148.23	1679.98	1603.08	1408.32	846.22
ALDOB	0	0	0	0	0	0	0	0	0	0	0	0	0	0	0	0	0	0	0	0	0	0	0	0	0	0	0	0	0	0	0	0	0	0	0	0	0	0	0	0	0	0	0	0	0	0	0	0	0
ALDOC	0	0	0	0	0.825438	0	0	0	0	0	0	0	0.820063	0	0	1.4238	0	0	0	0	0	0	0	0	0	0	0	0	0	0	0	0	0	0	0	0	0	0	0	0	0	0	0	0	0	0	0	0	0
ALG1	800.544	1017.19	493.64	514.306	751.974	644.939	664.164	630.879	709.055	719.299	954.675	597.353	617.508	707.211	787.797	661.354	507.885	706.325	522.702	780.69	630.507	527.625	592.329	621.502	678.923	508.769	436.425	289.549	460.686	460.337	614.567	675.961	668.407	530.97	546.223	602.051	445.019	370.07	368.807	228.924	478.452	353.242	606.736	373.529	758.651	594.005	376.957	732.8	582.501
ALG10	261.564	161.37	212.686	370.119	302.11	355.588	330.936	147.999	536.046	549.099	600.157	737.358	771.68	624.231	671.565	597.995	289.942	703.539	715.222	842.919	583.409	629.066	437.746	342.243	382.03	93.3401	247.121	52.7953	211.993	137.453	1057.71	1049.96	921.447	1002.46	1085.69	846.474	212.645	330.82	350.696	98.9178	168.645	99.5716	51.877	102.493	326.926	250.539	81.066	45.4297	266.617
ALG10B	153.428	64.5479	55.1407	110.506	58.6061	37.1857	107.764	22.5762	130.466	36.4715	146.056	31.1121	68.8853	80.1506	78.4817	82.5803	31.1347	137.921	138.697	80.6147	44.8192	48.3373	67.9011	72.0912	55.3035	39.4395	224.74	57.7449	126.52	135.508	151.97	60.9473	60.276	72.5368	122.087	110.266	50.4209	132.702	74.0907	74.8949	156.153	142.245	54.1326	150.323	88.851	64.6846	77.0127	0	130.411
ALG11	11.3231	20.0321	2.62575	14.7593	0	0	16.8143	0	0	0	0	0	19.6815	0	11.9213	22.0689	15.5674	0	0	1.41429	8.35612	40.1676	19.5035	6.82969	7.27677	0	0	0	26.5594	8.4287	0	13.8517	0	0	0	0	0	0	0	0	0	0	0	0	2.27823	0	0	0	0
ALG12	221.367	312.723	299.335	158.568	166.738	245.193	279.729	332.372	266.605	180.331	160.662	233.341	286.202	148.043	275.183	247.029	240.321	153.246	101.435	231.944	190.672	202.88	271.604	218.55	154.268	159.073	185.574	37.9467	123.139	139.398	268.683	212.762	140.843	26.1133	200.239	247.363	120.572	26.1666	121.838	35.3278	86.1962	244.188	232.319	163.988	257.44	80.1725	192.532	94.8098	89.8384
ALG13	18.117	14.4676	0	3.02756	0	1.16205	0	11.2881	17.0173	0	27.8834	0	13.9411	16.0301	29.8032	37.0187	16.5403	52.9395	36.2269	1.41429	6.07718	11.5737	27.4494	8.3474	20.375	65.7325	0	0	7.72638	24.6377	43.7674	0	16.1134	0	17.7427	24.9936	48.2287	0	39.515	0	0	0	0	0	0	24.5984	0	0	2.89801
ALG14	0	0	0	0	0	0	0	0	0	0	0	0	0	18.859	0	0	6.81072	27.8629	16.5608	0	0	0	0	0	0	0	16.7856	0	0	0	0	0	0	0	0	0	0	0	0	0	0	0	0	0	0	0	0	0	0
ALG1L	3.39693	0	0	0	0	0	0	0	0	0	0	0	11.4809	0	0	0	0	0	0	0	0	0	0	0	0	0	0	0	11.5896	0	15.8049	0	0	0	0	0	0	0	0	0	0	0	56.3881	0	22.7823	0	0	0	0
ALG1L2	0	0	0	0	0	0	0	17.5593	0	0	0	0	0	12.2583	41.7245	0	0	0	22.7712	0	0	0	0	0	0	0	0	0	0	13.6156	0	0	0	0	0	0	0	0	1.64646	0	0	0	0	0	0	0	0	0	0
ALG2	134.179	139.112	39.3862	103.694	114.736	29.0513	161.264	72.7455	68.0693	143.86	21.2445	68.4467	77.906	42.4327	101.331	117.463	82.7016	51.5464	77.629	65.0575	106.351	62.6342	109.075	131.282	81.4998	22.349	116.567	113.84	115.896	94.0124	54.7093	79.2315	64.4535	0	75.6178	71.6728	26.3066	37.3808	0	26.8491	11.243	75.8641	0	91.1046	23.9214	23.6873	0	0	0
ALG3	5.0954	0	0	4.16289	0	0	0	0	0	34.4453	14.6056	15.5561	22.9618	30.1743	10.9278	0.711899	0	19.504	40.3671	0	21.2701	0	18.0588	15.1771	5.82142	0	0	0	11.5896	0	8.51033	0	15.5166	0	0	5.88084	0	33.6427	0	0	0	0	0	0	0	0	0	0	0
ALG5	278.549	191.418	204.808	263.397	208.836	176.632	165.85	89.0505	70.9055	174.253	165.973	37.3346	100.048	139.556	181.799	88.9874	141.079	165.784	171.819	162.644	157.247	115.056	178.421	136.594	187.741	73.6204	128.69	120.439	144.387	209.421	98.4767	90.8669	42.3722	81.2413	61.2547	72.0403	92.073	99.0591	41.1615	137.072	0	284.49	146.609	0	103.66	197.698	107.412	142.215	240.535
ALG6	93.9818	91.2573	31.509	77.5811	13.207	68.561	69.55	26.3389	170.173	121.572	122.156	51.335	118.909	83.9224	72.5211	148.787	55.4587	178.323	32.0866	188.101	35.7034	127.992	83.0705	78.162	50.2097	0	33.5712	77.5432	59.8795	36.3083	134.949	230.492	118.165	82.692	153.77	154.005	0	44.857	1.64646	0	0	68.7518	0	2.27761	0	0	0	0	0
ALG8	0	0	0	0	0	0	6.87857	0	0	0	0	0	0.820063	15.0872	0	0	0	0	20.7011	16.9715	0	0	0	0	0	0	0	0	0	0	0	0	0	0	14.3632	0	0	0	0	0	0	0	0	0	0	0	0	0	0
ALG9	0	0	0	1.89222	0	19.7549	0	0	17.0173	0	0	0	0	0	0	9.25468	0	0	0	0	0	6.80807	10.1129	13.6594	0	0	0	0	0	0	0	0	0	0	0	0	0	0	0	0	0	0	0	0	0	0	0	0	0
ALK	0	12.2418	34.1347	7.56889	10.7307	0	0	12.5423	0	0	0	0	0	0	0	0	0	34.8286	50.7176	14.1429	0	32.6787	38.2847	14.4182	10.1875	0	14.9205	0	0	13.6156	0.607881	0	0	0	9.71626	0	0	33.6427	47.7473	0	0	0	0	0	0	0	0	0	0
ALKAL1	0	0	0	0	0	0	0	0	0	0	0	0	0	0	0	0	0	0	0	0	1.5193	4.08484	0	0	3.63839	0	0	0	0	0	0	0	0	0	0	0	0	0	0	0	0	0	20.2997	0	0	11.8437	0	0	0
ALKAL2	0	0	0	0	0	0	0	0	8.50866	0	0	0	0	0	0.993439	0.711899	0	0	0	0	0	0	0	0	0	0	0	1.64985	1.9316	0	0	2.77033	0	0	0	0	0	0	0	0	0	28.449	0	0	0	0	0	0	0
ALKBH1	3.39693	0	0	4.16289	0	0	0	0	0	0	0	0	9.0207	0	0	0	0	0	0	0	10.6351	10.2121	10.1129	6.82969	7.27677	0	0	0	7.72638	15.5607	0	0	0	0	0	0	0	0	0	0	0	0	0	0	37.5908	0	0	0	0
ALKBH2	0	0	21.006	0	0	0	0	0	0	0	1.32778	14.0005	20.5016	10.3724	4.9672	7.83089	0	15.3246	0	1.41429	0	0	0	8.3474	0	0	0	0	0	0	14.5891	0	0	0	0	0	0	0	0	26.8491	19.9875	0	0	0	0	22.7763	0	0	0
ALKBH3	0	0	0	10.218	0	0	0	0	0	0	0	0	24.6019	0	0	0	0	0	14.4907	0	0	0	5.05647	0	0.727677	0	0	0	5.79479	0	0	0	0	0	0	0	0	0	0	0	0	0	0	0	0	0	0	47.4049	0
ALKBH4	96.2464	188.079	47.2634	98.0171	101.529	170.822	72.6072	137.966	124.794	119.545	207.134	87.114	89.3869	88.6371	29.8032	65.4947	50.5939	37.6149	34.1568	93.3433	58.4929	72.8464	106.186	54.6375	96.781	143.297	158.531	32.1722	59.8795	135.508	76.593	91.421	50.7273	94.2979	38.0201	96.6664	184.146	267.273	146.535	146.964	136.165	208.626	76.6878	47.8299	136.694	161.256	143.892	187.644	130.411
ALKBH5	467.644	491.899	934.766	377.688	624.857	600.781	499.843	450.27	201.372	151.965	276.179	370.234	194.355	293.257	148.022	242.757	216.97	174.143	141.802	121.629	206.624	157.266	129.301	185.16	168.093	397.024	538.072	433.087	360.243	409.765	196.345	176.193	215.442	230.667	160.952	256.919	199.491	510.248	242.029	224.685	283.573	478.892	460.127	293.812	382.743	324.334	324.264	397.016	382.538
ALKBH6	0	2.22579	0	0	0	0	4.58572	0	0	0	0	0	31.1624	0	0	0	0	0	5.17527	19.8001	11.3947	8.16968	0	9.86511	0	24.9783	0	0	0	0	17.6285	0	14.9198	0	8.87137	17.6425	0	0	0	21.1967	29.9813	0	0	0	0	21.8652	2.02665	0	2.89801
ALKBH7	24.9108	37.8384	23.6317	39.3582	19.8105	19.7549	22.9286	41.3897	0	0	19.9167	0	14.7611	8.48653	0	37.0187	27.2429	6.96573	57.963	33.943	26.5877	29.9555	17.3365	12.1417	13.8259	99.9134	16.7856	55.2701	73.8835	22.6927	20.6679	27.1493	23.8717	0	22.8121	0	0	0	0	0	48.7196	0	0	0	0	15.4879	0	57.2809	0
ALKBH8	0	0	0	2.64911	0	0	0	0	28.3622	30.3929	0	0	0	0	0	0	0	0	14.4907	16.9715	0	8.85049	7.22352	12.1417	0	0	0	0	0	0	0	13.8517	0	0	0	0	0	0	0	0	0	0	0	0	0	0	0	88.8841	0
ALLC	7.92618	0	23.6317	0	0	0	0.764286	0	0	0	0	0	0	0	0	0	0	0	0	0	12.1544	0	0	0	5.09374	0	0	0	0	0	0	0	0	0	0	0	0	0	0	0	0	0	0	0	0	0	0	0	0
ALMS1	10.1908	0	0	9.46111	0	0	0	0	51.052	0	0	0	9.84076	9.42948	0	0	0	20.8972	7.24537	14.1429	0	0	6.50117	3.03542	2.91071	0	14.9205	0	9.65798	13.6156	0	0	0	0	0	0	0	0	0	0	0	0	0	0	0	0	0	0	0
ALOX12	0	0	0	0	0	0	0	0	0	0	0	0	0	0	0	0	0	0	0	0	0	12.2545	4.33411	0	0	0	0	0	0	0	0	0	0	0	0	0	0	0	0	0	0	0	0	0	0	0	0	0	0
ALOX12B	0	0	0	0	0	0	0	0	0	0	0	0	0	0	0	0	0	0	0	0	0	0	0	0	0	0	0	0	0	0	0	0	0	0	0	0	0	0	0	0	0	0	0	0	0	0	0	0	0
ALOX15	5.66156	0	0	0	0	0	0	1.25423	0	0	21.2445	0	0	0	5.96064	6.40709	0	0	0	0	0	0	4.33411	0	17.4642	0	0	0	0	18.1541	0	0	0	15.9581	0	0	0	52.3331	95.4946	31.0885	0	0	0	0	0	0	0	0	0
ALOX15B	0	0	0	0	0	0	0	0	0	0	0	0	0	0	0	0	0	0	0	0	0	0	0	0	0	0	0	0	0	0	0	0	0	0	0	0	0	0	0	0	0	0	0	0	0	0	0	0	0
ALOX5	0	0	0	0	0	0	0	0	0	0	0	0	0	0	0	0	0	0	0	0	0	0	0	0	0	0	0	0	0	0	0	0	0	0	0	0	0	0	0	0	0	0	0	0	0	0	0	45.4297	0
ALOX5AP	0	0	0	0	0	0	0	0	0	0	0	0	13.121	0	0	0	0	0	0	0	0	12.2545	0	7.58854	5.09374	0	0	0	0	0	0	0	0	0	0	0	0	0	0	0	0	0	0	0	0	0	0	0	0
ALOXE3	0	0	0	0	0	0	0	0	0	0	0	0	0	0	0	0	0	0	0	14.1429	0	0	0	0	0	0	0	0	0	0	0	0	0	0	0	0	0	0	0	0	0	0	0	0	0	0	0	0	0
ALPG	0	0	0	0	0	1.16205	0	0	0	0	0	0	0	0	0	0	0	0	0	0	0	0	0	0	0	0	0	0	0	0	0	0	0	10.1552	0	0	0	0	0	0	0	0	0	0	0	0	0	1.9752	0
ALPI	0	11.1289	0	0	0	0	0	0	0	0	0	0	0	0	0	0	0	0	0	0	0	0	0	0	0	0	0	0	0	0	0	0	0	0	0	0	0	0	0	0	0	0	0	0	0	0	0	0	0
ALPK1	0	0	0	0	0	0	0	0	0	0	0	0	0	0	0	0	0	0	0	0	0	0	0	0	0	0	0	0	0	0	0	0	0	0	0	0	0	0	0	0	0	0	0	0	0	0	0	0	0
ALPK2	0	0	0	0	0	0	0	0	0	0	0	0	0	0	9.93439	0	0	0	0	0	0	0	0	0	0	0	0	0	0	0	0	0	0	0	12.2509	0	0	0	0	0	0	0	0	0	0	0	0	0	0
ALPK3	0	0	0	0	0	1.16205	0	0	0	0	0	0	17.2213	20.7449	0	0	0	0	0	0	0	0	10.1129	7.58854	0	0	0	0	0	0	0	0	0	0	0	0	39.4598	0	0	0	0	0	0	0	0	0	0	0	0
ALPL	0	0	0	0.378444	0	0	6.11429	0	14.1811	22.2881	26.5556	59.1131	24.6019	19.8019	25.8294	32.7473	21.4051	29.2561	76.5939	83.4433	92.677	68.7615	50.5647	89.5448	68.4016	0	0	31.3472	0.482899	22.6927	23.7073	16.0679	60.8728	21.761	66.7465	54.0303	76.7275	162.606	75.7371	25.436	127.421	0	0	0	35.3126	20.9542	0	0	0
ALPP	0	0	0	0	0	0	0	0	0	0	0	0	0	0	0	0	0	0	0	0	0	0	0	0	0	0	0	0	0	0	0	0	0	0	7.60403	0	0	0	0	0	0	0	0	0	0	0	0	0	0
ALS2	10.1908	0	0	3.406	14.0324	0	5.35	8.77963	0	0	0	0	8.20063	0	0	7.83089	0.97296	0	2.07011	15.5572	0.759648	0.680807	19.5035	11.3828	2.91071	0	0	0	10.6238	12.3189	0	0	0	0	0	0	0	0	0	0	0	0	0	0	0	0	0	0	0
ALS2CL	0	0	0	6.43356	0	0	0	0	0	0	0	0	0	0	0	0	0	0	0	0	0	9.5313	0	0	0	0	0	0	0	0	0	0	0	0	0	0	0	0	0	0	0	0	0	0	0	0	0	0	0
ALX1	0	0	0	0	0	0	0	0	0	0	0	0	0	0	0	0	0	0	0	0	0	0	0	0	0	0	1.86507	20.6232	0	0	0	0	0	0	0	9.18882	0	0	0	0	0	0	0	0	0	29.1536	0	0	0
ALX3	0	0	0	0	0	0	0	0	0	0	0	0	0	16.9731	28.8097	7.83089	0	1.39315	0	0	4.55789	14.9778	38.2847	9.10625	4.36606	0	0	0	0	0	0	0	0	0	0	0	0	0	0	0	0	0	0	0	0	0	0	0	0
ALX4	0	0	0	0	0	0	0	0	0	0	0	0	0	0	0	0	0	0	0	0	0	10.8929	0	0	0	0	0	0	0	0	0	0	0	0	0	0	0	0	0	0	0	49.7858	0	0	38.7299	0	0	0	0
ALYREF	983.412	1045.01	792.976	1192.48	933.57	778.575	975.229	1321.96	757.271	721.325	920.153	598.909	834.824	721.355	733.158	984.556	813.395	558.651	334.322	526.117	487.694	336.999	480.364	499.326	576.32	1327.8	1552.67	1701	1870.27	1645.54	455.303	302.52	284.073	265.485	414.842	368.655	0	185.035	470.887	336.321	147.408	201.514	207.508	225.484	172.006	226.852	145.919	1.9752	0
AMACR	10.1908	0	0	0	6.6035	0	0	0	0	0	0	9.33364	0	0	0	0	4.8648	0	0	0	0	2.04242	0	0	0	0	0	0	5.31189	0	0	0	0	0	0	0	0	0	0	0	0	0	0	52.3851	0	0	0	0	0
AMBN	0	0	0	1.51378	0	13.9446	0	0	0	0	0	0	0	0	0	0	0	0	0	0	0	0	0	0	0	0	0	0	0	0	0	0	0	0	0	0	0	0	0	0	0	0	0	0	0	0	0	0	0
AMBP	5.66156	0	2.62575	0	1.65088	0	0	1.25423	2.83622	4.05239	5.31113	1.55561	1.64013	0	1.98688	0	1.94592	1.39315	1.03505	0	0	2.72323	0	1.51771	0	0	0	0	0	0	0	0	0	0	0	0	0	0	0	0	0	0	0	0	0	0	0	0	0
AMBRA1	3.39693	0	0	1.89222	0	0	5.35	8.77963	31.1984	0	0	0	9.84076	0	0	0	0	9.75202	0	0	9.11577	0	0	0	5.82142	0	0	0	18.8331	0	0	0	0	29.0147	0	0	0	0	0	21.1967	23.7352	0	0	0	38.7299	20.0431	0	0	0
AMD1	15.8524	1.11289	0	4.91978	0	0	0	0	0	20.2619	21.2445	0	12.301	0	0.993439	29.1879	0	1.39315	34.1568	4.24288	0	0	0	0	10.9152	0	0	14.8487	0	0	0	0	0	0	0	10.2915	0	0	0	0	0	0	0	0	0	0	0	0	0
AMDHD1	0	0	0	4.54133	0	0	0	0	0	0	0	0	0	0	0	0	0	0	0	0	0	0	0	0	0	0	0	0	0	0	0	0	0	0	0	0	0	0	0	0	0	0	0	0	0	0	0	0	0
AMDHD2	5.66156	0	0	3.78444	0	31.3754	0	10.0339	0	2.02619	0	0	0	16.0301	0	0	0	12.5383	0	0	0	0	6.50117	0	8.00445	0	0	0	0	1.94509	0	0	0	0	0	0	0	0	0	0	0	0	0	0	0	0	0	0	0
AMELX	0	0	0	0	0	0	0	0	0	0	0	0	0	0	0	0	0	0	0	0	0	0	0	0	0	0	0	0	0	0	0	0	0	0	0	0	0	0	0	0	0	0	0	0	0	0	0	0	0
AMELY	0	0	0	0	0	0	0	0	0	0	0	0	0	0	0	0	0	0	0	0	0	0	0	0	0	0	0	0	0	0	0	0	0	0	0	0	0	0	0	0	0	0	0	0	0	0	0	0	0
AMER1	6.22771	0	0	0	14.0324	0	0	0	0	0	0	0	0	0.942948	0	0	0	0	10.3505	0	0	0	0	0	0	0	0	0	0	0	0	0	0	0	0	0	0	0	0	0	0	0	0	0	0	0	0	0	0
AMER2	0	0	0	0	0	0	0	0	0	0	0	0	9.0207	0	0	0	0	0	0	2.82859	0	0	0	0	13.8259	0	0	0	0	0	0	0	0	26.1133	0	0	0	0	0	0	0	0	0	0	0	0	0	23.7024	0
AMER3	0	0	0	0	0	0	0	10.0339	0	0	0	0	0	0	7.94751	0	0	0	0	0	9.11577	0	0	0	0	0	0	0	0	0	0	0	0	0	0	0	32.8832	0	39.515	0	22.486	0	0	0	33.0344	0	0	0	0
AMFR	99.0772	77.9026	7.87724	36.3307	47.8754	49.9682	68.7857	43.8982	59.5606	103.336	151.367	21.7785	89.3869	58.4628	78.4817	149.499	71.0261	243.801	201.835	91.9291	118.505	60.5918	67.1788	111.552	93.8703	32.8662	19.5832	16.4985	78.7125	45.3853	48.0226	86.4344	24.4685	0	22.8121	59.176	0	82.2378	0	36.7409	77.4517	0	0	0	19.365	0	0	0	0
AMH	0	0	0	0	0	0	0	0	0	0	0	0	0	0	0	0	0	0	0	0	0	0	0	0	0	0	0	0	0	0	0	0	0	0	0	0	0	0	0	0	0	0	0	0	0	0	0	0	0
AMHR2	0	0	0	0	0	0	0	0	0	0	0	0	0	0	0	0	0	0	0	0	0	0	0	0	0	0	0	0	0	0	0	9.9732	0	17.4088	0	0	0	0	19.7575	0	0	0	0	0	0	0	0	0	0
AMIGO1	1.69847	14.4676	55.1407	4.91978	0	0	29.0429	12.5423	0	81.0478	17.2612	0	0.820063	0	7.94751	21.357	0	5.57258	16.5608	41.0145	9.87542	0	13.7247	13.6594	0	17.0904	0	0	7.24348	13.6156	29.7861	6.6488	8.35509	0	0	13.5995	0	0	0	0	19.9875	0	22.5552	0	27.3388	0	0	0	0
AMIGO2	5.66156	0	0	9.08267	0	13.9446	0	0	17.0173	0	15.9334	26.4453	43.4634	0	42.7179	44.1377	57.4047	37.6149	0	21.2144	53.935	87.1433	53.4541	40.2193	86.5936	0	0	0	7.72638	22.0443	72.3378	42.1091	23.8717	31.9162	49.0037	55.5005	0	65.4164	166.292	69.2425	32.4797	0	99.243	0	87.7119	0	0	63.2065	220.249
AMIGO3	112.665	135.773	228.44	91.2051	102.354	141.77	113.879	145.491	87.9228	16.2096	112.861	57.5574	45.9235	115.983	31.7901	68.3423	91.4583	107.272	31.0516	93.3433	46.3385	50.3797	69.3458	47.8078	92.415	70.9911	169.721	54.4452	99.4772	75.8583	44.9832	103.056	53.1145	0	78.9974	47.0468	67.9586	170.083	37.8686	125.767	48.7196	128.021	45.1105	102.493	53.5384	144.857	158.079	0	52.1642
AMMECR1	0	8.90315	0	0	0	37.1857	0	7.5254	0	0	0	0	0	6.60064	17.8819	0	15.5674	0	6.21032	0	0.759648	0	8.66823	0	0	0	0	0	0	0	0	0	0	0	0	0	0	0	0	0	0	0	58.6436	0	0	0.911051	0	0	0
AMMECR1L	31.7047	13.3547	0	17.03	0	0	27.5143	6.27117	34.0346	32.4191	17.2612	21.7785	15.5812	19.8019	13.9082	22.0689	0	69.6573	41.4021	16.9715	44.0596	20.4242	10.8353	17.4536	18.1919	0	18.6507	12.3739	10.6238	0	25.531	22.7167	12.5326	43.5221	62.0996	7.71861	0	0	0	0	0	18.966	0	0	0	0	0	79.0081	0
AMN	0	0	0	0	0	0	0	0	0	0	0	18.6673	0	0	0	0	0	0	0	0	0	0.680807	0	6.07083	0	0	0	0	0	0	0	0	0	0	0	0	0	0	0	0	0	0	0	0	0	0	0	0	0
AMN1	0	0	0	0	0	0	0	0	0	0	11.95	0	0	0	0	0	0	0	0	0	0	0	0	0	0	0	0	0	0	12.3189	0	0	0	0	0	0	0	0	0	0	0	0	0	0	0	0	0	0	0
AMOT	21.5139	0	36.7605	30.2756	0	0	22.1643	10.0339	8.50866	0	0	1.55561	0	0	12.9147	17.0856	0	16.7177	0	25.4573	10.6351	0	0	6.82969	8.00445	27.6076	0	15.6736	9.65798	22.6927	6.07881	0	0	36.2684	0	0	0	0	0	0	0	0	0	0	41.0082	0	0	0	0
AMOTL1	69.6371	38.9513	0	73.7967	2.47631	0	77.1929	48.9151	53.8882	24.3143	51.7835	40.4458	33.6226	43.3756	44.7048	42.002	50.5939	93.3408	13.4557	156.987	72.1665	19.7434	96.7952	94.8568	54.5758	38.1248	32.6387	20.6232	10.6238	38.9017	0	0	20.8877	26.1133	21.1223	20.583	0	0	0	0	0	0	0	0	0	0	0	0	0
AMOTL2	65.674	30.0481	23.6317	22.7067	31.3666	19.7549	57.3214	56.4405	48.2157	60.7858	38.5057	32.6677	97.5875	16.0301	30.7966	47.6972	63.2424	59.9053	34.1568	25.4573	44.0596	58.5494	63.567	66.0203	35.6562	0	0	62.6945	0.965798	53.814	10.334	35.4603	0	0	11.406	0	0	52.3331	0	25.436	0	0	0	2.27761	30.7561	0	0	0	0
AMPD1	0	0	0	0	0	0	0	0	0	0	0	0	0	0	0	0	0	0	0	0	0	0	0	0	0	0	0	0	0	0	0	0	0	0	0	0	0	0	0	11.3049	0	0	0	0	0	0	0	0	0
AMPD2	0	24.4837	15.7545	3.02756	0	0	0	0	0	0	0	0	9.84076	0	13.9082	4.27139	5.83776	12.5383	12.4206	15.5572	4.55789	0	2.16706	6.82969	4.36606	0	0	14.0238	0	0	0	0	0	0	8.44892	9.55637	0	0	19.7575	0	0	0	0	0	0	0	50.6663	0	0
AMPD3	6.22771	0	0	0	0	0	0	0	0	0	0	0	0	0	0.993439	0	0	0	0	0	6.83683	0	0	0	0	0	0	0	0	0	0	0	0	0	0	0	0	0	0	0	0	0	0	0	0	0	0	0	0
AMPH	13.0216	37.8384	0	17.03	22.2868	0	19.1071	5.01693	34.0346	0	19.9167	21.7785	12.301	0	0	0	0	29.2561	19.666	16.9715	22.7894	8.16968	5.05647	33.3896	5.09374	9.20255	0	0	8.20928	25.2861	0	13.8517	0	0	24.0794	20.583	0	41.1189	0	28.2622	0	0	0	0	0	0	0	0	0
AMT	10.1908	0	0	0	8.25438	19.7549	0	0	0	0	0	0	0	0	0	0	0	0	0	4.24288	0	6.12726	0	0	0	0	0	0.824927	8.69218	0	0	0	10.7423	30.4655	0	0	0	0	0	0	0	0	0	0	0	0	0	0	0
AMTN	0	0	0	0	0	0	0	0	0	30.3929	0	0	0	0	0	0	0	0	0	0	0	0	0	0	0	0	0	0	0	0	0	0	0	0	0	0	0	0	39.515	0	0	0	0	0	0	0	0	0	0
AMY1A	0	0	0	0	0	0	0	0	0	0	0	0	0	0	0	0	0	0	0	0	0	0	0	0	0	0	0	0	0	0	0	0	0	18.8596	0	0	0	0	0	0	0	0	90.221	0	0	0	0	0	0
AMY1B	0	14.4676	0	0	18.9851	0	0	0	0	0	0	0	63.9649	13.2013	15.895	7.83089	16.5403	0	0	0	0	8.85049	0	0	0	0	0	0	13.0383	0.648362	0	0	0	0	0	0	0	0	62.5654	0	0	0	0	0	0	0	0	0	0
AMY1C	0	0	0	0	0	11.6205	0	0	0	0	0	18.6673	0	0	0	0	0	0	0	0	0	0	0	0	0	0	0	0	0	0	0	0	0	0	0	0	0	0	0	0	0	0	0	0	0	0	0	0	0
AMY2A	0	22.2579	0	9.46111	8.25438	8.13436	6.11429	0	11.3449	16.2096	7.96669	18.6673	0	14.1442	0	0	16.5403	18.1109	30.0165	0	3.03859	8.16968	15.1694	0	3.63839	0	0	0	0	0	0	0	13.1294	0	15.6305	14.3346	54.8053	46.726	36.2221	33.9147	0	0	0	36.4418	0	0	70.9328	0	0
AMY2B	0	0	23.6317	0	0	0	2.29286	13.7966	0	0	39.8334	0	0	0	9.93439	0	0	29.2561	16.5608	35.3573	20.5105	5.44646	7.94588	13.6594	16.7366	0	0	0	0.482899	0	51.6698	16.622	0	47.8743	13.9407	8.45371	2.19221	31.7737	49.3938	0	0	0	0	0	0	0	0	0	0
AMZ1	0	0	0	0	8.25438	0	0	0	0	0	0	0	0	0	0	0	0	0	0	0	0	6.80807	0	0	0	0	0	0	0	0	9.72609	0	0	0	0	0	0	35.5118	37.8686	26.8491	0	40.3028	0	61.4956	25.0605	0	48.6396	0	0
AMZ2	6.79387	0	0	12.4887	9.90526	1.16205	18.3429	0	25.526	28.3667	33.1945	21.7785	12.301	0	13.9082	36.3068	8.75664	87.7682	25.8763	45.2574	8.35612	38.1252	13.7247	39.4604	22.558	26.293	0	0	24.1449	0	0	12.7435	39.9851	0	12.2509	26.4638	48.2287	0	0	0	0	0	0	0	0	0	0	0	0
AMZ2P1	0	0	0	0	0	0	0	0	0	0	0	0	0	0	18.8753	0	0	0	0	0	9.11577	14.2969	0	7.58854	0	0	0	0	0	0	0	0	0	0	0	0	0	0	0	0	0	0	0	0	0	0	0	0	0
ANAPC1	0	0	0	0	0	0	0	1.25423	0	0	5.31113	0	0	0	0	0	0	0	0	0	0	0	0.722352	0	0	0	0	0	0	0	0	0	0	0	0	0	0	0	0	0	0	0	0	0	0	0	0	0	0
ANAPC10	0	0	0	0	0	0	0	0	0	0	0	0	0	0	0	0	0	0	0	0	6.83683	0	0	0	0	0	0	0	0	0	0	0	0	0	0	0	0	0	0	0	0	0	0	0	0	0	0	0	0
ANAPC11	32.837	11.1289	21.006	33.6816	47.05	49.9682	22.1643	72.7455	25.526	0	0	34.2233	9.0207	14.1442	41.7245	29.1879	70.0532	12.5383	17.5959	16.9715	0	29.2747	55.6211	21.2479	17.4642	21.0344	24.2459	18.9733	21.7304	0	0	11.0813	13.1294	0	31.6835	0	35.0754	82.2378	0	0	0	0	0	0	0	0	0	0	0
ANAPC13	35.6678	17.8063	26.2575	67.7415	11.5561	0	35.1571	23.8304	0	0	73.028	29.5565	48.3837	27.3455	0	51.9686	19.4592	25.0766	28.9815	41.0145	12.1544	39.4868	54.8988	43.2547	38.5669	40.7541	17.7181	8.24927	46.3583	11.0221	20.0601	0	0	0	0	0	59.1898	0	55.9796	76.308	0	92.4593	0	0	0	33.7089	0	0	0
ANAPC15	0	5.56447	0	0	0	0	0	12.5423	0	0	0	0	0	0	0	6.40709	0	0	0	0	0	0	0	0	0	0	0	14.0238	0	0	0	0	0	0	0	0	0	76.6306	0	0	0	0	76.6878	0	30.7561	0	0	0	0
ANAPC16	208.345	33.3868	309.838	118.075	170.04	75.5334	170.436	81.5251	243.915	198.567	213.773	300.232	115.629	235.737	209.616	249.165	122.593	182.502	296.025	181.03	235.491	258.026	179.143	111.552	135.348	48.642	60.6147	60.2197	54.0847	85.5837	81.456	100.286	63.2599	49.325	77.3076	98.8717	81.1119	0	77.3836	204.901	96.19	52.1566	0	59.218	230.101	83.8167	0	130.363	318.781
ANAPC2	774.501	1100.65	1572.82	906.374	1549.35	1741.92	1092.93	1617.96	567.244	532.889	520.49	690.689	800.382	1102.31	880.187	737.527	1200.63	243.801	168.714	219.215	575.053	388.741	632.781	465.937	742.958	1947	1564.79	1325.66	1510.02	1484.1	1051.03	884.29	1050.95	657.184	996.55	1100.82	2981.41	1882.12	1929.65	2487.08	1981.26	2029.36	2079.59	1733.26	2367.08	1415.77	1809.8	1817.19	1570.72
ANAPC4	0.566156	1.11289	0	10.218	0	0	12.2286	0	0	0	1.32778	0	0	0	0	0	0	0	0	0	17.4719	0	0	7.58854	0	0	0	0	18.8331	13.6156	25.531	0	0	0	0	9.18882	0	0	0	0	0	0	0	0	0	0	0	0	0
ANAPC5	42.4617	43.4029	2.62575	60.5511	22.2868	16.2687	118.464	17.5593	5.67244	16.2096	38.5057	102.67	26.242	0.942948	1.98688	41.2901	5.83776	27.8629	91.0847	0	50.1367	19.7434	16.6141	48.5667	20.375	32.8662	72.7376	91.5669	54.0847	82.3419	35.865	27.7033	25.0653	0	4.64691	20.583	0	0	79.03	0	0	0	0	70.606	0	72.8841	0	0	0
ANAPC7	5.0954	0	0	7.19044	0	0	0	11.2881	0	2.02619	0	1.55561	0	0	6.95408	0.711899	0	32.0424	0	0	12.1544	17.701	4.33411	9.86511	0	0	0	0	13.0383	0	15.8049	18.2842	11.9358	56.5787	2.11223	0	0	0	0	0	0	0	0	0	0	0	0	0	0
ANG	0	15.5805	0	0.378444	0.825438	0	1.52857	0	8.50866	4.05239	0	31.1121	0	4.71474	0	0	0	1.39315	14.4907	0	15.193	10.2121	2.16706	1.51771	8.73212	0	26.1109	0	0	0	13.3734	0	0	0	12.2509	0	0	0	0	0	0	0	0	0	0	0	0	0	0
ANGEL1	55.4832	67.8865	52.5149	42.0073	57.7807	130.15	87.8929	43.8982	45.3795	26.3405	90.2891	135.338	97.5875	38.6609	63.5801	125.294	54.4858	0	0	35.3573	33.4245	83.0585	55.6211	68.2969	73.4954	61.7885	14.9205	75.8933	35.2516	40.1984	58.3565	38.2306	71.0182	27.564	49.8486	70.5701	223.606	44.857	0	130.006	62.461	66.3811	184.953	97.9374	30.7561	133.013	81.066	122.463	78.2464
ANGEL2	0	6.67737	23.6317	3.02756	31.3666	19.7549	12.2286	16.305	36.8709	0	53.1113	0	5.74044	19.8019	28.8097	14.238	2.91888	0	8.28042	26.8716	9.11577	9.5313	19.5035	21.2479	0	35.4955	31.7061	0	9.17508	31.7697	0	0	24.4685	0	27.0365	0	0	0	0	0	0	61.6396	0	27.3314	35.3126	0	0	0	0
ANGPT1	0	0	7.87724	0	0	1.16205	0	0	2.83622	0	0	0	0	0	0	0	0	0	0	0	0	0.680807	0	0	8.73212	0	0	0	0	0	0	0	1.79038	0	5.06935	0	0	0	41.1615	0	0	0	0	54.6627	0	0	0	0	0
ANGPT2	0	0	0	0	0	0	0	0	0	0	0	0	0	0	0	0	0	0	0	0	0	0	0	0	0	0	0	0	0	0	0	0	0	0	0	0	0	0	0	0	0	0	0	0	0	0	0	0	0
ANGPT4	0	0	0	0	0	0	0	0	0	0	0	0	0	0	0	0	0	0	0	0	0	0	8.66823	0	0	0	0	0	0	0	0	0	0	0	0	0	0	0	0	0	0	0	0	0	0	0	0	0	0
ANGPTL1	0	0	0	0	0	0	0	0	0	0	0	0	0	0	0	0	0	0	0	0	0	0	0	0	0	1.31465	0	0	0	0	0	0	0	0	0	0	0	0	0	0	0	0	0	0	0	0	0	0	0
ANGPTL2	280.247	506.367	580.29	224.418	286.427	231.248	249.157	336.134	28.3622	70.9168	43.8168	88.6696	120.549	81.0935	93.3833	39.1544	35.9995	5.57258	0	0	60.7718	42.8908	65.7341	34.1484	50.2097	161.702	115.634	32.9971	55.5334	131.617	0	0	10.7423	0	24.9243	0.367553	0	0	0	0	0	0	0	0	0	0	0	0	0
ANGPTL3	0	0	0	0	0	0	0	0	0	0	0	0	0	0	0	0	0	0	0	0	0	0	0	0	0	0	0	0	0	0	0	0	0	0	0	0	0	5.60712	0	0	0	0	0	0	0	0	0	0	0
ANGPTL4	0	0	0	0	0	0	0	0	0	0	0	0	0	0	0	0	0	0	0	0	0	0	0	0	5.82142	0	0	1.64985	0	0	0	0	0	0	0	0	0	0	23.0504	31.0885	0	0	0	0	0	0	0	0	0
ANGPTL5	0	0	0	0	0	0	0	0	0	0	0	0	0	0	0	0	0	0	0	0	0	8.16968	0	0	0	0	0	0	0	0	0	0	0	0	0	0	0	0	0	0	0	0	0	0	0	24.5984	0	0	0
ANGPTL6	0	0	0	4.54133	0	3.48615	0	6.27117	0	0	0	0	0	0	2.98032	0	0	0	0	0	3.79824	0	0	8.3474	0	0	0	0	0	0	0	0	0	0	0	0	0	0	0	0	0	0	0	0	0	0	0	0	0
ANGPTL7	0	0	0	0	0	0	0	0	0	0	0	0	0	0	0	0	0	0	0	0	25.828	0	0	0	0	0	0	0	0	0	0	0	0	0	0	0	0	0	0	0	0	0	0	0	0	0	0	0	0
ANGPTL8	0	0	0	0	0	0	0	0	0	0	0	0	0	0	0	0	0	0	0	0	0	0	0	0	0	0	0	0	0	0	0	0	0	0	0	0	0	0	0	0	0	0	0	0	0	0	0	31.6033	0
ANHX	0	0	0	0	0	0	0	0	0	0	0	0	0	0	0	0	0	0	0	0	0	0	0	0	0	0	0	0	0	0	0	0	0	0	0	0	0	0	0	0	0	0	0	0	0	0	0	0	0
ANK1	109.834	106.838	128.662	87.7991	112.26	65.0749	139.1	126.678	113.449	101.31	69.0446	60.6687	47.5637	44.3186	47.6851	74.7494	54.4858	52.9395	44.5073	36.7716	44.0596	14.9778	67.9011	34.9073	90.232	135.409	89.5232	70.9437	101.892	58.3526	97.2609	16.622	0.596792	44.9728	35.063	27.5665	28.4988	0	0	113.049	0	59.2688	72.1768	66.0508	0	3.64421	0	0	46.3682
ANK2	73.6002	23.3708	52.5149	67.3631	28.0649	33.6995	32.8643	30.1016	36.8709	24.3143	1.32778	4.66682	41.0032	53.748	19.8688	44.1377	23.3511	72.4436	20.7011	53.7431	56.2139	31.9979	31.0612	35.6662	19.6473	0	0	32.9971	6.27769	27.2312	9.72609	7.75693	13.1294	0	27.0365	0	43.8443	0	0	0	16.2399	78.2348	0	0	0	0	36.4797	65.1817	0
ANK3	0	0	0	0	0	0	0	0	0	0	0	0	0	0	0	0	0	0	0	0	0	12.2545	0	0	0	0	0	0	0	0	0	0	0	0	0	0	0	0	0	0	0	0	0	0	0	0	0	0	0
ANKAR	0	0	0	0	0	0	0	0	0	0	0	0	0	0	0	0	0	0	0	0	0	0	0	0	0	0	0	0	0	0	0	0	0.596792	0	0	0	0	0	0	0	0	0	0	0	0	0	0	0	0
ANKDD1A	16.9847	0	28.8832	0	0	0	7.64286	0	0	60.7858	0	0	9.0207	0	0	2.8476	0	0	6.21032	0	0	8.85049	0	24.2833	0	0	19.5832	0	0	12.9672	15.197	0	1.79038	13.0566	0	6.61595	0	0	44.4544	0	0	0	0	0	0	0	56.7462	0	0
ANKDD1B	13.5877	0	0	17.4084	34.6684	55.7785	10.7	0	48.2157	0	39.8334	65.3355	72.9856	58.4628	92.3899	49.8329	24.324	26.4698	26.9114	57.986	55.4543	81.6968	71.5129	53.1198	53.8481	42.0688	0	0	18.8331	18.8025	77.2008	113.584	64.4535	14.5074	82.377	131.584	37.2676	185.035	98.7875	57.9376	37.4766	109.055	18.0442	63.7732	27.3388	51.9299	0	77.0329	40.5722
ANKEF1	0	0	0	0	0	0	0	0	0	0	0	0	0	0	0	0	0	0	0	0	0	0	0	0	0	0	0	0	0	0	0	0	0	0	0	0	0	0	0	0	0	0	0	0	0	0	0	0	0
ANKFN1	0	7.79026	0	0	0	0	6.87857	0	0	0	0	0	0	0	0	0	0	6.96573	0	0	0	0	0	0	0	0	0	0	0	0	0	0	0	0	0	0	0	0	0	0	0	0	0	0	0	0	0	0	0
ANKFY1	150.597	140.225	42.012	87.4207	68.5114	60.4267	186.486	60.2032	229.734	143.86	314.684	45.1126	61.5048	127.298	93.3833	198.62	96.3231	136.528	232.887	199.415	129.14	89.1857	162.529	187.437	143.352	114.375	123.094	179.009	201.852	273.609	151.362	140.733	106.229	166.835	183.764	140.773	0	91.583	0	46.6327	103.685	137.504	0	0	34.1735	102.949	0	0	0
ANKH	10.1908	15.5805	0	10.9749	0	0	4.58572	0	0	0	17.2612	14.0005	0	0	13.9082	9.96658	8.75664	22.2903	0	0	17.4719	27.9131	20.9482	33.3896	33.4731	0	18.6507	0	0	0	0	0	0	0	0	0	0	0	0	0	0	0	58.6436	0	20.5041	0	0	0	0
ANKHD1	58.8802	79.0155	76.1467	121.102	68.5114	36.0236	104.707	51.4236	93.5952	58.7596	66.3891	38.8902	46.7436	0	80.4686	104.649	88.5394	101.7	95.2249	117.386	142.054	61.2726	44.7858	73.6089	70.5847	52.586	35.4363	0	128.451	55.1107	0	18.2842	78.7765	52.2265	52.3833	10.659	0	0	41.1615	36.7409	0	0	0	47.8299	30.7561	0	0	0	0
ANKHD1-EIF4EBP3	18.117	20.0321	0	6.05511	0	0	0	6.27117	0	0	26.5556	18.6673	0	23.5737	0	21.357	0	0	7.24537	0	26.5877	1.36161	30.3388	12.1417	19.6473	49.9567	25.1784	0	35.2516	14.9123	0	0	0	0	0	0	0	0	0	0	0	0	0	0	0	0	0	0	0
ANKIB1	9.62464	0	2.62575	0.756889	0.825438	1.16205	0	0	0	0	0	0	0	0	0	0	0	16.7177	0	1.41429	30.3859	10.8929	14.447	14.4182	5.82142	0	0	0	0	0	0	0	0	0	0	0	0	0	0	0	0	0	0	0	0	0	0	0	0
ANKK1	0	0	0	0	0	10.4585	0	0	0	0	0	0	0	0	0	0	0	0	0	0	0	0	0	0	0	0	0	0	0	0	0	0	0	0	0	0	0	0	0	0	0	0	0	0	0	0	0	57.2809	0
ANKLE1	4.52924	8.90315	13.1287	0	9.90526	0	8.40714	0	0	0	0	10.8892	7.38057	0	6.95408	0	0	0	0	0	9.87542	0	0	0	0	0	20.5157	0	0	0	0	0	0	0	0	0	0	0	23.0504	9.89178	16.2399	0	0	36.4418	0	0	0	51.3553	0
ANKLE2	9.05849	0	0	0.378444	0	0	3.82143	0	0	0	17.2612	18.6673	0	0	14.9016	0	0	1.39315	4.14021	0	0	22.4666	8.66823	5.31198	14.5535	0	0	0	0	0	0	8.311	0	0	6.75914	0	32.8832	0	0	0	0	0	0	0	0	0	0	1.9752	0
ANKMY1	5.0954	6.67737	0	0	0	20.9169	0	1.25423	22.6898	0	59.7502	0	0	0	0	0	0	0	0	0	0	0	0	0	0	0	0	0	8.20928	0	0	0	0	0	0	0	26.3066	0	0	0	0	0	0	0	0	0	0	0	0
ANKMY2	124.554	192.531	322.967	146.08	113.085	142.932	53.5	135.457	255.26	247.196	224.395	306.455	202.556	282.884	307.966	169.432	286.05	619.95	357.093	267.301	243.847	319.298	225.374	236.763	221.942	220.861	404.719	335.745	274.287	377.995	556.211	622.771	511.451	1782.96	514.117	667.108	1519.2	1330.76	1289.18	1078.2	1336.67	1346.59	1254.07	1031.76	1123.17	1229.01	869.433	1708.55	854.914
ANKRA2	31.1386	0	2.62575	17.4084	26.414	0	38.2143	20.0677	0	30.3929	26.5556	1.55561	0	1.8859	23.8425	0.711899	33.0807	48.7601	15.5258	80.6147	12.914	15.6586	36.84	15.9359	11.6428	2.6293	0	20.6232	11.5896	14.264	0	26.0411	0	0	0	0	0	0	0	0	0	0	0	0	0	0	0	0	0
ANKRD1	0	0	0	0	0	0	4.58572	0	0	30.3929	1.32778	26.4453	15.5812	0	13.9082	15.6618	9.7296	13.9315	11.3856	0	0	8.16968	22.3929	6.82969	17.4642	0	0	0	0	0	0	0	0	0	13.0958	0	0	0	0	0	0	0	0	0	0	0	0	0	0
ANKRD10	52.6525	46.7416	36.7605	38.6013	0	1.16205	61.1429	31.3558	5.67244	56.7335	9.29447	3.11121	0	0.942948	17.8819	7.83089	10.7026	11.1452	25.8763	16.9715	16.7122	28.5939	23.8376	6.82969	12.3705	0	27.976	66.8191	19.7989	46.0337	0	22.1627	0	0	8.44892	8.82127	0	0	0	0	21.2368	0	0	0	0	0	0	0	0
ANKRD11	100.21	148.015	60.3922	278.157	226.17	281.216	179.607	599.523	45.3795	83.074	84.978	21.7785	54.9442	168.788	82.4555	116.04	343.455	108.665	113.856	74.9575	140.535	151.82	176.976	90.3037	91.6873	209.029	229.403	215.306	357.828	213.959	60.7881	59.8392	36.4043	46.4236	135.605	36.0202	140.302	0	51.0402	67.8294	92.4423	0	225.552	56.9403	31.8952	44.6415	10.1333	69.1321	0
ANKRD12	0	0	2.62575	0	0	0	18.3429	0	0	0	0	1.55561	0.820063	9.42948	10.9278	7.11899	9.7296	0	17.5959	31.1144	9.11577	0	0	6.82969	16.0089	0	0	14.0238	7.72638	7.78034	38.2965	0	0	24.6625	8.44892	9.92392	2.19221	1.86904	24.6969	0	0	0	0	0	19.365	0	0	0	0
ANKRD13A	110.966	51.1931	49.8892	60.9296	9.07982	6.97231	87.8929	43.8982	51.052	111.441	66.3891	17.1117	41.8232	37.7179	35.7638	54.1043	30.1618	101.7	28.9815	16.9715	47.0981	62.6342	35.3953	56.1552	56.7588	70.9911	192.102	136.113	54.0847	79.7485	53.4935	28.2574	78.1797	18.8596	27.8814	23.8909	81.1119	42.9879	49.3938	70.6556	36.2274	0	0	63.7732	44.4255	0	0	39.5041	0
ANKRD13B	22.0801	63.435	7.87724	13.2456	90.7982	40.6718	55.7929	90.3048	42.5433	38.4977	23.9001	15.5561	23.7818	54.691	36.7573	59.0876	16.5403	27.8629	17.5959	0	18.9912	26.5515	29.6164	31.8719	32.0178	28.9223	14.9205	79.193	28.0081	44.0886	29.7861	42.1091	48.9369	27.564	41.8222	15.4372	43.8443	37.3808	34.5756	14.1311	9.99377	156.47	36.0884	184.487	66.0687	58.3073	107.412	94.8098	84.0424
ANKRD13C	5.0954	0	0	18.5438	0	1.16205	0	16.305	2.83622	0	17.2612	0	0.820063	0	0	2.8476	0	12.5383	36.2269	2.82859	6.83683	27.2323	6.50117	5.31198	0	0	0	0	0	8.4287	0	14.4057	0	0	10.9836	0	0	0	39.515	0	0	0	0	0	0	0	0	0	0
ANKRD13D	246.278	253.74	307.212	246.367	231.948	203.359	185.721	381.287	87.9228	158.043	156.678	174.228	199.275	160.301	143.055	169.432	215.024	199.22	169.749	175.372	234.731	221.943	183.477	216.273	208.843	111.745	88.5906	105.591	107.686	138.749	106.987	57.0689	141.44	0	65.9016	166.869	131.533	85.9758	171.232	178.052	206.121	395.916	189.464	116.158	68.3469	180.388	233.065	355.537	63.7563
ANKRD16	0	0	0	0	0.825438	0	0	0	0	0	0	0	0	0	0	0	12.6485	0	0	0	0	0	0	0	0	0	0	0	0	0	0	0	0	0	0	0	0	0	0	0	0	0	0	0	0	0	0	0	0
ANKRD17	11.8893	32.2739	0	23.4636	52.828	0	29.8071	1.25423	31.1984	16.2096	41.1612	59.1131	0.820063	0	72.5211	54.8162	0	40.4012	21.7361	28.2859	31.1455	40.8484	56.3435	38.7016	66.2186	38.1248	0	4.94956	85.4731	0	27.3546	60.3933	33.4203	23.2118	18.1652	16.5399	0	7.47616	0	0	0	0	0	0	0	35.531	0	0	0
ANKRD18A	7.92618	1.11289	2.62575	6.05511	0.825438	0	6.87857	1.25423	2.83622	0	10.6223	0	0.820063	0	0	0.711899	0	0	1.03505	0	0.759648	0	1.4447	0.758854	0	6.57325	0	14.8487	0	0	0	0	0	0	0	0	0	0	0	0	0	0	0	0	0	0	0	0	0
ANKRD18B	0	0	0	0	0	0	12.2286	1.25423	0	0	1.32778	0	0	0	0	0	18.4862	1.39315	0	0	0	0	0	6.82969	0	0	0	0	0	0	0	0	0	0	0	0	0	0	0	0	0	0	0	0	0	0	0	0	0
ANKRD2	0	0	0	0	0	0	0	0	0	0	0	0	0	0	0	0	8.75664	0	0	0	9.87542	0	0	0	14.5535	0	0	0	0	0	0	0	0	0	0	0	0	0	0	0	0	0	0	0	0	0	0	0	0
ANKRD20A1	0	0	0	0	0	0	0	0	0	0	0	0	0	0	0	8.54279	0	0	0	0	0	6.12726	0	0	0	0	0	29.6974	0	0	0	0	0	1.45074	10.5612	0	0	0	0	0	0	0	0	0	0	0	0	0	0
ANKRD20A11P	0	0	0	0	0	0	0	0	0	0	0	0	0	0	0	0	0	0	0	0	11.3947	0	10.8353	6.82969	0	0	0	0	0	0	0	12.7435	18.5005	58.0295	29.9937	7.35105	0	0	0	0	0	137.504	72.1768	43.2747	26.1997	24.5984	125.652	0	0
ANKRD20A13P	5.66156	0	0	10.218	10.7307	54.6164	5.35	0	2.83622	0	30.539	12.4449	0	9.42948	0	0	21.4051	15.3246	15.5258	12.7286	0.759648	10.2121	9.39058	5.31198	16.7366	0	0	66.8191	9.65798	3.89017	15.8049	0	17.307	27.564	0	9.55637	0	0	0	0	0	78.2348	133.076	116.158	0	0	79.0394	189.62	0
ANKRD20A2	0	0	0	0	0	0	0	1.25423	0	0	0	0	0	0	0	0	0	0	0	0	0	0	0	0	0	0	0	0	4.82899	0	0	0	0	0	0	0	0	0	23.0504	0	0	0	0	0	0	0	0	0	0
ANKRD20A3	0	0	0	0	0	0	0	0	0	0	0	0	0	0	0	0	0	0	0	0	0	0	0	12.9005	0	0	0	0	0	0	0	0	0	0	0	0	0	33.6427	0	0	0	0	0	0	0	0	0	0	0
ANKRD20A4	0	0	0	0	0.825438	0	0	0	0	0	0	0	0	0	13.9082	8.54279	0	0	0	0	0	19.0626	5.77882	9.86511	12.3705	0	0	0	0.482899	0	0	12.7435	0	0	0	0	39.4598	0	0	0	0	0	0	0	0	0	0	0	0
ANKRD20A8P	3.39693	0	0	7.56889	0	0	0	0	0	0	0	0	0	0	0	0	19.4592	2.78629	0	0	0	0	0	0	0	0	0	0	9.17508	0	0	17.1761	0	0	0	11.7617	0	46.726	0	0	0	0	74.4323	0	0	0	0	0	95.6344
ANKRD20A9P	0	12.2418	34.1347	0	0	0	12.9929	0	0	0	10.6223	0	0	8.48653	0	0	0	8.35887	0	0	9.87542	0	0	0	0	0	0	0	0	0	0	9.9732	0	20.3103	8.02648	15.8048	50.4209	80.3687	49.3938	2.82622	22.486	0	58.6436	29.609	25.0605	20.0431	42.5597	0	168.085
ANKRD22	0	0	0	0	0	0	0	0	0	0	0	0	0	9.42948	0	0	0	0	0	0	0	0	0	0	0	0	0	0	0	0	0	0	0	0	0	0	0	0	0	0	0	0	0	0	0	0	0	0	0
ANKRD23	0	6.67737	0	1.13533	0	0	0	0	0	0	0	0	13.9411	13.2013	11.9213	4.27139	0	9.75202	16.5608	18.3858	3.79824	2.72323	1.4447	22.0068	3.63839	0	0	10.7241	0	14.9123	0	0	0	0	0	0	0	0	0	0	0	0	0	0	0	0	0	0	0
ANKRD24	6.79387	6.67737	0	7.94733	0	0	0	0	0	0	0	0	0	0	0	0	0	0	0	0	0	16.3394	0	0	0	0	0	0	0	0	0	0	0	0	0	0	0	0	0	0	0	0	0	0	0	0	0	0	0
ANKRD26	0	0	0	0	0	0	0	0	0	0	0	0	0	17.916	0	8.54279	0	0	0	0	9.11577	0	0	10.624	0	0	0	19.7983	0	0	13.3734	11.0813	0	15.9581	0	0	0	0	0	0	0	0	0	0	37.5908	0	0	0	0
ANKRD27	0	0	0	4.54133	0	0	9.93572	0	0	24.3143	19.9167	1.55561	0	0	0	0	0	0	0	0	0	0	0	0	0	0	0	0	0	0	0	0	0	0	0	0	0	0	0	0	0	0	0	0	0	0	0	1.9752	0
ANKRD28	27.1755	17.8063	0	7.56889	14.8579	0	3.82143	0	0	48.6287	15.9334	0	0	10.3724	0	12.8142	14.5944	68.2641	68.3135	66.4718	47.0981	30.6363	26.727	18.2125	22.558	0	12.1229	0	44.4267	22.6927	18.8443	0	0	0	12.2509	0	0	48.595	0	0	0	0	0	0	0	0	0	0	0
ANKRD29	0	0	0	0	10.7307	0	0	2.50847	19.8535	0	0	35.779	0	0	0	0	0	0	0	0	8.35612	0	14.447	0	0	19.7197	0	0	0	0	0	12.1895	0	0	0	9.92392	0	26.1666	27.9898	0	0	0	0	0	25.0605	0	0	0	0
ANKRD30A	1.13231	0	0	0	0	0	0	1.25423	0	0	0	0	0	0	0	0	0	0	17.5959	0	0	14.2969	0	0	0	0	0	0	0	0	0	2.21627	0	0	0	4.04308	0	0	0	0	0	0	0	0	0	0	4.0533	0	0
ANKRD30B	0	0	0	0	0	0	0	0	0	0	0	0	0	0	0	0	0	0	0	0	0	0	0	0	0	0	0	0	0	0	0	0	0	0	0	0	0	0	0	0	0	0	0	0	0	0	0	0	0
ANKRD30BL	0	0	0	10.218	0	0	8.40714	7.5254	0	0	0	0	0	0	0	0	30.1618	0	0	0	9.87542	24.5091	0	0	0	0	0	0	0	0	0	8.86507	0	0	0	0	0	59.8093	0	0	26.2336	0	0	0	0	0	0	0	0
ANKRD31	0	0	0	0	0	0	0	0	0	0	0	0	0	0	0	0	0	0	0	0	0	0	0	0	0	0	0	0	0	0	0	0	17.307	0	0	0	0	39.2498	0	0	0	0	0	0	0	0	0	0	0
ANKRD33	4.52924	0	0	0	0	1.16205	0	0	0	0	0	0	0	0	0	0	0	0	0	0	3.79824	0	0	0	0	0	0	0	0	0	0	0	0	0	0	0	0	0	0	0	0	0	0	0	0	0	0	0	0
ANKRD33B	0	0	0	0	0	0	0	0	0	0	0	0	0	0	0	0	0	0	0	0	0	0	0	0	0	0	0	0	0	0	0	0	0	0	0	0	0	0	0	0	0	0	0	0	0	0	0	0	0
ANKRD34A	0	4.45158	0	4.54133	13.207	6.97231	4.58572	17.5593	42.5433	24.3143	29.2112	15.5561	59.0446	33.0032	29.8032	57.6638	23.3511	61.2984	12.4206	41.0145	36.4631	81.6968	83.0705	69.8146	68.4016	0	11.1904	15.6736	7.72638	7.78034	33.4334	13.8517	28.646	17.4088	13.9407	64.6893	166.608	110.273	130.07	79.1343	33.729	329.535	78.9433	275.591	153.781	174.011	318.184	286.404	286.903
ANKRD34B	0	0	0	0	0	0	0	12.5423	0	0	0	0	0	0	20.8622	11.3904	0	0	0	0	0	0	0	0	0	0	0	0	6.76058	0	0	0	0	0	0	0	0	0	0	0	0	0	0	0	0	0	0	0	0
ANKRD34C	0	0	0	0	0	0	0	0	0	0	0	0	0	0	0	0	0	0	0	0	0	0	0	0	0	0	0	0	0	0	0	0	0	0	0	0	0	0	0	0	0	0	0	0	0	0	0	0	0
ANKRD35	5.66156	11.1289	2.62575	4.91978	0	0	15.2857	0	0	0	0	0	0	0	0	0	17.5133	11.1452	0	0	0	0	0	0	0	0	0	0	7.72638	12.9672	0	0	0	0	0	0	2.19221	0	0	0	0	0	0	0	0	0	0	0	0
ANKRD36	5.66156	34.4997	2.62575	0.378444	7.42894	22.079	7.64286	0	36.8709	0	14.6056	20.2229	11.4809	25.4596	17.8819	6.40709	15.5674	50.1532	27.9464	31.1144	28.8666	19.0626	20.9482	18.2125	16.7366	23.6637	37.3013	17.3235	7.24348	0	0	24.3789	0	0	11.406	20.2154	0	0	0	1.41311	26.2336	37.932	0	0	35.3126	22.7763	0	0	0
ANKRD36B	0.566156	0	0	0	10.7307	1.16205	0	0	0	0	0	0	0	0	0	6.40709	0	1.39315	43.4722	0	18.9912	0	0	8.3474	5.09374	0	0	13.1988	0	0	15.8049	26.5952	28.646	31.9162	19.0101	1.83776	0	0	0	0	0	0	0	0	0	0	0	0	0
ANKRD36BP2	0	0	0	0	0	0	0	0	0	0	0	0	0	0	5.96064	0	0	0	0	0	0	0	0	0	0	0	0	0	0	0	0	0	0	0	0	0	0	0	0	0	0	0	0	0	0	0	0	0	0
ANKRD36C	0.566156	0	0	5.29822	0	40.6718	0	0	0	0	0	0	0	0	3.97376	0	0	0	0	19.8001	0	0	0	0	0	0	26.1109	0	0	0	0	13.2976	0	0	0	0	0	0	0	0	0	0	0	0	0	0	0	0	0
ANKRD37	0	0	0	0	0	0	0	0	0	0	0	1.55561	0	0	0	0	0	0	0	0	0.759648	0	0	0	0	0	0	0	0	0	0	0	0	0	0	0	0	0	0	0	0	0	0	0	0	0	0	0	0
ANKRD39	164.185	140.225	76.1467	120.345	108.958	94.1262	106.236	92.8132	150.32	56.7335	169.956	133.782	87.7468	122.583	147.029	151.634	161.511	196.434	183.204	183.858	110.909	145.012	96.7952	198.82	136.803	68.3618	159.463	91.5669	128.934	184.783	71.7299	103.056	134.278	58.0295	94.6279	122.028	72.343	136.44	88.9088	81.9605	44.9719	82.9763	135.331	84.2717	102.52	22.7763	46.613	53.3305	2.89801
ANKRD40	33.9693	14.4676	2.62575	9.83955	11.5561	0	16.05	36.3728	25.526	36.4715	46.4724	21.7785	94.3073	60.3487	17.8819	56.24	9.7296	80.8025	102.47	33.943	54.6946	47.6565	36.1176	51.6021	51.6651	18.4051	1.86507	41.2464	32.8371	0	46.8068	67.5961	13.7262	8.70442	9.29381	62.484	0	0	42.8079	29.6754	58.7134	85.3471	216.53	0	0	0	0	0	0
ANKRD40CL	0	0	0	0	0	0	0	0	0	0	0	0	0	15.0872	0	0	0	0	0	0	0	0	0	0	0	0	0	0	0	0	0	0	0	0	0	0	0	0	0	0	0	0	0	0	22.7823	0	0	0	0
ANKRD42	5.66156	17.8063	0	25.3558	20.636	18.5928	15.2857	6.27117	0	0	0	0	0	0	9.93439	9.96658	7.78368	11.1452	0	35.3573	0	34.0404	13.0023	11.3828	6.54909	31.5516	0	0	16.4186	0	13.3734	0	0	0	7.60403	14.7021	0	0	0	0	0	0	0	0	0	33.7089	0	0	72.4503
ANKRD44	0	0	0	4.91978	0	1.16205	11.4643	0	0	32.4191	0	0	0	0	0	7.11899	23.3511	0	0	0	6.07718	13.6161	0	7.58854	2.91071	0	0	0	4.82899	0	0	0	0	0	0	0	0	0	0	0	0	0	0	54.6627	0	0	0	0	0
ANKRD45	0	0	0	0	7.42894	0	0	0	0	0	0	0	0	0	9.93439	0	0	0	0	0	0	0	0	0	0	0	0	0	0	0	0	0	0	0	0	0	0	0	0	0	0	0	0	0	0	0	0	0	0
ANKRD46	18.117	45.6287	21.006	23.842	9.90526	48.8062	10.7	32.6101	14.1811	38.4977	0	76.2247	28.7022	18.859	20.8622	26.3403	27.2429	34.8286	40.3671	90.5148	24.3087	23.1474	54.8988	14.4182	34.2008	0	0	13.1988	0	0	40.1201	0	0	0	0	6.2484	52.6131	0	0	26.8491	33.729	56.8981	76.6878	59.218	0	78.3504	0	61.2313	49.2662
ANKRD49	3.96309	0	0	0	0	0	0	0	36.8709	0	0	0	0	0	0	0	0	0	7.24537	0	0	0	0	16.6948	5.82142	0	0	0	14.9699	9.72543	0	0	0	0	0	0	0	0	0	0	0	0	0	0	0	0	0	0	0
ANKRD50	0	0	0	0	0	0	9.17143	13.7966	0	2.02619	0	0	18.0414	0	0	0	0	0	20.7011	22.6287	17.4719	0	20.9482	21.2479	31.2901	0	0	0	0	0	26.1389	0	0	0	0	3.67553	0	0	0	0	0	0	0	0	30.7561	0	0	0	0
ANKRD52	40.7632	40.0642	49.8892	46.1702	9.07982	19.7549	35.1571	6.27117	17.0173	22.2881	0	62.2243	45.9235	12.2583	12.9147	11.3904	16.5403	68.2641	41.4021	24.043	100.273	25.8707	27.4494	15.9359	31.2901	56.5299	68.0749	10.7241	10.6238	1.29672	17.6285	73.1368	23.8717	52.2265	18.5876	25.3611	56.9975	0	79.03	0	61.2118	0	0	0	0	88.372	64.8528	0	0
ANKRD53	35.1016	15.5805	0	21.5713	8.25438	0	4.58572	40.1355	25.526	0	0	0	0	0	11.9213	16.3737	12.6485	0	0	0	6.83683	0	12.28	6.07083	0.727677	0	0	14.0238	53.6018	31.7697	0	0	0	0	10.1387	0	0	0	0	0	0	0	0	0	0	0	0	0	0
ANKRD54	86.6218	73.451	21.006	39.3582	54.4789	22.079	54.2643	0	0	81.0478	0	20.2229	90.207	45.2615	46.6916	71.9018	50.5939	61.2984	80.7341	28.2859	28.107	61.9534	49.8423	34.1484	48.7544	30.2369	0	39.5965	7.72638	54.4624	15.8049	29.9196	12.5326	33.3669	12.2509	5.88084	0	63.5474	0	0	0	0	0	0	0	25.5094	0	0	0
ANKRD55	0	0	0	0	0	0	0	0	0	0	0	0	0	0	0	0	0	0	0	0	0	0	0	0	0	0	0	0	0	0	0	0	0	0	0	0	0	0	0	0	0	0	0	0	0	0	0	0	0
ANKRD6	19.8154	10.016	0	6.05511	0	0	14.5214	53.932	0	30.3929	45.1446	0	0	22.6307	17.8819	35.5949	10.7026	90.5545	58.998	124.458	41.7806	37.4444	49.8423	48.5667	30.5624	18.4051	0	14.8487	7.72638	0	13.9813	0.554067	0	0	13.9407	18.3776	52.6131	54.2022	0	0	0	0	74.4323	0	0	23.6873	0	0	0
ANKRD60	0	0	0	0	0	0	0	0	0	0	0	0	0	0	0	0	0	0	0	0	0	0	0	0	0	0	0	0	0	0	0	0	0	0	0	0	0	0	0	0	0	0	0	0	0	0	0	0	0
ANKRD61	0	0	0	0	0	0	0	0	0	0	0	0	0	0	0	0	0	0	0	0	0	0	0	0	0	0	0	0	0	0	0	0	0.596792	0	0	0	0	0	0	0	0	0	0	0	0	0	0	0	0
ANKRD62	0	0	0	0	0	0	0	0	0	0	0	0	0	0	0	0	0	0	0	0	0	0	0	0	0	0	0	0	0	0	0	0	0	0	0	0	0	0	0	0	0	0	0	0	0	0	0	0	0
ANKRD63	0	0	0	0	0	0	0	0	0	0	0	0	0	0	0	0	0	0	0	5.65717	0	0	0	2.27656	0	0	0	0	0	0	0	0	0	0	0	0	0	44.857	0	0	0	0	0	9.11046	0	0	0	0	0
ANKRD65	12.4554	22.2579	0	40.4936	24.7631	19.7549	6.87857	17.5593	22.6898	42.5501	14.6056	0	21.3216	8.48653	5.96064	29.8998	8.75664	12.5383	0	0	18.2315	0	31.7835	12.9005	27.6517	0	0	0	21.2475	0	0	0	0	0	0	0	0	0	0	0	0	0	0	0	0	0	0	0	0
ANKRD66	0	0	0	0	0	0	0	0	0	0	0	21.7785	0	0	0	0	0	0	0	0	0	0	0	6.07083	0	0	0	0	0	0	0	0	0	0	0	0	0	0	0	0	0	0	0	0	0	0	0	0	0
ANKRD7	0	0	0	0	0	0	0	0	0	0	0	0	0	0	0	0	0	0	0	0	0	0	0	0	0	7.8879	0	0	0	0	0	0	0	0	0	0	0	0	0	0	0	0	0	0	0	0	68.9061	9.87602	5.79603
ANKRD9	0	17.8063	0	15.1378	0	0	0	18.8135	0	0	0	0	0	5.65769	17.8819	0	3.89184	0	0	0	13.6737	0	7.22352	11.3828	0	18.4051	0	0	0	0	0	0	0	0	0	0	0	0	0	0	0	0	0	0	0	0	0	0	0
ANKS1A	25.477	21.145	0	28.3833	5.77807	19.7549	33.6286	0	0	18.2358	0	0	13.121	11.3154	0	29.8998	5.83776	66.871	43.4722	24.043	28.107	21.105	34.6729	18.2125	37.8392	113.06	0	0	33.8029	13.6156	41.3359	12.7435	35.8075	5.80295	3.37957	43.0037	61.382	0	44.4544	0	28.7321	52.1566	83.4544	0	0	0	0	0	0
ANKS1B	11.8893	0	0	0	0	0	0	16.305	2.83622	0	0	1.55561	0.820063	0	0	0	0	1.39315	0	2.82859	0	0	0	15.9359	0	77.5643	0	0	0	0	2.43152	0	0	24.6625	0	5.88084	0	0	0	0	0	0	0	0	0	0	0	0	0
ANKS3	49.8217	38.9513	15.7545	38.2229	92.4491	125.502	19.8714	106.61	0	0	65.0613	0	16.4013	21.6878	21.8557	21.357	33.0807	13.9315	35.1918	19.8001	38.742	6.80807	61.3999	37.9427	16.7366	44.6981	31.7061	32.9971	38.149	32.4181	12.1576	12.7435	8.95188	0	11.406	15.8048	0	0	26.3433	0	0	47.4151	0	31.8866	39.869	22.7763	0	0	78.2464
ANKS4B	0.566156	0	0	0	0	1.16205	1.52857	0	0	2.02619	17.2612	1.55561	0	0	0	0	0	1.39315	0	0	5.31753	0	0	0.758854	0	0	0	19.7983	0	0	0	0	0	0	0	0	0	0	0	0	0	0	0	0	0	0	0	0	0
ANKS6	12.4554	11.1289	0	4.54133	0	0	11.4643	0	0	0	0	0	9.0207	0	7.94751	0	0	0	0	18.3858	0	8.85049	20.2259	7.58854	19.6473	23.6637	0	0	13.5212	0	51.062	0	0	0	9.71626	0	0	0	0	14.1311	0	0	0	0	0	0	0	0	0
ANKUB1	5.0954	18.9192	0	18.5438	28.0649	17.4308	0	0	0	0	0	0	0	0	13.9082	0	0	0	3.10516	0	26.5877	83.7393	44.7858	9.10625	49.482	27.6076	0	0	0	18.1541	0	0	0	0	0	13.967	0	0	0	0	0	0	0	0	0	0	0	0	0
ANKZF1	22.6462	27.8224	47.2634	15.8947	0	1.16205	16.05	0	0	36.4715	0	1.55561	0	6.60064	7.94751	0	10.7026	30.6492	0	0	7.59648	19.0626	0	6.82969	16.0089	0	0	0	0	0	0	0	0	0	7.60403	0	0	0	0	0	0	0	0	0	0	0	0	0	0
ANLN	3.96309	0	5.25149	4.16289	0	1.16205	0	1.25423	2.83622	2.02619	1.32778	17.1117	0	0	0	19.9332	24.324	0	0	26.8716	10.6351	0	0	3.79427	0	0	0	0	0	23.341	0	0	0	0	0	0	0	1.86904	0	0	0	0	2.25552	0	0	0	0	0	0
ANO1	0	0	0	0	0	0	6.11429	0	0	0	0	0	0	0	0	0	0	0	0	0	0	0	0	0	0	0	0	0	0	0	0	0	0	0	0	0	0	0	0	0	0	0	0	0	0	0	0	0	0
ANO10	83.2249	77.9026	112.907	60.1727	44.5737	30.2133	64.9643	48.9151	56.7244	66.8644	55.7668	45.1126	43.4634	54.691	9.93439	25.6284	10.7026	73.8367	92.1197	38.1859	59.2525	56.507	40.4517	21.2479	65.4909	47.3274	21.4483	41.2464	36.2174	93.3641	16.4128	48.7579	28.0492	56.5787	45.6242	33.0797	0	0	32.9292	0	0	90.0886	0	70.606	50.1211	0.911051	0	45.4297	0
ANO2	0	0	0	0	0	0	0	0	8.50866	0	0	0	0	0	0	0	0	0	0	0	0	0	0	0	0	0	0	0	0	0	0	2.77033	0	0	0	0	0	0	0	0	0	0	0	0	0	0	0	0	0
ANO3	0	0	0	0.378444	0	0	0	0	0	0	0	0	0	0	0	0	0	40.4012	12.4206	0	0	0	9.39058	0	0	0	0	0	0	0	0	0	0	0	0	0	0	0	0	0	0	0	0	0	0	0	0	0	0
ANO4	0	0	0	0	0	0	0	11.2881	0	0	0	0	0	0	0	0	0	26.4698	0	0	0	0	0	0	0	0	0	0	0	0	0	17.7301	0	0	0	10.659	0	0	116.899	0	0	0	0	0	0	22.7763	0	0	0
ANO5	0	0	21.006	7.94733	0	0	0	0	0	0	0	0	8.20063	0	0	0	0	12.5383	3.10516	18.3858	0	0	0	0	14.5535	0	30.7736	0	11.5896	0	0	0	0	27.564	0	0	0	0	0	0	0	0	0	0	0	0	0	0	0
ANO6	0	0	0	0	0	0	0	2.50847	0	0	0	6.22243	0	0	11.9213	0	0	0	0	0	15.193	0	0	5.31198	0	40.7541	0	0	7.72638	0	0	0	0	0	0	0	0	0	0	0	0	0	0	0	0	0	0	0	0
ANO7	5.66156	1.11289	0	15.8947	22.2868	32.5374	7.64286	23.8304	0	38.4977	2.65556	63.7799	9.84076	0	21.8557	7.11899	9.7296	11.1452	0	0	12.1544	8.85049	2.88941	10.624	12.3705	0	0	0	11.1067	11.0221	35.2571	0	0	0	0	0	0	24.2975	41.1615	0	0	56.8981	0	0	0	0	0	0	118.819
ANO8	0	0	0	5.29822	0	0	8.40714	0	0	0	0	0	0	0	0	0	0	19.504	0	0	16.7122	0	0	0	0	0	0	0	0	8.4287	0	0	0	0	0	0	0	0	0	0	0	0	0	0	0	30.9757	0	0	0
ANO9	0	0	0	0	0	0	0	0	0	0	0	0	0	0	0	0	0	0	0	0	0	0	0	0	0	0	0.932533	0	0	0	0	0	0	0	0	0	0	0	0	0	0	0	0	0	35.3126	0	0	0	0
ANOS1	0	0	0	3.406	0	0	0	0	0	0	0	0	0	0	2.98032	7.11899	0	0	0	0	0	0	7.22352	0	0	0	0	0	0	0	0	0	0	0	0	0	0	0	0	0	0	0	0	0	0	0	0	0	0
ANP32A	398.007	593.173	695.823	518.09	958.334	570.567	528.886	793.93	391.398	318.113	351.862	426.236	346.887	363.035	289.091	325.338	623.668	68.2641	190.45	183.858	141.294	161.351	280.273	95.6156	159.361	2025.87	2105.66	1770.29	1436.62	1921.1	490.56	464.862	384.931	879.146	450.75	386.665	480.095	839.199	900.613	566.658	246.096	618.766	333.818	52.3851	255.162	297.003	204.692	691.321	707.115
ANP32B	137.576	125.757	354.476	256.585	276.522	432.283	214	230.779	70.9055	168.174	95.6003	158.672	45.1035	129.184	142.062	185.806	253.943	18.1109	30.0165	45.2574	55.4543	68.7615	54.1764	71.3323	101.147	226.12	166.923	168.285	146.801	157.552	60.7881	29.3655	71.615	17.4088	73.5056	32.3446	72.343	0	44.4544	22.6098	0	0	51.877	0	22.7823	20.0431	0	0	0
ANP32D	0	0	0	0	0	0	0	0	0	0	0	0	0	0	0	0	0	0	7.24537	0	0	0	0	0	0	0	0	0	0	0	0	0	0	0	0	0	0	0	0	0	0	0	0	0	0	0	0	0	0
ANP32E	2044.95	3201.8	4700.09	3801.1	6821.42	9177.88	3894.04	7519.13	896.245	966.495	1079.49	2222.96	1695.07	3187.16	2172.65	1913.58	3684.6	514.071	326.042	313.973	705.713	986.489	1307.46	1004.72	1147.55	6504.89	6013.91	6721.51	5349.07	5226.44	996.924	1242.77	1253.26	1305.66	1584.17	1360.68	1848.04	1364.4	1348.45	1509.2	1526.55	1427.19	956.342	1487.28	1380.61	857.299	601.915	788.106	1449.01
ANPEP	0	0	0	0	0	0	0	0	8.50866	0	0	0	0	10.3724	0	2.1357	0	0	12.4206	0	0	0	1.4447	0	0	0	0	0	0	0	0	0.554067	0	0	0	0	0	0	0	0	0	0	9.0221	0	0	0	0	0	0
ANTXR1	0	0	0	9.83955	0	0	2.29286	2.50847	0	2.02619	0	0	0	0	14.9016	9.25468	0	13.9315	0	0	0	0	0	0	0	0	0	9.0742	5.31189	0	0	12.1895	0	0	0	0	0	0	0	0	0	0	0	0	0	0	0	0	0
ANTXR2	203.25	252.627	283.581	233.879	183.247	402.07	201.007	240.813	68.0693	62.812	6.63891	119.782	68.0653	62.2346	35.7638	69.7661	73.945	27.8629	14.4907	72.1289	37.2227	33.3595	26.0047	15.9359	20.375	51.2713	71.805	142.712	102.375	109.573	38.2965	38.7847	13.7262	0	15.6305	7.35105	0	0	0	0	0	0	0	0	0	0	0	0	0
ANTXRL	0	0	0	0.378444	15.6833	0	0	0	0	0	0	0	0	0	0	0	0	0	0	0	0	0	0	0	0	0	0	0	0	0	0	0	0	1.45074	0	0	0	0	0	0	0	0	0	0	0	0	0	0	0
ANXA1	7.36002	0	0	12.4887	0	1.16205	2.29286	10.0339	48.2157	12.1572	1.32778	0	80.3662	23.5737	45.6982	54.8162	20.4322	37.6149	0	16.9715	41.7806	10.8929	33.2282	28.0776	54.5758	0	0	11.549	10.6238	0	0	0	0	0	0	7.35105	0	0	1.64646	0	0	0	0	2.27761	0	0	2.02665	0	0
ANXA10	0	0	0	0	12.3816	0	0	0	0	0	0	0	0	0	0	0	0	0	0	0	0	0	0	0	0	18.4051	0	0	0	0	0	0	0	0	0	0	0	0	0	0	0	0	0	0	0	0	0	0	0
ANXA11	5.0954	13.3547	0	10.5964	0	0	2.29286	0	34.0346	0	0	38.8902	39.363	13.2013	33.7769	34.1711	0	1.39315	0	0	0	24.5091	57.7882	58.4318	29.1071	0	0	0	0	0	0	0	0	0	0	8.82127	0	0	0	0	0	0	0	0	0	0	0	0	0
ANXA13	0	0	0	0	0	0	0	0	0	0	0	0	0	0	0	14.238	0	0	0	0	0	0	0	0	0	0	0	0	0	0	0	0	0	0	0	0	0	0	0	0	0	0	0	0	0	0	0	0	0
ANXA2	2175.17	2086.68	722.08	1903.95	1603.83	809.95	2268.4	1332	3386.45	2046.46	2537.39	2443.86	3194.15	2565.76	3370.74	3583.7	2466.45	2492.34	2695.28	2132.75	3075.81	2341.98	3463.68	3252.45	3390.25	1415.88	1552.67	1298.44	1571.35	1996.31	1355.57	1272.14	1361.88	1914.97	1265.65	1256.3	366.1	463.522	497.231	349.039	420.987	305.827	180.442	612.678	272.249	392.663	164.159	312.082	136.207
ANXA2R	0	0	0	0	0	0	0	0	0	0	0	0	0	0	0	0	0	0	0	0	0	17.701	0	0	0	0	0	0	0	0	0	0	0	0	0	0	0	0	0	0	0	0	0	0	0	0	0	0	0
ANXA3	22.6462	30.0481	91.9011	9.08267	18.1596	1.16205	16.05	0	0	0	0	70.0023	102.508	51.8621	38.7441	33.4592	11.6755	19.504	0	0	8.35612	0	18.7812	6.07083	9.4598	21.0344	0	19.7983	0	0	0	0	0	0	0	0	0	0	0	0	0	0	0	0	0	0	0	0	0
ANXA4	0	0	0	0	0.825438	0	0	0	0	0	0	0	0	0	0	0	0	5.57258	0	0	0	0	0	0	0	0	0	0	0	0	0	0	0	0	7.60403	0	0	0	0	0	0	0	0	0	0	0	0	0	0
ANXA5	9.05849	24.4837	2.62575	66.6062	0.825438	25.5651	67.2572	20.0677	0	2.02619	0	1.55561	20.5016	0.942948	31.7901	44.1377	36.9725	34.8286	41.4021	41.0145	34.9438	22.4666	51.287	34.9073	34.2008	0	30.7736	97.3414	118.31	53.1657	0	0.554067	17.307	11.6059	0	0	0	0	0	0	0	0	0	0	0	0	52.6929	0	14.4901
ANXA6	0	0	0	0	0	1.16205	7.64286	0	2.83622	0	0	0	0	0	0	1.4238	0	0	0	0	0	0	1.4447	4.55313	12.3705	0	0	0	10.6238	0	0	0	0	0	0	0	0	0	26.3433	0	0	2.37075	0	0	0	0	0	0	0
ANXA7	12.4554	28.9352	0	36.7091	18.1596	19.7549	7.64286	8.77963	65.2331	38.4977	38.5057	14.0005	35.2627	28.2884	77.4883	39.8663	15.5674	39.0081	65.2083	33.943	34.1841	29.9555	37.5623	10.624	11.6428	0	15.8531	13.1988	33.32	9.72543	13.3734	14.4057	69.2279	10.1552	34.2181	26.8313	0	0	0	26.8491	0	54.5273	0	2.27761	0	0	0	0	0
ANXA8	0	0	0	0	0	0	0	0	0	0	0	0	0	0	0	0	0	0	0	0	0	0	0	0	0	0	0	0	0	0	0	0	0	0	8.02648	0	0	0	0	0	0	0	0	0	0	0	0	0	0
ANXA8L1	4.52924	0	0	0	1.65088	0	8.40714	0	0	0	0	0	0	0	0	0	0	0	0	0	0	0	0	0	0	0	0	0	8.20928	0	0	0	0	0	0	13.2319	0	0	0	0	0	0	0	47.8299	0	0	0	0	0
ANXA9	0	0	0	0	0	0	0	0	0	0	0	0	0	0	0	0	0	0	0	0	0	0	0	0	0	0	0	0	0	0	0	0	0	0	0	0	0	0	0	0	0	0	0	0	0	0	0	0	0
AOAH	0	10.016	0	0	0	0	0	0	0	0	0	0	0	0	0	0	0	0	0	0	0	11.5737	0	0	0	0	0	0	0	0	0	0	0	0	0	0	0	0	0	0	0	0	0	0	0	0	0	0	0
AOC1	0	0	0	0	0	0	0	0	0	0	0	0	0	0	0	0	0	0	0	0	0	0	0	0	0	0	0	0	0	0	0	0	0	0	0	0	0	0	0	0	0	0	0	0	0	0	0	0	0
AOC2	0	0	0	0	0	0	9.17143	0	0	0	0	0	0	0.942948	0	0.711899	0	0	0	0	0	0	0	0	0	0	0	0	0	0	0	0	0	0	0	0	0	0	0	0	0	0	0	0	0	14.5768	0	0	0
AOC3	32.2709	55.6447	89.2754	14.7593	5.77807	40.6718	50.4429	21.322	0	68.8906	7.96669	3.11121	8.20063	10.3724	0	13.5261	14.5944	48.7601	0	0	17.4719	11.5737	7.22352	18.2125	10.9152	63.1032	37.3013	25.5727	37.1832	59.0009	0	6.09473	0.596792	0	5.91425	12.4968	0	84.1068	64.2119	0	19.9875	0	0	40.997	0	20.0431	0	43.4545	101.43
AOPEP	18.117	0	0	12.4887	1.65088	0	23.6929	0	0	2.02619	0	0	0	0	0	0	0	0	13.4557	0	0	12.9353	20.9482	9.10625	10.9152	30.2369	13.988	0.824927	9.17508	16.209	0	0	0	0	0	0	0	0	0	0	0	0	0	0	17.0867	0	0	0	0
AOX1	7.36002	0	0	8.70422	32.1921	1.16205	0.764286	1.25423	0	0	0	0	21.3216	21.6878	21.8557	19.2213	11.6755	0	9.31548	0	9.11577	20.4242	0	0	6.54909	0	0	32.1722	0	0.648362	22.4916	0	7.75829	0	0	13.967	89.8807	1.86904	36.2221	0	0	0	0	0	0	19.1321	0	0	0
AP002495.1	6.79387	0	0	5.67667	14.8579	0	6.11429	10.0339	0	30.3929	0	0	0	15.0872	10.9278	0	0	0	8.28042	0	0	5.44646	7.22352	0	0	0	0	15.6736	0	10.3738	5.47093	0	0	0	0	0	0	0	0	0	26.2336	0	0	0	0	0	32.4264	0	0
AP1AR	290.438	163.595	112.907	227.824	126.292	36.0236	253.743	75.254	124.794	536.942	102.239	88.6696	99.2277	44.3186	164.911	199.332	61.2965	172.75	369.514	298.416	158.766	101.44	103.296	174.536	176.826	191.939	201.427	340.695	248.21	398.094	53.4935	94.7454	50.7273	140.721	95.0504	101.077	4.38443	0	126.777	1.41311	41.2243	118.538	0	0	1.13912	17.31	50.6663	0	0
AP1B1	72.4679	188.079	84.0239	57.1451	40.4465	22.079	101.65	40.1355	62.3968	54.7073	22.5723	31.1121	25.422	23.5737	45.6982	34.883	36.9725	44.5807	39.332	18.3858	75.2051	42.21	37.5623	77.4031	42.9329	106.487	124.959	51.9704	35.2516	50.5722	10.334	21.0545	29.8396	0	48.1589	8.08616	0	0	0	36.7409	0	37.932	51.877	0	29.617	74.7062	0	0	0
AP1G1	29.4401	0	0	14.3809	0	1.16205	19.1071	0	0	0	0	49.7794	18.0414	0	0	4.27139	0	0	0	22.6287	22.7894	0.680807	12.28	18.9714	0	0	0	0	14.487	0	23.7073	12.7435	19.0973	29.0147	0	9.55637	0	0	0	0	29.9813	0	0	0	35.3126	0	0	0	81.1444
AP1G2	0	0	0	0	0	0	0	0	0	0	0	0	0	0	0	6.40709	0	0	0	12.7286	8.35612	8.16968	0	0	10.1875	0	0	0	0	0	0	0	0	0	0	0	0	0	0	0	0	0	0	0	0	0	0	0	0
AP1M1	0.566156	0	0	10.9749	0	2.3241	0	36.3728	0	36.4715	0	0	0	0	0	0.711899	14.5944	13.9315	0	0	0	0.680807	0	3.03542	25.4687	0	0	0	0	0	0	0	0	0	0	0	0	0	0	0	0	0	0	0	0	0	0	0	0
AP1M2	0	0	0	0	0	0	0	0	0	0	0	0	0	0	0	0	0	0	0	0	0	0	0	0	0	0	0	0	0	0	0	0	0	0	0	0	0	0	0	0	0	0	0	0	0	0	0	0	0
AP1S1	185.699	398.416	149.668	264.911	233.599	355.588	292.721	247.084	272.277	109.415	285.473	205.34	225.517	283.827	233.458	295.438	266.591	299.526	422.302	345.088	474.02	258.026	338.061	402.952	303.441	418.059	379.541	331.621	373.281	266.477	373.239	458.767	320.477	638.324	323.171	328.592	377.061	667.247	554.857	330.668	450.969	507.341	471.404	405.415	312.118	452.793	111.466	572.809	194.167
AP1S2	39.0647	20.0321	0	49.5762	14.8579	0	14.5214	30.1016	31.1984	0	23.9001	3.11121	0.820063	16.9731	35.7638	24.2046	37.9455	66.871	135.592	76.3718	3.03859	23.8282	18.7812	44.0136	0.727677	0	10.2579	0	30.4226	9.07706	72.9457	85.8803	32.2268	0	34.6406	8.08616	0	0	0	1.41311	0	0	0	54.6627	0	0	0	80.9833	0
AP1S3	5.66156	0	0	0	0	1.16205	0	0	0	0	1.32778	0	11.4809	0	0	5.69519	0	0	8.28042	0	0	21.7858	0	1.51771	9.4598	0	0	0	0	0	0	0	0	0	0	13.2319	35.0754	0	0	0	0	0	0	0	0	0	0	0	0
AP2A1	17.5508	1.11289	0	0.378444	4.12719	0	3.05714	8.77963	5.67244	0	29.2112	0	0	2.82884	12.9147	1.4238	0	5.57258	3.10516	38.1859	11.3947	18.3818	1.4447	5.31198	1.45535	34.1809	13.988	0	2.41449	0	0	0	2.98396	0	1.68978	0	0	3.73808	0	0	0	0	0	0	0	0	0	0	0
AP2A2	9.05849	11.1289	0	24.2204	0	23.241	35.1571	0	62.3968	28.3667	30.539	0	13.9411	14.1442	32.7835	14.238	9.7296	25.0766	43.4722	25.4573	50.1367	14.2969	31.0612	27.3188	26.1964	0	21.4483	35.4719	19.7989	14.9123	34.6492	0	59.6792	0	27.459	18.0101	48.2287	0	0	0	0	0	0	0	38.7299	0	46.613	0	0
AP2B1	6.79387	14.4676	0	4.16289	0	0	0	8.77963	0	0	0	0	0	0	33.7769	0	0	33.4355	13.4557	0	9.11577	7.48888	19.5035	2.27656	10.9152	0	0	0	12.0725	0	15.8049	0	0	0	9.71626	12.1292	0	37.3808	0	0	0	0	0	0	0	0	0	0	0
AP2M1	0	0	0	0	12.3816	0	0	0	0	0	0	0	0	0	0	0	0	0	8.28042	0	0	0	6.50117	2.27656	0	0	0	0	0	0	0	0	0	0	0	0	0	0	1.64646	0	0	0	0	0	0	0	0	57.2809	0
AP2S1	43.0278	50.0802	55.1407	26.4911	144.452	195.225	20.6357	56.4405	42.5433	81.0478	41.1612	152.449	112.349	67.8922	111.265	54.1043	66.1613	59.9053	31.0516	82.029	145.852	91.2281	92.4611	78.9208	144.08	13.1465	13.988	55.2701	33.8029	20.0992	71.122	55.4067	50.7273	37.7192	42.6671	36.3877	63.5742	74.7616	62.5654	36.7409	113.679	11.8538	223.297	88.8269	109.355	30.0647	72.9594	154.066	72.4503
AP3B1	32.837	92.3702	0	34.4384	11.5561	44.158	9.17143	7.5254	0	0	3.98334	21.7785	0	0	12.9147	28.476	29.1888	37.6149	34.1568	21.2144	40.2613	7.48888	0	1.51771	33.4731	27.6076	0	30.5223	20.2818	56.4075	16.4128	0	13.7262	0	0	0	0	0	0	0	0	0	0	0	0	0	0	0	0
AP3B2	254.77	245.95	123.41	165.38	175.818	65.0749	209.414	100.339	56.7244	245.17	70.3724	20.2229	164.833	96.1807	121.2	181.534	125.512	312.065	187.345	188.101	209.663	159.99	98.9623	178.331	146.263	64.4178	123.094	56.92	146.318	84.287	66.259	100.84	179.634	24.6625	95.8953	63.9542	140.302	46.726	181.111	110.223	77.4517	66.3811	69.9212	72.8836	27.3388	115.704	70.9328	110.611	240.535
AP3D1	741.664	608.753	546.155	609.674	458.944	259.138	674.1	359.965	677.856	844.923	634.68	521.128	486.298	438.471	617.919	603.69	323.023	660.351	860.129	755.233	704.193	614.088	525.872	633.643	518.106	487.735	544.599	485.882	497.386	556.943	658.335	754.639	885.042	536.773	831.374	650.936	252.105	555.105	335.878	110.223	649.595	642.474	480.427	145.767	383.882	438.216	226.985	254.801	2.89801
AP3M1	84.3572	47.8545	0	71.526	19.8105	25.5651	10.7	13.7966	99.2677	93.205	67.7169	4.66682	17.2213	46.2044	38.7441	65.4947	1.94592	119.811	65.2083	114.558	59.2525	24.5091	67.9011	18.2125	28.3794	0	39.1664	20.6232	56.9821	22.6927	0	12.1895	10.7423	26.1133	7.18158	11.0266	50.4209	0	0	0	0	109.055	0	68.3284	0	0	0	0	0
AP3M2	5.0954	11.1289	0	16.6516	0	0	6.87857	0	2.83622	16.2096	0	0	1.64013	0	0	6.40709	0	0	0	16.9715	0	0	13.7247	0	9.4598	21.0344	0	0	0	0	0	0	0	0	12.6734	0	0	0	0	0	0	0	0	0	0	0	0	0	0
AP3S1	26.0432	10.016	5.25149	21.9498	0.825438	1.16205	10.7	1.25423	2.83622	16.2096	37.1779	15.5561	14.7611	15.0872	28.8097	27.0522	0	0	50.7176	14.1429	14.4333	6.12726	8.66823	0.758854	3.63839	0	0	14.8487	11.5896	13.6156	6.07881	0	8.95188	27.564	8.02648	0	0	26.1666	0	1.41311	3.74766	0	0	0	0	0	0	0	0
AP3S2	142.671	244.837	898.005	148.729	193.152	147.581	135.279	282.202	314.82	216.803	241.656	423.125	241.099	361.149	193.721	264.826	181.944	252.159	191.485	169.715	162.565	274.365	194.313	134.317	182.647	111.745	184.642	190.558	134.246	117.353	238.897	187.275	205.296	161.032	183.764	232.293	508.593	586.879	755.725	562.419	744.536	443.331	484.938	425.914	619.679	483.768	1408.52	768.354	1399.74
AP4B1	0	0	0	0	0	0	0	0	0	0	21.2445	0	0	0	0	0.711899	0	0	0	0	0	5.44646	0	0	0	0	0	0	0	0	0	0	0	0	0	0	0	0	0	0	0	0	0	0	27.3388	0	0	0	72.4503
AP4E1	9.05849	0	0	0	0	0	0	0	0	0	0	0	0	0	0	0	0	0	0	0	23.5491	5.44646	0	0	0	0	0	0	0	0	0	13.2976	0	0	0	4.77819	0	0	0	0	0	0	0	0	0	0	0	0	0
AP4M1	37.3663	7.79026	0	15.8947	32.1921	8.13436	13.7571	2.50847	25.526	44.5763	39.8334	1.55561	36.9029	10.3724	10.9278	19.2213	27.2429	72.4436	47.6124	0	50.8964	64.6767	44.7858	26.5599	51.6651	55.2153	19.5832	38.7716	38.149	34.3632	52.2777	82.5559	45.3562	81.2413	34.2181	50.3547	0	87.8449	60.919	0	16.2399	168.323	0	0	55.8167	97.4825	0	80.9833	72.4503
AP4S1	5.66156	0	0	0	0	0	0	0	36.8709	0	0	0	0	0	0	0	0	0	0	0	0	0	0	0	0	0	0	0	9.65798	0	0	0	0	0	0	0	0	0	0	0	0	0	0	0	0	0	0	71.1073	0
AP5B1	0	0	0	6.05511	11.5561	0	0	0	0	0	0	0	0	0	26.8229	3.55949	0	0	6.21032	0	3.79824	0	4.33411	0	0	0	0	0	0	0	0	0	13.7262	0	0	0	0	0	0	0	0	0	0	0	0	0	0	0	0
AP5M1	1.13231	0	0	7.56889	0	0	16.8143	0	0	12.1572	11.95	0	33.6226	38.6609	51.6588	0.711899	13.6214	54.3327	48.6475	41.0145	14.4333	108.929	13.0023	39.4604	34.9285	0	0	0	0	0	104.555	105.273	83.5509	121.862	106.456	108.061	0	37.3808	0	0	71.2056	0	0	0	0	80.1725	62.8262	0	81.1444
AP5S1	43.594	58.9834	39.3862	32.9247	14.8579	33.6995	29.8071	23.8304	39.7071	50.6549	14.6056	10.8892	52.4841	0	17.8819	16.3737	30.1618	32.0424	48.6475	104.658	18.2315	50.3797	46.9529	21.2479	21.1026	10.5172	49.4243	91.5669	10.1409	46.682	13.9813	23.8249	0	24.6625	0	10.2915	0	39.2498	0	0	0	0	0	0	0	19.1321	0	0	0
AP5Z1	54.3509	101.273	70.8952	60.5511	94.9254	73.2092	37.45	92.8132	99.2677	44.5763	57.0946	40.4458	30.3423	44.3186	50.6654	62.6471	22.3781	23.6835	28.9815	70.7147	50.8964	71.4847	35.3953	56.1552	31.2901	85.4522	81.1304	53.6203	36.7003	101.144	75.9851	60.3933	39.3883	59.4802	44.7793	51.8249	72.343	41.1189	27.9898	0	21.2368	146.987	0	0	0	21.8652	127.679	53.3305	0
APAF1	14.1539	1.11289	2.62575	19.3007	0.825438	2.3241	19.1071	1.25423	5.67244	30.3929	3.98334	57.5574	1.64013	15.0872	29.8032	6.40709	17.5133	37.6149	36.2269	19.8001	12.914	41.5292	51.287	17.4536	32.7455	38.1248	0	0	13.5212	14.264	14.5891	22.1627	11.339	0	8.02648	0	0	41.1189	0	0	0	0	0	0	0	0	0	0	0
APBA1	0	0	0	0.378444	0	2.3241	0.764286	0	0	2.02619	11.95	1.55561	0	0	0	0	0	13.9315	8.28042	0	9.11577	9.5313	8.66823	18.2125	34.9285	0	0	0	0	0	0	0	11.339	0	0	0	0	0	0	0	0	0	0	0	0	0	0	0	0
APBA2	6.79387	1.11289	0	0	0	0	0	2.50847	0	0	0	1.55561	0.820063	0	1.98688	2.1357	19.4592	0	27.9464	16.9715	0.759648	1.36161	0	7.58854	0	0	0	0	0	0	0	0	0	0	0	0	0	0	0	0	0	0	0	0	0	0	0	0	0
APBA3	103.606	267.095	561.91	140.403	170.04	242.869	137.571	238.304	229.734	139.807	104.895	219.341	150.072	122.583	231.471	85.4279	207.241	34.8286	37.2619	18.3858	165.603	146.374	84.5152	97.8922	93.1427	169.59	101.646	86.6174	119.276	93.3641	40.728	9.41913	96.0835	29.0147	30.4161	6.2484	346.37	28.0356	187.696	124.354	99.9377	158.84	60.8991	27.3314	64.9296	149.412	198.612	158.016	72.4503
APBB1	84.9233	90.1444	0	49.5762	47.05	20.9169	67.2572	121.661	99.2677	58.7596	80.9947	32.6677	27.8822	70.7211	100.337	110.344	103.134	143.494	194.59	76.3718	49.3771	99.3978	121.355	97.1334	74.2231	68.3618	141.745	141.887	115.896	117.353	46.8068	123.557	65.6471	37.7192	134.76	61.3813	124.956	134.571	67.5048	203.488	146.159	56.8981	0	0	175.424	166.722	58.7729	148.14	55.0622
APBB1IP	0	0	0	0	1.65088	0	0	1.25423	0	0	0	0	0	0	0	0	0	0	0	0	0	0	5.05647	0	0	0	0	0	0	0	0	0	0	0	0	0	0	0	0	0	0	0	0	0	0	7.28841	0	0	63.7563
APBB2	54.3509	55.6447	112.907	50.7116	47.8754	17.4308	71.8429	28.8474	85.0866	24.3143	84.978	1.55561	50.0239	91.4659	84.4423	63.359	26.2699	125.383	92.1197	45.2574	83.5612	46.2949	115.576	95.6156	53.8481	49.9567	23.3133	48.6707	62.294	28.5279	40.728	0	54.3081	0	51.116	21.3181	0	0	0	43.8065	33.729	0	0	40.997	0	72.8841	0	0	0
APBB3	182.302	111.289	44.6377	80.6087	85.8456	31.3754	113.879	79.0167	195.699	89.1526	55.7668	43.557	74.6258	47.1474	74.5079	89.6993	54.4858	139.315	120.066	214.973	72.1665	110.972	46.9529	100.169	99.6918	124.892	143.61	63.5194	101.409	71.9681	118.537	151.814	148.004	253.879	137.295	93.3584	96.4574	132.702	0	9.89178	128.67	104.313	124.054	52.3851	173.146	215.919	2.02665	154.066	72.4503
APC	18.6831	20.0321	0	12.4887	9.07982	0	32.1	0	0	22.2881	0	0	34.4427	0	14.9016	7.83089	0	34.8286	37.2619	14.1429	0	38.1252	18.0588	10.624	31.2901	0	25.1784	0	15.9357	9.07706	15.8049	24.3789	0	0	9.29381	0	4.38443	0	0	31.0885	14.9906	0	0	38.7194	0	30.0647	10.1333	23.7024	0
APC2	558.229	348.336	666.94	485.544	421.799	453.2	591.557	526.778	754.434	583.544	828.536	672.022	667.532	740.214	569.241	689.83	689.829	1054.61	1080.6	1224.78	894.105	1145.12	670.343	805.144	834.646	156.443	200.495	268.101	333.683	267.773	981.119	936.927	1135.69	271.288	1216.22	1300.03	1001.84	1089.65	940.128	1937.38	1118.05	1292.06	798.455	1220.8	1401.11	1923.23	1485.53	898.718	1208.47
APCDD1	0	0	0	0.756889	0	0	0	0	0	0	0	0	0	11.3154	0	0	0	0	15.5258	0	0	5.44646	0	0	0	26.293	0	0	0	17.5058	0	0	0	0	0.422446	0	0	0	0	0	0	0	0	0	0	0	0	0	0
APCDD1L	0	0	0	0	0	0	0	0	0	0	0	0	0	0	0	0	0	0	0	0	0	0	0	0	0	0	0	0	0	0	0	0	0	0	0	0	0	0	0	0	0	0	0	0	0	0	0	0	0
APCS	0	0	0	0	0	0	0	0	0	0	0	0	0	0	0	0	0	0	0	0	0	0	0	0	0	0	0	0	0	0	0	0	10.7423	0	0	0	0	0	0	0	0	0	0	0	0	0	0	0	0
APEH	182.302	151.354	149.668	149.486	100.703	120.853	162.793	186.881	175.846	85.1002	39.8334	101.114	159.092	107.496	75.5014	146.651	292.861	117.024	149.048	55.1574	69.1279	130.034	133.635	108.516	96.781	182.736	99.781	78.3681	71.9519	58.3526	95.4372	82.5559	31.0332	0	26.1917	14.7021	59.1898	13.0833	130.07	100.331	0	0	2.25552	93.3822	31.8952	45.5526	0	71.1073	0
APELA	0	0	0	0	0	0	0	0	0	0	0	0	0	0	0	0	0	0	0	0	0	0	0	0	0	0	0	0	0	0	0	0	0	0	0	0	0	0	0	0	0	0	0	0	0	0	0	0	0
APEX1	4.52924	0	2.62575	0	0.825438	1.16205	0	0	0	32.4191	0	1.55561	0.820063	0	5.96064	7.83089	0.97296	1.39315	1.03505	1.41429	0	0	1.4447	0.758854	0.727677	0	0	14.8487	0	0	0	0	0	0	0	0	0	0	0	0	0	0	2.25552	0	0	0	0	0	0
APEX2	67.3725	67.8865	68.2694	74.932	59.4315	29.0513	100.886	37.627	2.83622	22.2881	1.32778	24.8897	9.0207	57.5198	51.6588	52.6805	37.9455	16.7177	22.7712	0	31.9052	33.3595	22.3929	11.3828	8.73212	153.814	100.714	143.537	68.5716	57.7042	36.4728	28.2574	13.1294	0	16.053	14.3346	19.7299	39.2498	46.1009	0	0	0	0	0	22.7823	20.0431	99.3059	0	0
APH1A	612.58	560.899	215.311	708.448	639.714	698.393	747.472	529.286	589.934	549.099	537.751	1202.48	980.796	708.154	884.161	882.043	935.988	526.609	604.471	736.847	720.146	561.666	777.251	739.124	757.512	407.541	401.922	287.075	508.493	262.586	350.747	270.939	417.158	146.524	399.634	402.838	427.482	586.879	151.474	654.271	359.776	315.31	275.174	323.421	408.943	427.283	553.276	357.512	544.826
APH1B	34.5355	14.4676	128.662	24.9773	35.4938	10.4585	32.8643	53.932	102.104	87.1264	45.1446	17.1117	42.6433	26.4025	39.7376	64.0709	28.2159	75.2299	44.5073	19.8001	28.107	33.3595	26.0047	33.3896	5.82142	49.9567	55.0195	42.0713	54.0847	77.155	46.8068	24.933	10.1455	0	37.1753	14.3346	0	71.0235	55.9796	108.81	0	52.1566	63.1547	0	72.9034	31.8868	48.6396	63.2065	208.657
API5	319.878	410.658	157.545	266.803	244.33	102.261	266.736	225.762	195.699	299.877	196.512	124.449	124.65	128.241	160.937	168.72	124.539	176.93	308.446	200.83	200.547	219.901	210.927	227.656	173.915	241.896	331.049	202.932	303.743	351.412	173.246	182.842	174.86	233.569	88.7137	134.157	98.6496	44.857	34.5756	59.3507	89.9439	125.65	139.842	72.8836	46.7037	116.615	40.533	35.5537	52.1642
APIP	0	0	0	0	0	0	0	0	0	0	0	0	0	0	0	0	0	0	0	0	0	6.12726	0	0	0	0	0	0	0	0	0	0	0	0	0	0	0	0	0	0	0	0	0	0	0	0	0	0	0
APLF	44.1601	18.9192	68.2694	31.0324	32.1921	17.4308	48.9143	47.6609	8.50866	6.07858	10.6223	17.1117	38.543	13.2013	16.8885	14.238	44.7562	23.6835	9.31548	26.8716	18.9912	25.8707	18.7812	34.9073	29.1071	89.3962	149.205	42.8962	69.5374	65.4845	29.1783	22.7167	85.938	26.1133	50.2711	32.3446	124.956	110.273	95.4946	124.354	94.9408	61.6396	78.9433	77.4389	18.2259	40.0863	30.3998	29.628	37.6742
APLN	0	0	0	3.406	0	0	0	0	0	0	0	0	0	0	0	0	0	0	11.3856	0	0	0	0	0	0	0	0	0	0	0	0	0	0	0	0	0	0	0	0	0	0	0	0	0	0	0	0	0	0
APLNR	0	0	0	0	0	0	0	0	0	0	0	0	0	0	0	0	0	0	0	0	0	0	0	0	0	0	0	0	0	0	0	0	0	0	0	0	0	0	0	0	0	0	0	0	0	0	0	0	0
APLP1	759.215	845.8	703.7	674.009	742.894	759.982	683.272	669.76	1843.54	1833.71	1893.42	1522.94	1280.12	1094.76	1163.32	1210.94	1485.71	1717.75	1377.66	1889.5	1792.77	1870.86	1708.36	1777.24	1736.97	926.828	880.311	649.218	858.111	810.452	2636.99	2553.14	2794.18	2601.17	2866.72	2856.62	3012.1	4489.43	4549.17	4010.41	3715.18	4136.96	3904.31	4455.01	3343.3	3666.98	3033.9	4151.88	4005.05
APLP2	18.117	14.4676	31.509	31.0324	4.12719	1.16205	20.6357	1.25423	19.8535	8.10478	67.7169	10.8892	33.6226	8.48653	6.95408	30.6116	22.3781	52.9395	34.1568	1.41429	87.3595	62.6342	72.9576	84.9917	91.6873	14.4611	49.4243	28.8725	72.4348	23.9894	38.2965	30.4737	16.1134	69.6354	25.3468	15.4372	0	1.86904	36.2221	0	0	0	49.6215	0	0	39.1752	2.02665	5.92561	0
APMAP	0	18.9192	0	0	0.825438	0	0	0	0	0	0	0	0	0	0	0	0	0	0	0	0	0	0	0	0	35.4955	0	0	13.5212	0	0	0	0	24.6625	0	0	0	0	0	0	0	0	0	0	0	0	0	0	0
APOA1	2.26462	3.33868	13.1287	1.51378	4.12719	1.16205	12.2286	8.77963	22.6898	16.2096	21.2445	17.1117	27.0621	16.9731	19.8688	26.3403	31.1347	8.35887	7.24537	0	6.83683	12.9353	35.3953	17.4536	34.9285	0	0	0	10.1409	0	0	0	0	0	0	0	0	0	0	0	0	0	0	0	35.3126	0	0	0	2.89801
APOA2	10.1908	6.67737	76.1467	7.56889	29.7158	18.5928	25.9857	16.305	93.5952	66.8644	45.1446	31.1121	41.8232	17.916	30.7966	7.11899	47.6751	23.6835	44.5073	0	10.6351	25.1899	8.66823	6.07083	0	0	0	0	0	0	0	0	0	0	0	0	0	0	0	0	0	0	0	0	0	0	0	0	0
APOA4	0	0	0	0	0	0	0	0	0	2.02619	0	0	0	0	0	0	0	0	0	0	0	0	0	0	0	0	0	0	0	0	0	0	0	0	0	10.659	0	0	0	0	0	0	0	0	0	31.8868	0	0	0
APOA5	0	0	0	0	11.5561	0	0	0	0	0	0	0	0	0	0	0	0	0	0	0	0	0	0	10.624	0	0	0	0	0	0	0	0	0	0	0	0	0	0	0	0	0	0	0	0	0	0	0	0	0
APOB	1.69847	5.56447	10.503	3.02756	2.47631	3.48615	11.4643	5.01693	19.8535	6.07858	13.2778	6.22243	18.0414	1.8859	2.98032	4.27139	6.81072	5.57258	10.3505	21.2144	3.03859	7.48888	7.22352	19.7302	4.36606	0	0	0	0	0	0	0	0	1.45074	0	0	0	0	0	0	0	0	0	0	0	0	2.02665	0	0
APOBEC1	0	0	0	0	0	0	0	0	19.8535	0	0	0	0	0	0	0	0	0	0	0	0	8.16968	0	0	0	0	0	0	0	0	0	0	0	26.1133	0	0	0	0	0	0	0	0	0	0	0	0	0	0	0
APOBEC2	0.566156	33.3868	0	0	0	0	6.87857	15.0508	14.1811	0	0	0	0	0	0	2.8476	0	0	0	0	0	0	6.50117	0	0	0	0	0	0	12.9672	0	0	0	0	0	0	0	7.47616	0	0	0	0	0	0	0	0	0	57.2809	113.023
APOBEC3A	0	0	0	0	0	0	0	0	0	0	0	0	0	0	0	0	0	0	0	0	0	0	0	0	0	0	0	0	0	0	0	0	0	7.25368	0	0	48.2287	0	0	0	0	0	0	0	0	0	0	0	0
APOBEC3B	0	0	0	0	0	0	0	0	0	0	0	0	0	0	0	0	0	0	0	0	0	7.48888	0	0	0	0	0	0	0	0	0	0	0	0	0	0	0	0	0	0	0	0	0	0	0	0	0	0	0
APOBEC3C	0	23.3708	5.25149	0	0	1.16205	0.764286	0	0	0	17.2612	45.1126	107.428	51.8621	58.6129	70.478	68.1072	80.8025	2.07011	0	88.1191	50.3797	93.9058	103.204	88.0489	0	25.1784	28.0475	10.6238	0	0	0	13.1294	0	11.8285	0	0	52.3331	0	0	0	0	0	0	0	0	0	0	0
APOBEC3D	0	0	0	0	0	1.16205	0	0	0	0	0	0	0	0	0	0	0	0	0	0	0	0	0	0	0	0	0	0	0	0	0	0	0	0	0	0	0	0	0	1.41311	36.2274	0	0	0	42.1473	0	0	0	0
APOBEC3F	22.6462	0	2.62575	6.05511	8.25438	0	0	0	0	0	0	0	45.1035	37.7179	19.8688	23.4927	7.78368	0	16.5608	0	12.1544	27.9131	31.0612	6.07083	24.741	0	0	0	0	0	0	8.311	10.1455	23.2118	4.22446	6.61595	0	35.5118	0	0	0	0	0	0	0	0	0	0	0
APOBEC3G	0	0	0	0	0	10.4585	0	0	0	0	0	0	0	0	0	0	0	0	0	0	0	0	0	0	0	0	0	0	0	0	0	0	0	0	0	0	0	0	0	0	0	0	0	0	0	0	0	0	0
APOBEC3H	0	0	0	0	0	0	0	0	0	0	0	0	0	0	0	0	0	0	0	0	0	0	0	0	0	0	0	0	0	0	0	0	0	0	0	0	0	0	0	0	0	0	0	0	0	0	0	0	0
APOBEC4	0	0	0	0.378444	0	0	0	0	0	0	0	0	0	0	0	0	0	0	0	0	0	8.85049	0	0	0	0	0	0	0	0	0	0	0	0	0	0	0	0	0	0	0	0	0	0	0	0	56.7462	0	0
APOBR	0	0	0	4.16289	0	6.97231	0	6.27117	0	0	0	0	0	1.8859	0	0	0	0	1.03505	0	0	0	0	0	0	15.7758	0	0	1.4487	0	0	0	0	0	0	0	0	0	0	22.6098	16.2399	0	0	40.997	0	0	0	0	0
APOC1	0	0	0	0	0.825438	1.16205	0	0	0	0	2.65556	0	0	0	0	0	0	0	0	0	6.83683	1.36161	0	0	0	0	0	0	0	0	0	0	0	0	0	0	0	0	0	0	0	0	0	0	0	0	0	0	0
APOC2	0	0	0	0	0	0	0	0	0	0	0	0	0	0	0	0	0	0	0	0	0	0	0	0	0	0	0	0	0	0	0	0	0	0	0	0	0	0	0	0	0	0	0	0	0	0	0	0	0
APOC3	0	0	0	0	0	0	0.764286	0	0	2.02619	2.65556	0	0	0.942948	0.993439	0	1.94592	0	0	0	0	0.680807	0.722352	0	0	0	0	0	0	0	0	0	0	0	0	0	0	0	0	0	0	0	0	0	0	0	0	0	0
APOC4	0	0	0	0	0	0	0	0	0	0	0	0	0	0	0	0	0	0	0	0	0	8.16968	0	0	0	0	0	0	0	0	0	0	0	0	0	0	0	0	0	0	0	0	0	0	0	0	0	0	0
APOD	0	0	0	0	0	0	0	0	0	0	0	0	13.121	0	0	0	0	0	0	0	8.35612	0	17.3365	0	5.82142	0	0	0	0	0	0	0	0	0	0	0	0	0	0	0	0	0	0	0	1.13912	0	0	0	0
APOE	5.66156	16.6934	0	12.8671	0	0	0	0	0	0	0	15.5561	18.0414	17.916	0	19.2213	15.5674	13.9315	22.7712	0	71.4069	37.4444	44.7858	110.793	49.482	0	11.1904	0	0	0	0	0	0	0	0	19.4803	0	0	0	0	0	0	0	0	0	0	0	0	0
APOF	0	0	0	0	0	0	0	0	0	0	0	0	0	14.1442	0	0	0	0	9.31548	0	0	0	0	0	0	0	0	0	0	0	0	0	0	0	0	10.2915	0	0	0	0	0	35.5613	0	0	0	0	0	0	0
APOH	0	0	2.62575	6.43356	1.65088	1.16205	0	0	2.83622	0	1.32778	0	1.64013	0.942948	0	0	0.97296	1.39315	0	0	0	1.36161	0.722352	0	0	0	0	0	0	0	0	0	0	0	8.02648	0	0	0	0	0	0	0	0	0	0	0	0	0	0
APOL1	0	0	0	0	0	0	0	0	0	0	0	0	0	0	0	0	0	0	0	0	0	0	0	0	0	0	0	0	0	0	0	0	0	0	0	0	0	0	0	0	0	0	0	0	0	0	0	0	0
APOL2	0	0	0	0.378444	0	0	0	0	0	0	0	0	0	0.942948	8.94095	0	0	0	0	0	9.87542	7.48888	0.722352	9.86511	17.4642	0	0	0	0	0	14.5891	0	0	0	10.9836	0	0	0	0	29.6754	0	49.7858	0	75.1613	0	0	0	77.0329	0
APOL3	0	0	0	0	0	0	0	0	0	0	0	37.3346	0	0	0	0	0	0	0	0	0	0	0	0	0	0	0	0	0	0	0	0	0	0	0	0	0	0	0	0	0	0	0	0	0	0	0	0	0
APOL4	0	0	2.62575	0	0	13.9446	0	0	0	0	3.98334	0	0	0	0	0	0	0	0	0	0	0	0	0	0	0	0	0	0	0	0	0	0	1.45074	0	0	0	0	0	0	0	0	0	0	0	0	0	0	0
APOL5	0	0	0	0	0	0	9.17143	0	0	0	0	0	0	0	0	0	0	0	0	0	0	0	0	0	0	0	0	0	0	0	0	0	0	0	0	0	0	0	0	0	0	0	67.6657	0	0	0	0	0	0
APOL6	0	1.11289	2.62575	0.378444	0	0	0	7.5254	0	0	0	0	0.820063	0	6.95408	0	0	16.7177	16.5608	0	12.914	12.9353	0	10.624	5.09374	0	0	0	0	0	36.4728	0.554067	0	0	0	1.47021	32.8832	0	0	0	0	0	65.4102	0	0	0	0	0	0
APOLD1	0	0	0	0	0	0	0	0	0	0	0	0	8.20063	0	0	0	0	0	4.14021	15.5572	2.27894	0	7.22352	0	0	0	0	0	0	13.6156	0	0	0	0	0	0	0	35.5118	0	0	0	0	0	0	0	0	0	0	0
APOM	0	0	2.62575	0	0.825438	0	11.4643	0	0	0	0	0	0.820063	0	0.993439	0	2.91888	0	0	0	7.59648	6.12726	0	0	0	0	0	18.9733	0	0	0	0	14.323	0	0	0	0	0	0	0	0	0	0	0	0	0	0	77.0329	0
APOO	5.66156	0	5.25149	16.2731	0	2.3241	0	0	0	26.3405	0	0	0	12.2583	0	0	0	0	14.4907	15.5572	0	12.9353	0	18.9714	10.1875	0	0	0	2.41449	0	0	14.4057	19.6941	0	0	9.18882	0	46.726	27.9898	0	0	0	0	0	0	0	0	0	0
APOOL	5.0954	14.4676	2.62575	0.378444	0	1.16205	0.764286	6.27117	0	0	0	1.55561	24.6019	0.942948	0	0	0.97296	45.9738	0	1.41429	0	0	0.722352	0	0.727677	0	18.6507	0	0	26.5828	0	0	0	0	0	0	0	0	0	0	0	0	0	0	0	0	0	0	0
APP	19.8154	30.0481	2.62575	13.624	11.5561	0	22.9286	21.322	0	0	0	0	15.5812	0	21.8557	0	10.7026	23.6835	40.3671	14.1429	11.3947	24.5091	13.0023	32.6307	47.299	0	0	15.6736	7.24348	22.0443	0	14.4057	13.1294	1.45074	0	13.5995	2.19221	0	42.8079	32.5016	0	0	0	0	0	0.911051	0	1.9752	0
APPBP2	20.3816	8.90315	2.62575	23.4636	15.6833	51.1303	45.0929	6.27117	68.0693	83.074	51.7835	63.7799	43.4634	16.9731	48.6785	33.4592	37.9455	58.5121	72.4537	124.458	34.9438	39.4868	49.12	22.0068	45.116	88.0815	19.5832	32.9971	46.3583	25.9345	31.0019	44.8794	29.2428	0	33.7957	18.3776	0	41.1189	0	0	31.2305	0	0	61.4956	1.13912	16.3989	0	0	0
APPL1	22.6462	12.2418	0	14.7593	48.7008	40.6718	19.8714	10.0339	65.2331	0	27.8834	28.0009	13.121	33.0032	16.8885	48.4091	19.4592	19.504	10.3505	18.3858	23.5491	23.8282	23.8376	6.07083	10.9152	21.0344	0	0	0	0	15.8049	0	26.8556	20.3103	20.6999	0	0	0	0	80.5474	0	0	0	0	30.7561	23.6873	81.066	0	0
APPL2	114.363	47.8545	5.25149	79.4733	53.6535	20.9169	76.4286	95.3217	11.3449	137.781	86.3058	65.3355	110.709	76.3788	72.5211	40.5782	65.1884	253.553	165.608	142.844	78.2437	140.246	111.965	74.3677	88.0489	6.57325	82.0629	38.7716	79.1954	108.276	67.4747	82.0019	78.7765	258.231	144.899	122.395	0	0	0	55.1114	11.243	0	99.243	0	0	40.0863	0	65.1817	0
APRT	399.14	418.448	459.506	389.798	490.31	593.808	518.186	521.761	224.061	230.986	217.756	385.79	350.987	283.827	229.484	308.252	317.185	273.057	248.413	233.358	272.713	379.89	290.386	243.592	293.982	360.214	334.779	475.983	333.2	265.828	280.841	344.629	343.752	329.317	269.521	198.846	221.414	226.154	158.06	195.009	191.131	52.1566	218.786	232.317	105.938	178.566	107.412	59.2561	110.124
APTX	28.8739	7.79026	0	17.7869	0	0	44.3286	0	0	0	0	0	8.20063	0	0	16.3737	0	22.2903	41.4021	31.1144	7.59648	7.48888	14.447	0	0.727677	31.5516	0	17.3235	0	20.0992	20.0601	0	0	0	0	0	0	0	0	0	0	0	0	0	0	0	0	0	0
AQP1	0	0	0	5.29822	4.95263	0	0	0	0	0	0	0	0	0	0	0	0	0	0	0	0	0.680807	0	0	0	0	0	0	0	0	0	0	0	0	0	0	0	50.4641	0	0	47.4704	9.48301	0	45.5523	0	0	0	71.1073	0
AQP10	0	0	0	0	0	0	0	0	0	0	10.6223	0	0	0	0	0	0	0	0	0	0	0	0	0	0	0	0	0	0	0	0	0	0	0	0	0	0	0	16.4646	0	0	0	0	0	0	0	0	0	0
AQP11	6.22771	66.7737	34.1347	0	12.3816	0	18.3429	0	0	12.1572	0	0	11.4809	9.42948	6.95408	16.3737	7.78368	11.1452	15.5258	15.5572	13.6737	46.9757	22.3929	27.3188	16.7366	0	0	0	23.662	17.5058	20.0601	23.2708	26.2588	24.6625	9.71626	31.6095	48.2287	37.3808	0	25.436	0	0	0	59.218	0	47.3747	0	0	0
AQP12A	0	0	0	0	0	0	0	0	11.3449	0	0	0	0	0	0	0	0	0	0	0	0	0	0	0	0	0	0	0	0	0	0	0	0	0	0	0	0	0	0	15.5442	0	0	0	0	0	0	0	0	0
AQP12B	0	0	0	0	0	0	0	0	0	0	0	0	0	0	0	0	0	0	0	0	0	0	0	6.82969	0	0	0	0	0	0	0	0	0	0	0	0	0	0	0	0	0	0	0	0	0	0	0	0	0
AQP2	0.566156	0	0	3.406	0	0	0	0	0	0	0	0	0	0	0	0	0	0	0	0	0	0	0	0	0	0	0	0	0	0	0	0	0	5.80295	0	0	0	0	27.9898	0	0	0	0	0	0	0	0	0	0
AQP3	0	0	0	8.32578	0	0	0	0	0	0	0	0	0	0	0	0	0	0	0	0	0	0	0	0	0	0	0	0	0	0	0	0	0	0	0	0	0	0	0	0	0	0	0	0	0	0	0	0	81.1444
AQP4	0	0	0	0	0	0	0	0	0	0	0	0	0	0	0	4.98329	0	0	0	0	0	0	0	0	0	0	0	23.098	0	0	0	0	0	0	0	0	0	0	0	0	0	0	0	0	0	0	0	0	0
AQP5	0	0	0	0	0	0	0	0	0	0	0	0	0	0	0	0	0	0	0	0	0	0	0	0	0	0	0	0	0	0	0	0	0	0	0	0	0	44.857	0	0	0	0	56.3881	0	0	0	42.5597	0	0
AQP6	0	0	0	5.29822	0	0	0	0	0	0	0	0	0	0	0	0	0	0	0	0	0	3.40404	0	0	0	0	0	0	0	0	0	0	17.307	0	0	0	0	0	0	0	0	0	0	0	0	1.8221	0	0	0
AQP7	1.69847	0	0	2.27067	10.7307	0	0	0	0	0	0	0	0	0	0	0	0	0	0	0	0	0	0	0	0	0	0	0	0	0	0	0	0	0	0	0	0	0	0	0	0	0	0	0	0	0	0	0	0
AQP8	0	0	0	0	0	0	0	1.25423	0	0	0	0	0	0	0	0	0	0	13.4557	0	0	0	0	0	0	0	0	4.94956	0	0	0	0	0	0	0	0	0	0	0	0	0	0	0	0	0	0	0	0	0
AQP9	0	0	0	0	0	0	0	0	0	0	0	0	0	0	0	0	0	0	0	0	0	0	2.88941	0	0	0	0	0	0	0	0	0	0	0	0	0	0	0	0	0	0	0	0	0	0	0	0	0	0
AQR	0	0	0	4.54133	0	0	10.7	0	17.0173	2.02619	9.29447	0	0	0	0.993439	0	0	0	0	0	0	14.2969	5.05647	1.51771	1.45535	0	0	0	3.86319	0	0	0	0	0	0	0	0	0	0	0	0	0	0	0	0	0	0	0	0
AR	20.9478	25.5966	0	2.64911	23.1123	0	17.5786	0	0	0	0	4.66682	0	0	0	0	0	0	0	0	3.79824	9.5313	0	0	0	0	0	0.824927	11.1067	0	0	0	0	0	0	0	0	0	0	0	0	0	0	0	0	0	0	0	0
ARAF	3.96309	0	0	11.7318	0	1.16205	5.35	11.2881	0	18.2358	0	6.22243	0	0	20.8622	0	2.91888	0	21.7361	0	0	5.44646	0	8.3474	3.63839	0	0	0	0	8.4287	31.0019	0	0	0	0	0	0	0	0	0	0	0	0	0	0	0	0	0	0
ARAP1	288.739	201.434	485.763	334.545	357.415	391.611	395.9	140.474	368.709	188.436	318.668	460.46	469.076	354.548	611.959	539.619	567.236	111.452	115.926	134.358	432.999	235.559	288.219	353.626	376.209	310.257	359.958	288.725	352.999	280.092	120.36	231.046	161.731	178.441	162.219	199.214	471.326	330.82	161.353	141.311	136.165	339.018	514.259	261.926	152.641	171.278	324.264	300.231	153.595
ARAP2	0	0	0	0	0	0	0	0	0	0	0	0	0	0	0	0	0	0	0	0	0	0	0	0	0	0	0	0	0	0	0	0	0	0	0	0	0	0	0	0	0	0	0	0	0	0	0	0	0
ARAP3	0	0	0	7.19044	0	0	6.11429	16.305	11.3449	0	0	0	9.84076	0	34.7704	19.9332	13.6214	5.57258	9.31548	0	15.9526	5.44646	22.3929	17.4536	0	0	0	14.8487	0	0	0	0	0	0	0	0	0	0	0	0	0	0	0	0	0	0	0	0	0
ARC	48.6894	87.9186	31.509	64.714	57.7807	52.2923	72.6072	42.6439	56.7244	62.812	47.8001	42.0014	22.9618	33.9461	22.8491	23.4927	83.6746	25.0766	27.9464	39.6002	17.4719	4.76565	26.727	9.86511	35.6562	0	33.5712	80.8429	27.5252	11.6705	0	0	23.8717	0	10.9836	0	26.3066	54.2022	0	0	0	40.3028	0	0	0	0	0	0	0
ARCN1	23.2124	8.90315	47.2634	16.2731	16.5088	0	45.8572	11.2881	0	18.2358	0	0	39.363	39.6038	35.7638	28.476	64.2154	51.5464	51.7527	14.1429	11.3947	53.7838	32.5059	48.5667	26.9241	70.9911	49.4243	69.2939	59.8795	103.738	38.2965	31.0277	44.7594	13.0566	28.7263	14.3346	30.691	130.833	0	80.5474	21.2368	170.694	56.3881	0	58.0949	40.0863	0	130.363	257.923
AREG	0	0	0	0	0	0	0	0	0	0	0	0	0	0	0	0	0	0	0	0	0	0	0	0	0	0	0	0	0	0	0	0.554067	0	0	0	0	0	0	0	0	0	71.1226	0	0	0	0	0	41.4793	0
AREL1	0	0	7.87724	4.54133	0	0	16.05	0	0	0	19.9167	0	0	0	0	0	0	0	0	0	0	0	7.22352	5.31198	11.6428	0	0	0	0	0	0	0	0	0	0	0	39.4598	0	0	0	0	0	0	59.218	0	0	0	0	0
ARF1	52.6525	33.3868	73.5209	20.0576	44.5737	0	48.9143	45.1524	45.3795	6.07858	53.1113	21.7785	10.6608	57.5198	30.7966	27.7641	24.324	30.6492	40.3671	42.4288	48.6174	58.5494	73.6799	25.801	41.4776	0	0	37.9467	18.8331	0	9.72609	0	0	21.761	5.91425	7.35105	70.1508	44.857	29.6363	46.6327	34.9782	0	0	0	28.4779	0	46.613	0	139.105
ARF3	665.799	750.091	1029.29	559.719	740.418	1045.85	596.143	707.387	609.787	419.422	808.619	729.58	663.431	653.463	763.955	654.235	846.476	893.006	800.096	787.761	940.444	815.607	769.305	1005.48	980.909	1155.58	1084.54	798.53	752.839	793.595	1238.86	975.711	1065.27	485.997	1090.76	983.204	2247.02	2085.85	1310.58	1976.94	2052.47	2804.6	3047.21	2585.09	1571.98	1675.42	2922.43	2368.27	3894.93
ARF4	206.081	421.787	611.799	172.571	546.44	677.476	283.55	459.049	553.063	581.518	416.923	827.583	610.127	596.886	594.077	461.31	620.749	284.202	269.114	321.045	319.052	458.864	364.788	333.896	316.54	174.848	154.8	164.161	149.216	112.167	82.0639	181.734	204.103	15.9581	179.962	176.793	175.377	160.737	116.899	103.157	331.044	206.255	324.795	375.806	137.833	442.771	403.303	203.446	223.147
ARF5	22.0801	28.9352	21.006	16.6516	47.05	0	45.8572	2.50847	11.3449	10.131	66.3891	73.1135	86.1067	75.4358	61.5932	42.002	9.7296	89.1613	148.013	166.887	28.8666	49.0181	54.8988	24.2833	26.9241	27.6076	13.0555	44.5461	62.294	0	34.6492	64.2717	19.0973	0	38.0201	44.1063	0	99.0591	0	115.875	52.4673	0	85.7099	0	26.1997	169.456	54.7196	0	31.8781
ARF6	18.117	0	0	0	0	0	0	0	34.0346	12.1572	0	18.6673	14.7611	27.3455	18.8753	0	10.7026	0	16.5608	0	12.914	11.5737	5.05647	3.03542	0	0	0	0	12.0725	0	12.7655	0	30.4364	0	8.44892	3.30797	0	0	8.2323	0	0	0	0	86.5493	0	18.221	0	75.0577	0
ARFGAP1	53.7848	46.7416	175.925	75.6889	47.05	18.5928	70.3143	41.3897	190.027	70.9168	82.3224	76.2247	126.29	71.664	176.832	105.361	103.134	79.4093	175.959	25.4573	97.2349	34.0404	140.136	137.353	115.701	21.0344	118.432	83.3177	70.0203	55.7591	22.4916	119.124	78.1797	46.4236	58.2976	97.769	0	0	90.5553	12.718	36.2274	87.7178	0	95.6598	58.0949	90.1941	0	0	0
ARFGAP2	315.349	214.789	141.79	470.785	266.616	168.497	322.529	411.388	326.165	107.388	165.973	164.894	81.1863	79.2076	154.977	241.334	396.968	339.928	254.623	315.387	244.607	174.287	236.209	265.599	232.857	269.503	319.859	356.369	352.516	438.941	220.661	241.019	247.669	211.808	205.309	168.339	181.954	104.666	72.4442	132.833	233.604	61.6396	115.032	152.6	82.0163	151.235	2.02665	55.3057	2.89801
ARFGAP3	30.0062	11.1289	0	7.56889	13.207	18.5928	16.05	0	25.526	52.6811	15.9334	10.8892	27.0621	46.2044	19.8688	24.9165	33.0807	37.6149	43.4722	25.4573	29.6263	24.5091	20.9482	31.8719	21.8303	0	18.6507	0	7.72638	14.264	25.531	0	0	26.1133	0	3.67553	0	0	0	29.6754	0	0	0	59.218	0	0	0	0	69.5523
ARFGEF1	375.361	224.805	322.967	330.382	323.572	267.272	283.55	352.439	246.751	314.06	304.062	230.23	255.86	310.23	235.445	276.929	410.589	299.526	385.04	369.131	308.417	337.68	311.334	245.11	357.289	293.167	510.096	310.998	504.146	544.624	437.674	373.995	356.882	464.236	391.185	394.017	238.951	278.487	512.049	272.731	359.776	291.603	629.291	419.081	276.805	324.334	119.572	219.248	142.003
ARFGEF2	76.9972	82.3542	102.404	70.0122	71.8131	23.241	72.6072	47.6609	0	32.4191	33.1945	28.0009	60.6847	103.724	34.7704	42.7139	0	45.9738	121.101	93.3433	60.0122	130.715	93.1835	82.7151	73.4954	43.3834	22.3808	60.2197	57.465	76.5067	63.2196	44.8794	2.98396	0	18.5876	39.3281	56.9975	91.583	39.515	19.7836	0	71.1226	0	127.546	41.0082	42.8194	50.6663	161.967	0
ARFGEF3	5.0954	0	36.7605	9.46111	0	0	6.87857	18.8135	0	18.2358	10.6223	0	17.2213	0	0	33.4592	10.7026	11.1452	34.1568	18.3858	0	0	13.7247	9.86511	0	21.0344	0	14.8487	10.1409	17.5058	10.334	9.41913	0	0	5.91425	14.7021	52.6131	0	0	24.0229	19.9875	0	0	122.991	21.6432	37.3531	38.5064	0	84.0424
ARFIP1	0	0	0	0	0	0	0	0	0	0	0	0	0	9.42948	0	0	0	0	0	0	0	0	0	0	0	0	0	0	0	0	0	0	0	0	0	0	0	0	0	0	0	0	2.25552	0	0	0	0	0	0
ARFIP2	0	0	42.012	4.16289	0	0	0	0	0	0	0	0	0	16.0301	0	0	0	0	10.3505	19.8001	0	11.5737	6.50117	0	19.6473	0	0	0	11.5896	0.648362	0	0	0	0	0	12.1292	0	0	0	0	0	0	0	0	0	0	0	0	0
ARFRP1	23.7785	8.90315	0	43.8996	27.2395	45.32	18.3429	33.8643	0	0	45.1446	28.0009	9.0207	53.748	52.6523	93.2587	12.6485	45.9738	60.0331	0	22.7894	25.8707	56.3435	34.1484	34.2008	63.1032	45.6941	0	10.6238	11.0221	29.1783	0.554067	0	0	0	0	0	0	0	0	0	0	0	0	0	0	0	0	0
ARG1	4.52924	0	0	0	0.825438	0	0	0	0	0	0	0	0	0	0	0	0	0	0	0	0	0	0	0	0	0	0	0	0	0	0	0	0	0	0	0	0	0	0	0	0	0	0	0	0	0	0	0	0
ARG2	67.9387	82.3542	0	39.3582	40.4465	19.7549	57.3214	8.77963	17.0173	4.05239	53.1113	0	69.7054	47.1474	19.8688	8.54279	26.2699	137.921	141.802	107.486	42.5403	69.4423	59.2329	73.6089	57.4865	0	0	14.8487	23.662	16.8574	120.36	161.787	109.213	46.4236	132.226	101.445	39.4598	127.095	70.7977	38.154	53.7165	49.7858	0	93.3822	136.694	43.7305	0	242.95	0
ARGFX	0	0	0	0	0	0	0	0	0	0	0	0	0	0	0	0	0	0	0	0	0	0	0	0	0	0	0	0	0	0	0	0	0	0	0	0	0	0	0	0	0	0	0	0	15.9476	0	0	0	0
ARGLU1	148.899	117.967	47.2634	193.764	43.7482	99.9364	103.179	198.169	48.2157	0	111.534	14.0005	36.0828	27.3455	53.6457	28.476	109.945	25.0766	148.013	94.7576	51.656	76.9312	89.5717	86.5094	91.6873	138.038	89.5232	109.715	75.3322	141.343	31.0019	54.2985	28.0492	66.7339	62.0996	21.6856	0	0	36.2221	1.41311	0	66.3811	0	56.9403	38.7299	0	0	67.1569	0
ARHGAP1	0	0	0	0	0	0	3.82143	0	0	0	1.32778	0	0	0	0	0	0	8.35887	10.3505	0	0	2.72323	10.1129	0.758854	0	0	0	9.89913	0	0	0	0	11.339	0	0	0	0	0	0	0	0	0	0	0	0	0	0	0	95.6344
ARHGAP10	0	0	0	0.378444	0	0	0	0	0	0	0	0	0	0	0	0	0	0	0	0	0	0	0	0	0	0	0	0	0	13.6156	0	0	0	0	0	0	0	0	0	0	0	0	0	0	0	0	0	0	0
ARHGAP11A	13.5877	11.1289	0	44.6564	67.6859	0	19.8714	11.2881	0	62.812	34.5223	63.7799	15.5812	0	6.95408	20.6451	14.5944	0	12.4206	2.82859	24.3087	12.2545	7.22352	0	48.7544	30.2369	56.8845	0	56.4992	62.8911	0	0	0	0	0	0	0	0	0	0	0	0	0	0	0	0	0	0	0
ARHGAP11B	33.9693	18.9192	86.6497	113.912	163.437	210.331	117.7	302.27	19.8535	20.2619	49.1279	129.115	108.248	127.298	77.4883	96.1063	210.159	16.7177	10.3505	21.2144	41.7806	34.0404	21.6706	35.6662	48.7544	132.78	61.5472	113.84	154.045	95.3092	0	0	0	0	21.9672	5.88084	43.8443	0	0	0	0	59.2688	0	0	35.3126	0	0	0	0
ARHGAP12	5.66156	0	0	0	0	0	0	0	0	0	0	0	6.56051	0	0	0	0	37.6149	0	0	0	9.5313	0	0	0	0	0	0	0	11.0221	16.4128	17.1761	17.9038	0	0	0	0	0	44.4544	0	0	0	0	0	0	0	0	0	0
ARHGAP15	0	0	0	0	0	0	0	0	0	0	0	0	0	0	0	0	0	0	0	0	0	0	0	0	0	0	0	0	0	0	0	0	0	0	0	0	0	0	0	0	0	0	0	0	0	0	0	0	0
ARHGAP17	49.2555	50.0802	81.3982	7.19044	9.90526	17.4308	18.3429	13.7966	107.776	0	7.96669	0	17.2213	28.2884	12.9147	14.238	28.2159	20.8972	8.28042	22.6287	31.1455	19.7434	32.5059	11.3828	30.5624	24.9783	36.3688	18.9733	24.6278	9.72543	0	25.4871	18.5005	18.8596	0	6.9835	0	0	0	26.8491	27.4829	0	0	0	0	0	42.5597	49.3801	0
ARHGAP18	6.22771	0	0	0	0	0	0	0	2.83622	0	1.32778	0	0	0	0.993439	0	0	0	0	0	22.0298	10.8929	0	0	0	0	0	0	0	0	0	0	0	0	0	0	0	0	0	0	1.24922	0	0	0	0	0	0	0	0
ARHGAP19	0	0	0	6.05511	0	0	0	0	0	0	0	0	0	0	0	23.4927	0	0	0	9.90005	7.59648	0	16.6141	0	8.00445	0	0	0	0	0	0	0	0	0	0	0	0	0	0	0	0	0	0	0	0	0	0	0	0
ARHGAP20	0	0	0	0	0	18.5928	0	0	0	0	0	0	0	0	0	0	0.97296	0	0	0	0	0	0	0	0	0	0	0	0	0	0	0	0	0	0	0	0	0	1.64646	0	0	0	0	0	0	0	0	0	0
ARHGAP21	410.463	238.159	301.961	341.357	228.646	176.632	330.936	248.338	601.279	415.37	843.141	342.233	488.758	435.642	438.107	670.609	314.266	679.855	510.281	612.389	732.3	467.034	652.284	717.117	590.146	314.201	427.1	417.413	489.177	523.228	392.083	507.525	356.285	190.046	307.963	401.735	72.343	93.452	51.0402	70.6556	212.368	308.198	65.4102	145.767	261.997	271.493	0	323.933	0
ARHGAP22	0	0	0	0	0	0	0	0	0	0	0	0	0	19.8019	8.94095	0	0	0	0	0	0	25.8707	7.22352	19.7302	11.6428	0	0	0	0	0	0	13.8517	0	0	11.406	12.8643	0	0	0	0	24.9844	0	0	0	0	0	0	0	0
ARHGAP23	0	0	0	6.812	13.207	17.4308	0	0	0	0	0	0	9.0207	0	7.94751	46.2734	0	1.39315	1.03505	1.41429	0.759648	4.76565	3.61176	19.7302	10.9152	0	0	0	0	0	0	0	0	29.0147	0	0	0	0	0	0	0	0	0	0	0	0	0	0	0
ARHGAP24	0	0	0	6.05511	0	0	0	0	0	0	0	0	0	0	0	0	0	0	36.2269	42.4288	18.2315	0	0	0	0	0	0	15.6736	0	0	0	0	0	0	0	0	83.3041	0	0	0	0	0	0	0	0	30.9757	0	0	0
ARHGAP25	0.566156	0	0	0	0	0	0	13.7966	0	0	0	0	0	0	0	0	0	0	0	0	0	0	0	0	0	0	0	0	0	0	0	0	0	0	0	0	0	0	0	0	0	0	60.8991	0	0	21.8652	18.2399	0	0
ARHGAP26	5.0954	0	0	6.43356	9.90526	1.16205	12.9929	21.322	11.3449	0	0	20.2229	26.242	20.7449	46.6916	49.121	19.4592	18.1109	7.24537	1.41429	47.0981	33.3595	36.84	12.9005	45.8437	0	41.0315	38.7716	4.82899	0	0	0	0	0	25.3468	0	37.2676	0	0	0	0	0	0	0	0	0	66.8795	0	0
ARHGAP27	0	0	0	0	0	0	0	0	0	0	0	0	0	0	0	0	9.7296	0	0	0	0	6.80807	0	0	0	0	0	0	0	0	0	0	0	0	0	0	0	0	0	0	0	0	0	0	0	0	0	0	0
ARHGAP28	0	0	0	0.756889	0.825438	26.7272	0.764286	1.25423	0	0	1.32778	0	0.820063	0.942948	0	0	0	0	0	1.41429	0	0	0	0	0	0	0	0	0	0	0	0	0	0	0	0	0	0	0	0	0	0	0	0	0	0	0	0	0
ARHGAP29	0	0	0	0	0	15.1067	0	0	0	0	0	0	0	0	0	0	0	0	0	0	1.5193	0	7.22352	0	5.82142	0	0	0	0	0	0	0	0	0	0	0	0	0	0	0	0	52.1566	0	0	0	0	0	0	0
ARHGAP30	0	0	0	0	0	0	0	0	0	0	0	0	0	0	0	0	0	0	0	0	9.87542	0	0	0	10.9152	0	0	0	0	7.78034	0	0	0	0	0	0	0	0	0	0	0	0	0	0	0	0	0	0	0
ARHGAP31	0	0	0	0	0	0	0	0	0	0	0	0	0.820063	0	0	0	11.6755	0	0	2.82859	0	19.7434	10.1129	12.1417	0	0	0	0	0	0	0	0	0	0	0	0	0	0	0	0	0	0	0	0	0	0	0	0	0
ARHGAP32	0.566156	0	0	0	0	0	0	0	0	0	0	0	0	0	0	0	0	0	0	0	0	0	0	0	0	0	0	0	0	9.07706	0	15.5139	0	0	0	16.9074	0	0	0	0	0	0	0	31.8866	0	24.5984	0	0	0
ARHGAP33	3.39693	0	0	5.67667	10.7307	0	6.11429	0	34.0346	0	0	0	0	7.54358	0	0	0	0	0	0	25.0684	0	0	0	0	0	0	0	0	0	9.11821	0	0	0	0	0	0	0	0	2.82622	0	0	0	0	0	0	0	0	0
ARHGAP35	154.56	85.6929	2.62575	96.5033	41.2719	32.5374	107.764	52.6778	5.67244	85.1002	30.539	28.0009	20.5016	0.942948	63.5801	37.0187	34.0536	111.452	168.714	70.7147	82.8016	25.8707	65.7341	69.8146	41.4776	80.1936	132.42	28.8725	76.7809	40.1984	12.7655	0	32.2268	0	11.8285	13.5995	0	0	0	0	0	0	0	0	1.13912	29.1536	0	0	0
ARHGAP36	0	0	0	0	0	0	0	0	0	0	0	0	0	0	0	0	0	0	0	0	0	0	0	0	0	0	0	0	0	0	0	0	0	0	0	0	0	0	0	0	0	0	0	0	0	0	0	0	0
ARHGAP39	32.2709	18.9192	26.2575	16.6516	21.4614	0	34.3929	56.4405	0	83.074	51.7835	17.1117	31.9825	22.6307	38.7441	6.40709	13.6214	0	7.24537	19.8001	20.5105	26.5515	54.1764	35.6662	19.6473	0	47.5592	0	23.662	40.8468	11.5497	36.0143	17.9038	0	25.3468	9.92392	0	57.9402	0	0	37.4766	35.5613	0	47.8299	0	27.3315	0	61.2313	75.3483
ARHGAP4	57.7479	140.225	39.3862	43.1427	43.7482	19.7549	18.3429	77.7624	42.5433	28.3667	26.5556	29.5565	0	13.2013	17.8819	16.3737	10.7026	11.1452	0	0	6.07718	0	12.28	16.6948	9.4598	30.2369	60.6147	37.9467	16.4186	18.1541	0	0	0	0	4.64691	0	0	0	0	28.2622	0	0	0	0	0	0	0	0	0
ARHGAP40	0	0	0	0	0	0	0	0	0	0	0	17.1117	0	0	0	0	0	15.3246	0	0	0	0	0	0	0	0	0	0	0	0	0	0	0	0	0	0	0	0	0	0	0	0	0	0	0	0	0	0	72.4503
ARHGAP42	48.1232	57.8705	5.25149	65.4709	23.9377	0	91.7143	45.1524	5.67244	2.02619	0	18.6673	53.3041	19.8019	14.9016	56.24	41.8373	4.17944	14.4907	21.2144	56.2139	10.2121	31.0612	27.3188	40.0222	27.6076	69.0074	179.834	20.2818	84.287	0	14.4057	0	0	8.87137	0	0	0	26.3433	0	0	0	2.25552	0	0	0	60.7995	0	0
ARHGAP44	13.5877	0	0	4.54133	0	0	7.64286	28.8474	2.83622	0	0	0	0.820063	0	0.993439	0	14.5944	0	0	0	1.5193	9.5313	0	12.1417	0	0	0	0	0	0	0	0	0	0	9.29381	0	0	0	0	0	0	0	0	0	0	0	0	0	0
ARHGAP45	0	0	0	0	0	0	0	0	0	0	0	0	0	0	0	0	0	0	0	0	0	0	0	0	0	0	0	0	0	0	0	0	0	0	0	0	0	0	0	0	0	0	0	0	0	0	0	0	0
ARHGAP5	60.0125	8.90315	0	42.7642	52.828	0	10.7	21.322	48.2157	26.3405	0	0	42.6433	31.1173	68.5473	29.8998	9.7296	57.119	56.9279	29.7002	50.8964	24.5091	64.2894	30.3542	11.6428	0	0	0	11.5896	0	15.197	0	17.9038	0	18.5876	6.61595	0	0	0	0	0	0	0	0	0	0	0	0	0
ARHGAP6	0	0	0	0	5.77807	0	6.11429	0	0	0	0	0	0	0	11.9213	0	0	0	0	0	0	0	0	0	0	22.349	40.0989	0	0	0	0	0	0	0	0	0	0	0	0	0	0	0	0	0	0	0	0	0	0
ARHGAP8	0	0	0	0	0	0	0	0	0	0	0	0	0	0	0	0	0	0	0	0	0	0	0	7.58854	0	0	0	0	0	43.4402	0	0	0	0	0	0	0	0	0	0	0	0	0	0	0	0	0	0	0
ARHGAP9	14.1539	16.6934	0	20.436	9.90526	0	16.05	15.0508	0	0	0	0	0	0	0	0	0	6.96573	0	0	0	0	0	0	0	40.7541	16.7856	0	22.2133	22.0443	0	0	0	0	0	0	0	0	21.404	32.5016	0	0	0	0	0	0	0	0	0
ARHGDIA	0	0	0	9.46111	0	0	0	0	0	0	0	0	0	0	0	0	0	0	0	0	0	0	0	0	0	0	0	0	0	0	0	0	0.596792	0	12.6734	0	0	0	0	0	0	0	0	0	0	0	0	31.6033	0
ARHGDIB	0	0	0	0	0	0	0	6.27117	0	0	0	0	0	0	0	0	0	0	5.17527	0	0	1.36161	0	6.07083	0	0	0	0	0	11.6705	0	0	0	0	0	6.9835	0	0	0	0	0	0	0	0	0	0	0	0	0
ARHGDIG	0	0	0	6.05511	4.95263	0	0	0	0	22.2881	1.32778	0	0	16.0301	7.94751	0	0	13.9315	0	0	8.35612	13.6161	7.94588	11.3828	26.9241	1.31465	0	0	0	0	0	0	23.8717	0	19.0101	41.5335	0	46.726	46.1009	24.0229	22.486	42.6735	0	0	36.4517	72.8841	56.7462	23.7024	69.5523
ARHGEF1	159.09	104.612	89.2754	185.059	122.165	81.3436	133.75	147.999	62.3968	81.0478	103.567	52.8906	123.83	67.8922	85.4358	123.87	181.944	78.0162	83.8393	114.558	89.6384	111.652	80.9035	91.0625	96.781	55.2153	200.495	139.413	138.592	152.365	56.5329	116.354	88.922	27.564	56.1853	79.7589	0	37.3808	39.515	77.7212	62.461	109.055	60.8991	93.3822	87.7119	53.752	58.7729	0	0
ARHGEF10	4.52924	0	0	15.1378	10.7307	0	16.8143	0	0	0	17.2612	20.2229	0	0	7.94751	12.8142	0	6.96573	0	9.90005	22.0298	12.2545	9.39058	2.27656	19.6473	0	0	16.4985	0	0	0	0	0	0	0	11.0266	0	0	0	0	0	0	0	0	0	0	0	0	0
ARHGEF10L	441.035	441.819	273.078	308.811	279.823	248.679	423.414	316.067	82.2504	121.572	150.039	73.1135	113.169	39.6038	74.5079	127.43	118.701	176.93	145.942	154.158	141.294	110.291	64.2894	115.346	125.16	165.646	219.145	175.71	178.673	259.993	160.48	190.599	119.955	69.6354	135.183	115.779	46.0365	209.332	161.353	124.354	246.096	175.436	0	152.6	102.52	198.609	133.759	235.049	0
ARHGEF11	90.5849	87.9186	0	60.5511	47.05	33.6995	57.3214	17.5593	90.759	52.6811	95.6003	24.8897	33.6226	61.2916	73.5145	103.225	93.4042	86.375	152.153	138.601	76.7244	77.612	119.188	62.9849	149.901	0	108.174	54.4452	98.9943	20.7476	31.6098	51.5282	71.615	62.3817	45.2017	56.6031	2.19221	0	0	35.3278	0	97.2009	11.2776	102.493	63.7905	0	93.2259	163.942	0
ARHGEF12	172.111	101.273	170.674	283.076	263.315	102.261	224.7	218.237	198.535	172.227	266.884	163.339	220.597	180.103	261.275	282.624	367.779	295.347	401.601	295.587	452.75	366.955	440.635	432.547	493.365	278.706	305.871	267.276	280.564	424.029	280.841	318.034	153.972	258.231	341.336	275.665	32.8832	749.485	248.615	154.029	51.2181	308.198	69.9212	264.203	271.11	343.466	160.105	69.1321	127.513
ARHGEF15	0	0	0	0	0	0	0	0	0	0	0	0	0	11.3154	0	0	0	0	0	0	0	0	0	0	0	0	0	0	0	0	0	0	0	0	0	0	0	0	0	0	0	0	0	54.6627	0	0	0	71.1073	0
ARHGEF16	0	10.016	0	10.5964	0.825438	17.4308	0	0	0	0	0	0	0	0.942948	0	14.238	8.75664	11.1452	0	0	0	12.9353	7.94588	15.1771	5.82142	0	0	0	0	0	0	0	0	0	0	0	0	0	0	0	0	0	0	0	0	0	0	0	0
ARHGEF17	10.757	28.9352	0	7.94733	14.0324	0	8.40714	1.25423	0	0	0	9.33364	16.4013	0	22.8491	17.0856	0	26.4698	0	0	32.6648	15.6586	26.0047	2.27656	43.6606	0	0	25.5727	7.72638	13.6156	0	0	0	82.692	6.33669	0	35.0754	100.928	11.5252	33.9147	42.4735	90.0886	38.3439	43.2747	0	45.5526	0	0	66.6543
ARHGEF18	26.6093	37.8384	39.3862	13.2456	9.90526	34.8615	45.0929	2.50847	39.7071	20.2619	27.8834	15.5561	25.422	71.664	43.7113	13.5261	27.2429	48.7601	19.666	14.1429	26.5877	14.2969	8.66823	44.0136	21.8303	74.935	23.3133	84.9675	57.465	44.0886	41.3359	21.0545	13.7262	1.45074	15.6305	15.4372	0	0	0	0	0	113.796	0	0	0	0	0	0	0
ARHGEF19	0	0	0	0	0	0	0	0	0	0	0	0	0	0	0	0	0	0	0	0	7.59648	0	0	0	0	0	0	0	0	0	0	0	0	0	0	0	0	0	0	0	0	0	0	0	0	0	0	0	0
ARHGEF2	47.5571	44.5158	44.6377	20.436	47.8754	39.5098	24.4571	32.6101	8.50866	22.2881	0	0	45.9235	10.3724	43.7113	0	7.78368	39.0081	48.6475	36.7716	34.1841	12.9353	31.7835	51.6021	41.4776	19.7197	52.2219	54.4452	31.8713	9.07706	0	0	26.8556	0	15.2081	23.1558	0	0	27.9898	0	34.9782	16.5953	49.6215	0	0	40.9973	0	0	0
ARHGEF25	5.0954	0	10.503	13.624	0	13.9446	15.2857	11.2881	0	0	0	0	0	0	0	4.98329	0	0	0	0	0	0	0	0	0	0	0	0	7.72638	0	0	0	0	0	0	0	0	0	0	0	0	0	0	0	0	0	0	0	0
ARHGEF26	0	0	0	0	0	0	0.764286	0	0	0	0	0	0	0	0	0	0	0	0	0	0	0	0	0	0	0	0	0	0	0	0	0	0	21.761	0	0	0	0	0	0	0	0	0	0	0	0	0	0	0
ARHGEF28	0	0	0	0	0	0	0	0	0	0	0	0	0	0	0	0	0	9.75202	0	0	0.759648	0.680807	0.722352	0	0	0	0	0	0	0	0	0	0	0	0	0	0	0	0	0	0	0	0	0	0	0	0	0	0
ARHGEF3	2.83078	0	0	0	0	0	9.17143	0	0	38.4977	0	0	0	0	0	10.6785	17.5133	0	0	18.3858	0	0	7.22352	0	22.558	0	0	0	0	0	0	13.8517	0	0	0	0	0	0	0	0	29.9813	0	0	0	0	0	0	0	0
ARHGEF33	3.96309	0	0	0	7.42894	0	0	0	0	0	0	0	0	0	7.94751	0	0	0	0	0	0	0	1.4447	0	0	0	0	0	0	0	0	0	0	0	0	0	0	0	0	0	0	0	0	0	0	0	0	0	0
ARHGEF35	0	0	0	0	0	0	0	0	0	0	0	0	0	11.3154	0	0	0	0	0	0	0	0	8.66823	0	0	0	0	0	0	0	0	0	0	0	0	0	0	0	0	25.436	0	26.0783	0	0	0	0	0	0	0
ARHGEF37	0	0	0	0	0	0	0	0	0	0	0	0	0	0	0	0	0	0	0	0	0	0	0	0	0	0	0	0	0	0	0	0	0	0	0	0	0	0	0	0	0	0	0	0	0	0	0	0	0
ARHGEF38	0	0	0	0	0	0	0	0	0	0	0	0	0	0	0	0	0	0	0	0	0	0	0	0	0	0	0	18.1484	0	0	0	0	0	0	0	0	0	0	0	0	0	0	0	0	0	0	0	0	0
ARHGEF39	0	0	0	0	0	0	0	0	0	0	0	0	0	0	0	0	0	0	0	0	0	0	0	0	0	0	0	0	4.82899	0	0	0	0	0	0	0	0	0	0	0	0	0	0	0	0	0	0	0	0
ARHGEF4	0	6.67737	0	7.56889	0	0	0	0	0	0	0	0	0	0	0	16.3737	0	0	0	0	0	0	0	3.79427	0	0	0	0	0	0	0	0	0	0	0	0	0	0	0	0	0	66.3811	0	0	0	0	0	82.9585	0
ARHGEF40	0.566156	0	0	0	0	0	0	0	0	0	0	0	0	0	0	0	0	0	0	0	0	4.08484	0	0	0	0	0	16.4985	0	0	0	0	0	0	0	0	0	0	0	0	0	47.4151	0	34.1642	0	0	0	0	0
ARHGEF5	0	0	0	0	0	0	0	0	0	0	0	0	0	0	0	0	2.91888	0	0	0	0	0	10.1129	0	0	0	0	0	0	0	0	0	0	0	0	0	0	0	0	0	0	0	0	0	0	0	0	0	0
ARHGEF6	0	0	0	0	0	0	0	0	0	0	0	0	0	0	0	0	0	0	0	0	0	0	0	0	0	0	0	0	0	0	0	0	0	0	0	0	0	0	0	0	0	0	65.4102	0	0	0	0	0	0
ARHGEF7	561.626	419.561	399.114	377.309	345.859	304.458	411.95	423.931	161.665	222.881	161.989	105.781	198.455	179.16	109.278	175.839	188.754	128.169	277.394	156.987	259.799	127.311	166.863	174.536	224.125	293.167	653.706	634.369	548.573	548.514	25.531	91.9751	65.6471	114.608	115.328	200.316	65.7664	179.428	77.3836	62.1769	59.9626	47.4151	0	45.5523	0	74.7062	62.8262	158.016	2.89801
ARHGEF9	16.4185	0	28.8832	12.4887	0	0	4.58572	10.0339	36.8709	34.4453	1.32778	0	0	21.6878	6.95408	0.711899	10.7026	0	19.666	16.9715	10.6351	0	6.50117	9.86511	18.1919	26.293	39.1664	28.0475	19.7989	3.24181	0	8.86507	0	0	0	0	0	0	0	0	0	0	0	0	0	0	0	0	0
ARID1A	90.5849	264.869	152.293	162.353	160.135	325.374	179.607	142.983	252.424	93.205	257.59	197.562	344.427	191.418	204.649	214.282	265.618	83.5887	139.732	100.415	176.238	222.624	91.0164	140.388	97.5087	85.4522	124.027	108.89	51.1873	57.7042	100.3	119.124	116.374	0	140.252	143.713	81.1119	112.142	88.9088	255.773	127.421	163.582	245.852	38.7194	113.912	148.501	170.239	146.165	147.799
ARID1B	22.6462	0	0	16.2731	0	0	22.1643	37.627	8.50866	2.02619	45.1446	0	0	11.3154	0	18.5094	0	12.5383	24.8413	39.6002	31.9052	31.9979	22.3929	14.4182	26.1964	11.8318	0	19.7983	7.24348	16.209	0	0.554067	14.9198	0	0	0	0	1.86904	0	0	38.7258	0	85.7099	0	0	0	0	0	0
ARID2	7.36002	1.11289	2.62575	4.54133	16.5088	0	0	1.25423	0	2.02619	25.2278	0	0.820063	0	0	0	0	0	0	22.6287	1.5193	0	0	9.10625	0	0	0	0	7.24348	10.3738	0	0	0	0	0	0	0	0	0	0	0	0	0	0	0	0	0	0	0
ARID3A	4.52924	1.11289	18.3802	6.05511	23.1123	1.16205	20.6357	0	56.7244	0	33.1945	12.4449	0.820063	0	14.9016	9.25468	0	15.3246	49.6825	36.7716	34.9438	0	33.9506	12.1417	14.5535	1.31465	0	16.4985	5.79479	36.9566	13.9813	0	8.95188	0	0	0	0	0	0	0	0	0	0	0	0	0	0	71.1073	0
ARID3B	133.613	119.08	139.165	113.533	63.5587	47.6441	192.6	140.474	173.009	243.143	63.7335	122.893	135.31	133.899	126.167	173.703	103.134	156.032	92.1197	52.3288	123.063	109.61	93.1835	85.7505	65.4909	152.499	82.9954	63.5194	70.0203	71.9681	64.4353	30.4737	79.9701	15.9581	29.1488	46.6792	48.2287	179.428	36.2221	29.6754	0	26.0783	0	0	54.6776	16.3989	44.5863	0	0
ARID3C	0	0	0	0	0	0	0	0	0	0	0	0	0	0	0	0	0	0	0	0	0	7.48888	0	0	0	0	0	0	0	0	0	0	0	0	0	0	0	0	0	0	0	0	0	0	0	13.6658	0	0	0
ARID4A	0	0	0	0	13.207	0	0	0	0	0	0	0	0	0	0	0	0	0	0	0	0	0	0	0	0	0	0	0	0	0	0	15.5139	0	0	0	0	0	0	0	0	0	0	0	0	0	0	0	1.9752	0
ARID4B	18.117	0	2.62575	14.0024	0	1.16205	4.58572	0	17.0173	2.02619	1.32778	0	16.4013	0	3.97376	7.11899	0.97296	1.39315	10.3505	32.5287	9.11577	0	13.7247	0	15.2812	0	54.0869	24.7478	0.482899	26.5828	7.29457	0	10.7423	0	9.29381	0	0	0	0	0	0	0	0	0	0	0	0	0	0
ARID5A	0	0	0	0	9.07982	0	0	0	0	0	0	0	0	0	0	0	0	0	0	0	0	0	0	0	0	0	0	25.5727	0	0	0	0	0	0	0	0	0	0	0	0	0	0	0	0	0	0	0	0	0
ARID5B	246.278	317.175	170.674	126.779	263.315	214.98	229.286	284.711	5.67244	54.7073	164.645	147.783	108.248	64.1205	48.6785	25.6284	71.9991	41.7944	123.171	132.944	127.621	66.0383	80.1811	82.7151	81.4998	224.805	266.704	308.523	234.689	217.201	136.773	49.3119	104.439	103.002	49.4262	102.547	883.462	932.651	811.704	514.373	1000.63	1050.24	1923.96	1544.22	1593.62	1589.78	1503.77	1208.82	1579.42
ARIH1	5.66156	0	39.3862	0	0	11.6205	0	0	0	0	1.32778	1.55561	17.2213	0	0	0.711899	0	0	23.8062	0	0	21.105	0	6.82969	17.4642	0	0	0	10.6238	0	0	0	0	0	0	0	0	0	0	0	0	0	0	0	0	0	0	0	0
ARIH2	88.8864	139.112	191.68	146.458	212.138	234.734	119.229	181.864	207.044	263.405	217.756	147.783	185.334	129.184	156.963	211.434	185.835	91.9476	77.629	84.8576	129.9	117.78	164.696	180.607	94.598	205.085	96.0509	66.8191	150.664	143.936	48.0226	30.4737	78.1797	14.5074	21.1223	77.5536	0	0	64.2119	0	67.4579	170.694	171.42	0	0	5.46631	36.4797	65.1817	0
ARIH2OS	0	0	0	12.1102	0	0	0	0	0	0	0	0	0	0	0	9.96658	0	23.6835	0	0	0	0	0	0	0	0	0	0	0	0	0	0	0	0	0	0	43.8443	0	0	0	0	0	0	0	0	0	0	0	0
ARL1	5.0954	11.1289	2.62575	8.32578	0	1.16205	0.764286	7.5254	19.8535	0	14.6056	37.3346	8.20063	8.48653	22.8491	9.25468	0	13.9315	12.4206	1.41429	16.7122	0.680807	0	0	25.4687	0	0	6.59942	0	9.72543	0	0	0	0	0	9.92392	15.3455	31.7737	0	53.6983	0	0	0	75.1613	0	0	0	0	52.1642
ARL10	149.465	182.515	57.7664	199.44	156.833	96.4503	162.029	101.593	212.716	332.296	265.556	66.8911	156.632	294.2	121.2	182.958	132.323	211.758	268.079	263.059	168.642	159.309	113.409	131.282	138.986	152.499	110.039	133.638	92.7166	101.144	273.546	144.057	180.828	145.074	172.358	213.181	35.0754	241.106	205.807	59.3507	178.639	146.987	207.508	207.263	161.754	160.345	186.452	112.587	0
ARL11	0	0	0	0	0	0	0	0	0	0	0	0	0	0	0	0	0	0	0	0	0	0	0	0	0	0	0	0	0	0	0	0	0	0	0	0	0	0	0	0	0	0	0	0	0	0	0	0	0
ARL13A	0	0	0	0	0	0	0	0	0	0	0	0	0	0	0	0	0	0	0	0	0	0	0	0	0	0	0	0	0	0	0	0	0	0	0	0	0	0	0	0	0	64.0103	0	0	0	0	0	0	0
ARL13B	90.5849	92.3702	47.2634	147.972	62.7333	96.4503	122.286	95.3217	104.94	85.1002	107.55	121.337	89.3869	70.7211	112.259	133.837	142.052	172.75	50.7176	18.3858	53.935	80.3352	90.294	93.3391	97.5087	101.228	152.003	66.8191	98.9943	108.276	61.3959	92.5291	97.8739	0	84.4892	86.7424	48.2287	241.106	70.7977	0	127.421	0	29.3218	36.4418	123.024	0	0	67.1569	0
ARL14	0	0	0	0	0	0	0	0	0	0	0	0	0	0	0	0	0	0	0	0	0	0	0	0	0	0	0	0	0	0	0	0	0	0	0	0	0	0	0	0	0	0	0	0	0	0	0	0	0
ARL14EP	0	0	0	0	0	0	0	0	34.0346	0	0	0	0	0	0	0	0	0	13.4557	0	0	11.5737	10.1129	0	0	0	0	0	0	0	0	0	0	0	0	0	0	0	0	0	0	0	0	0	0	0	0	0	0
ARL14EPL	0	0	0	0	0	0	0	0	0	0	0	0	0	0	0	0	0	0	0	0	0	0	0	0	0	0	0	0	0	0	0	0	0	0	0	0	0	0	0	0	0	0	0	0	0	0	0	0	0
ARL15	3.96309	10.016	2.62575	27.248	10.7307	4.64821	5.35	25.0847	25.526	6.07858	11.95	10.8892	0.820063	0.942948	6.95408	9.25468	17.5133	16.7177	41.4021	8.48576	28.107	46.9757	27.4494	31.113	10.9152	23.6637	25.1784	18.9733	0	9.07706	13.3734	3.3244	20.2909	0	8.87137	8.82127	0	42.9879	0	0	62.461	0	0	0	0	0	58.7729	0	0
ARL16	0	0	0	5.67667	0	0	0	0	19.8535	0	0	0	0.820063	0	0	0	12.6485	15.3246	16.5608	16.9715	0	0	5.77882	0	0	0	31.7061	0	8.69218	0	0	0	0	0	7.18158	0	0	0	0	0	0	0	0	0	0	0	0	0	0
ARL17A	10.757	45.6287	31.509	0	35.4938	99.9364	7.64286	8.77963	0	26.3405	30.539	0	47.5637	54.691	23.8425	50.5448	22.3781	34.8286	20.7011	26.8716	14.4333	29.9555	7.22352	23.5245	21.1026	0	13.988	0	0	12.9672	21.8837	0	18.5005	0	0	82.3318	103.034	0	29.6363	33.9147	51.2181	0	58.6436	56.9403	96.8248	111.148	60.7995	152.091	269.515
ARL17B	32.837	0	0	25.7342	9.07982	0	29.8071	7.5254	0	0	35.8501	31.1121	33.6226	41.4897	37.7507	37.7306	0	44.5807	32.0866	73.5432	31.9052	29.2747	26.0047	25.801	3.63839	0	0	16.4985	6.27769	0	37.6886	45.4335	39.9851	0	30.4161	27.934	0	0	37.8686	36.7409	0	2.37075	0	0	56.9558	53.752	42.5597	0	0
ARL2	5.66156	18.9192	42.012	29.5187	37.9701	1.16205	29.8071	58.949	85.0866	72.943	21.2445	24.8897	20.5016	44.3186	33.7769	14.238	55.4587	30.6492	21.7361	0	18.2315	31.9979	26.0047	44.0136	20.375	0	0	4.12464	6.27769	27.8796	0	7.20287	8.95188	13.0566	6.75914	17.6425	28.4988	0	0	0	26.2336	0	69.9212	0	0	0	28.3731	0	0
ARL2-SNX15	46.4248	55.6447	18.3802	16.2731	38.7956	10.4585	31.3357	12.5423	17.0173	52.6811	31.8668	17.1117	18.8615	0	7.94751	39.8663	9.7296	47.367	0	21.2144	53.1753	17.0202	28.8941	43.2547	41.4776	0	13.0555	18.9733	22.6962	36.9566	15.197	58.7311	30.4364	53.6773	2.11223	57.3382	59.1898	0	0	87.6129	0	0	0	2.27761	0	0	0	0	0
ARL2BP	31.7047	40.0642	0	45.7918	42.9228	22.079	44.3286	30.1016	65.2331	20.2619	45.1446	10.8892	0.820063	44.3186	43.7113	35.5949	15.5674	65.4778	110.751	28.2859	72.9262	38.1252	80.9035	49.3255	35.6562	0	27.0435	25.5727	36.7003	53.814	0	8.311	28.646	0	14.7856	6.61595	0	0	59.2725	70.6556	19.9875	18.966	0	45.5523	0	0	0	0	0
ARL3	488.592	422.9	246.82	430.67	392.083	142.932	496.022	331.118	510.52	443.737	662.563	252.008	510.079	314.002	311.94	328.897	313.293	606.018	726.607	507.731	528.715	405.761	606.054	564.588	505.008	366.787	380.474	279.65	245.313	341.038	71.7299	98.6239	113.987	100.101	106.879	110.633	0	0	115.252	21.1967	58.7134	47.4151	63.1547	77.4389	101.381	142.124	66.8795	0	0
ARL4A	3.96309	1.11289	0	0	0	0	16.8143	0	0	0	0	0	22.1417	0	8.94095	0	0	15.3246	0	0	0	0	0	0	24.0133	0	17.7181	25.5727	0	0	0	0	0	0	8.44892	21.6856	0	0	0	0	0	0	18.0442	0	0	0	0	0	0
ARL4C	5.0954	18.9192	0	37.8444	23.1123	0	22.9286	0	73.7417	0	0	0	0	0	0	0	0	16.7177	0	0	9.11577	7.48888	0	0	0.727677	19.7197	0	29.6974	0.482899	0	0	0	0	0	0	0	52.6131	44.857	0	33.9147	0	54.5273	67.6657	0	0	21.8652	26.3465	0	78.2464
ARL4D	0	0	0	6.43356	14.8579	10.4585	0.764286	0	0	0	0	0	0	0	0	13.5261	18.4862	19.504	0	0	0	3.40404	6.50117	0	7.27677	0	0	9.0742	20.7647	0	0	8.311	13.7262	0	7.60403	8.45371	0	0	0	0	8.74455	0	0	47.8299	0	48.2857	0	0	0
ARL5A	0.566156	8.90315	7.87724	0.378444	0	0	0	0	2.83622	28.3667	0	28.0009	0.820063	0	5.96064	0	2.91888	1.39315	0	1.41429	12.914	0.680807	0	10.624	2.18303	0	0	0	0	0	0	0	0	0	9.71626	0	0	0	0	0	0	0	0	0	0	0	0	0	0
ARL5B	15.2862	0	5.25149	15.1378	2.47631	1.16205	12.2286	18.8135	25.526	42.5501	25.2278	1.55561	0	1.8859	10.9278	25.6284	22.3781	2.78629	25.8763	80.6147	0	0.680807	26.727	26.5599	2.91071	0	45.6941	0	15.9357	0	0	28.2574	0	0	12.2509	0	0	0	0	0	0	0	0	0	0	0	0	0	0
ARL5C	0	0	0	0	2.47631	0	0	0	0	22.2881	0	0	0	9.42948	0	4.27139	3.89184	0	0	0	0	0	0	0	0	0	0	0	0	12.3189	0	0	0	0	0	0	0	0	0	0	0	0	0	0	0	23.6873	0	0	0
ARL6	29.4401	22.2579	105.03	53.3607	48.7008	15.1067	22.9286	0	22.6898	44.5763	0	0	14.7611	30.1743	37.7507	4.98329	22.3781	9.75202	94.1898	106.072	19.7508	42.8908	48.3976	25.801	36.3839	46.0127	0	42.8962	28.491	11.6705	29.1783	29.9196	13.7262	15.9581	32.5283	0	0	0	49.3938	0	0	132.762	54.1326	0	0	23.6873	0	0	0
ARL6IP1	0	10.016	0	0	8.25438	10.4585	3.05714	1.25423	0	0	0	0	0	0	0	12.8142	0	0	15.5258	9.90005	11.3947	25.8707	0	7.58854	8.00445	0	0	14.0238	10.6238	0	0	0	0	0	0	0.367553	0	0	0	0	0	0	0	0	0	0	0	0	0
ARL6IP4	26.0432	36.7255	5.25149	31.7893	32.1921	11.6205	45.0929	67.7286	8.50866	125.624	63.7335	31.1121	98.4076	24.5166	7.94751	46.9853	59.3506	44.5807	77.629	73.5432	37.9824	61.9534	55.6211	106.24	95.3257	0	3.73013	61.8695	74.3664	55.1107	32.2177	21.0545	63.2599	40.6206	5.4918	36.7553	0	46.726	0	0	21.2368	0	2.25552	0	0	0	0	0	0
ARL6IP5	144.936	121.305	31.509	140.403	112.26	37.1857	91.7143	75.254	204.208	188.436	135.434	110.448	130.39	109.382	181.799	104.649	123.566	167.177	231.852	309.73	218.019	166.798	207.315	209.444	171.004	24.9783	113.769	180.659	177.707	132.914	133.734	139.071	87.1316	111.707	53.6507	100.342	52.6131	0	36.2221	1.41311	82.4486	144.616	69.9212	0	93.4075	0	54.7196	0	0
ARL6IP6	107.003	36.7255	28.8832	101.423	93.2745	154.553	85.6	194.406	0	30.3929	11.95	9.33364	15.5812	77.3217	75.5014	70.478	188.754	43.1875	5.17527	8.48576	18.2315	5.44646	22.3929	12.9005	13.0982	316.831	208.887	284.6	224.065	105.683	89.9663	102.502	87.7284	13.0566	60.8322	48.1494	0	59.8093	115.252	60.7638	91.1931	42.6735	72.1768	0	0	56.4852	135.786	0	28.9801
ARL8A	11.8893	0	0	0	0	0	3.05714	0	0	24.3143	2.65556	18.6673	0	6.60064	0	0	8.75664	16.7177	31.0516	12.7286	9.87542	0	0	15.1771	0	0	0	0	24.6278	26.5828	0	0	13.1294	0	0	0	0	0	0	0	0	0	0	0	0	0	0	0	0
ARL8B	282.512	227.03	63.0179	207.766	153.531	65.0749	282.786	250.847	311.984	384.977	335.929	102.67	97.5875	178.217	195.708	276.929	68.1072	561.438	572.384	451.16	187.633	205.604	318.557	268.634	184.83	166.96	281.625	147.662	138.109	203.586	203.64	275.925	215.442	158.13	257.692	177.896	151.263	76.6306	39.515	31.0885	168.645	37.932	0	59.218	152.641	178.566	121.599	0	0
ARL9	0	0	0	0	0	0	0	0	0	0	0	0	0	0	0	0	0	0	0	0	0	0	0	0	0	0	0	0	0	0	0	0	0	0	0	5.14574	0	0	0	0	0	0	0	0	0	0	0	0	0
ARMC1	80.9602	135.773	170.674	111.641	159.31	138.284	110.057	99.0844	96.4315	151.965	132.778	133.782	239.458	165.959	134.114	180.822	168.322	128.169	155.258	206.487	139.015	211.731	141.581	289.123	249.593	89.3962	74.6026	171.585	142.938	70.0231	201.816	263.182	269.153	410.558	272.9	373.066	480.095	508.379	615.776	597.746	589.632	405.399	521.026	774.389	570.697	615.871	571.515	501.702	872.302
ARMC10	0	0	0	4.91978	0	0	0	0	0	0	0	0	0	0	8.94095	0	0	0	14.4907	32.5287	16.7122	0	0	9.10625	11.6428	0	19.5832	0	8.69218	0	12.7655	0	0	0	6.75914	5.14574	0	0	0	0	0	0	0	0	0	25.5094	0	0	0
ARMC12	0	0	0	0	0	0	7.64286	0	0	0	34.5223	0	0	0	0	0	25.297	0	0	0	21.2701	0	7.94588	4.55313	5.82142	0	0	0	0	0	0	12.7435	0	0	0	9.92392	0	35.5118	0	0	0	0	0	0	0	0	0	0	0
ARMC2	0	0	0	0	0	0	0	0	0	0	0	0	0	0	0	0	0	0	0	0	0	0	0	0	0	0	0	0	0	0	0	0	0	0	0	0	0	0	0	0	0	0	0	0	0	0	0	0	0
ARMC3	0	0	0	0	0	0	0	0	0	0	0	0	0	0	0	0	0	0	0	0	0	0	0	0	0	0	0	23.098	0	0	0	0	0	0	0	0	0	0	0	0	0	0	0	0	0	0	0	0	0
ARMC4	0	0	0	0	0	0	0	0	0	0	0	0	0	0	0	0	0	0	0	0	0	0	0	0	0	0	0	0	9.17508	0	0	0	0	0	0	0	0	0	0	0	0	0	0	0	0	0	0	0	0
ARMC5	87.188	146.902	328.218	159.704	317.794	574.053	199.479	396.338	107.776	235.039	80.9947	183.562	122.189	102.781	144.049	67.6304	256.862	73.8367	45.5423	103.243	102.552	200.838	182.033	116.105	146.991	404.912	337.577	216.956	255.936	173.113	316.706	182.842	209.474	210.357	328.241	226.045	1139.95	895.27	587.786	1008.96	848.221	512.083	232.319	722.004	577.532	462.814	360.744	240.975	802.75
ARMC6	173.244	150.241	181.177	122.994	135.372	137.122	138.336	106.61	232.57	206.672	268.212	272.231	255.86	247.052	193.721	187.941	179.998	132.349	160.433	82.029	162.565	199.476	172.642	172.26	207.388	109.116	57.8171	68.469	64.7084	47.9788	108.203	10.5273	56.6952	23.2118	37.5977	101.445	0	0	0	60.7638	0	149.357	0	40.997	25.0605	46.4636	154.025	140.239	0
ARMC7	0	0	0	14.3809	0	0	5.35	11.2881	0	0	0	0	20.5016	24.5166	0	4.27139	0	9.75202	23.8062	0	7.59648	9.5313	9.39058	6.82969	8.73212	0	0	0	0	7.13198	0	26.5952	0	0	3.80201	11.0266	0	0	0	0	0	0	0	0	0	0	0	0	0
ARMC8	50.3878	170.273	107.656	114.669	118.038	123.177	104.707	194.406	127.63	48.6287	88.9614	79.3359	89.3869	112.211	99.3439	69.0542	49.621	143.494	80.7341	124.458	116.986	122.545	154.583	30.3542	84.4105	99.9134	148.273	135.288	104.789	75.8583	117.929	30.4737	177.247	40.6206	89.5586	60.2786	142.494	35.5118	24.6969	76.308	77.4517	161.211	63.1547	107.048	92.2684	68.3288	247.251	0	115.921
ARMC9	5.66156	0	0	5.29822	0	0	11.4643	0	0	22.2881	19.9167	1.55561	0	0	10.9278	0	0	0	35.1918	1.41429	1.5193	0	10.8353	9.10625	21.8303	0	20.5157	35.4719	0	28.5279	0	0	0	0	13.5183	0	0	50.4641	0	0	0	0	0	0	0	0	0	0	0
ARMCX1	291.004	211.45	330.844	225.174	230.297	326.536	245.336	198.169	243.915	340.401	339.912	224.007	365.748	330.975	438.107	378.73	359.022	352.466	366.409	369.131	531.753	430.27	512.87	465.178	454.07	202.456	193.034	84.1426	173.844	157.552	497.854	390.617	433.868	255.33	505.246	491.786	548.053	201.856	355.635	378.714	239.85	426.735	173.675	362.141	542.219	372.62	295.891	470.098	223.147
ARMCX2	28.3078	13.3547	5.25149	56.7667	9.07982	0	52.7357	27.5931	93.5952	85.1002	83.6502	29.5565	83.6465	34.8891	36.7573	16.3737	71.9991	115.631	90.0496	74.9575	6.07718	63.9959	77.2917	66.0203	99.6918	34.1809	68.0749	55.2701	50.7044	33.0664	57.7487	60.3933	42.969	17.4088	24.5019	41.1659	0	0	0	0	6.2461	0	0	0	5.69558	63.7736	0	0	0
ARMCX3	83.791	22.2579	0	38.9798	0.825438	0	87.1286	57.6947	0	76.9954	39.8334	42.0014	27.8822	0	5.96064	56.24	35.9995	90.5545	70.3836	33.943	32.6648	34.0404	36.1176	44.7724	30.5624	46.0127	62.4797	32.1722	59.8795	46.682	44.3753	33.7981	0	0	25.3468	23.1558	140.302	0	0	25.436	0	52.1566	133.076	0	63.7905	25.5094	0	0	0
ARMCX4	31.1386	11.1289	39.3862	31.0324	17.3342	97.6123	48.15	16.305	68.0693	87.1264	74.3558	82.4472	97.5875	71.664	144.049	96.8182	67.1343	151.853	189.415	57.986	87.3595	157.266	64.2894	118.381	134.62	0	0	16.4985	14.487	0	66.8669	113.584	58.4856	31.9162	91.6708	98.8717	26.3066	0	0	70.6556	0	45.0443	0	0	91.1293	41.9084	62.8262	0	0
ARMCX5	0	70.1123	70.8952	18.9222	65.2096	77.8575	12.9929	0	22.6898	18.2358	0	49.7794	8.20063	17.916	42.7179	42.7139	51.5669	33.4355	10.3505	18.3858	37.2227	31.9979	33.9506	22.0068	17.4642	0	0	39.5965	8.69218	0	29.1783	14.4057	37.0011	18.8596	37.5977	27.1989	0	0	23.0504	19.7836	49.9688	61.6396	0	0	85.4337	76.5283	143.892	63.2065	0
ARMCX6	73.0341	61.2092	44.6377	125.265	121.339	131.312	97.0643	134.203	17.0173	70.9168	78.3391	35.779	67.2452	30.1743	37.7507	74.7494	111.89	101.7	124.206	134.358	113.947	43.5716	95.3505	28.0776	50.2097	36.8102	9.32533	30.5223	22.2133	77.8034	21.2758	27.1493	36.4043	0	52.8058	114.676	0	0	75.7371	42.3934	27.4829	56.8981	72.1768	0	47.8429	39.1752	0	0	0
ARMH1	0	0	0	0	0	0	0	0	0	0	0	0	0	0	0	0	0	0	0	0	7.59648	0	3.61176	0.758854	0	0	0	0	0	0	0	0	0	0	0	0	0	0	0	0	0	0	0	0	0	0	0	0	0
ARMH2	0	0	0	0	0	0	0	0	0	0	0	9.33364	0	0	0	0	0	0	0	0	0	0	0	0	0	0	0	0	0	0	0	0	0	0	0	0	0	0	0	0	0	0	0	0	0	0	0	0	0
ARMH3	13.5877	14.4676	0	17.03	0	0	0	0	48.2157	36.4715	1.32778	1.55561	0.820063	0	0.993439	0	0.97296	44.5807	47.6124	2.82859	25.0684	7.48888	4.33411	6.82969	6.54909	0	0	0	10.1409	9.72543	8.51033	11.0813	8.35509	0	0	0	0	44.857	0	0	0	0	0	0	0	0	0	0	0
ARMH4	0	0	0	0	0	0	0	0	0	0	0	0	0	0	0	0	0	0	0	0	10.6351	8.85049	0	9.86511	0	0	0	0	0	0	0	0	0	0	0	0	0	0	0	0	0	0	0	0	0	0	0	0	0
ARMS2	0	0	0	0	0	16.2687	0	0	0	0	0	0	0	0	0	0	0	0	0	0	0	0	0	0	0	0	0	0	0	0	0	0	0	0	0	0	0	0	0	0	0	2.37075	0	0	0	0	0	0	0
ARMT1	18.117	0	28.8832	0	14.0324	23.241	12.2286	13.7966	0	0	1.32778	10.8892	10.6608	22.6307	7.94751	4.27139	8.75664	0	4.14021	0	28.8666	6.12726	5.05647	17.4536	0	19.7197	16.7856	0	5.31189	35.6599	0	33.7981	0	0	9.29381	42.6361	65.7664	0	0	70.6556	0	66.3811	54.1326	50.1075	102.52	56.4852	38.5064	0	75.3483
ARNT	42.4617	0	0	9.83955	16.5088	0	11.4643	0	0	62.812	34.5223	6.22243	17.2213	16.9731	0	7.11899	26.2699	26.4698	5.17527	41.0145	35.7034	0	14.447	23.5245	10.1875	19.7197	20.5157	52.7953	45.3925	49.9238	0	0	0	0	0	0	0	0	0	0	0	0	0	0	0	0	0	0	0
ARNT2	9.62464	45.6287	28.8832	0	0	0	0	0	0	0	0	0	0	0	0	0.711899	0.97296	0	0	2.82859	6.07718	0	0	8.3474	0	0	0	0	0.482899	0	0	0	0	0	0	0	0	0	0	0	0	0	0	0	0	0	0	0	0
ARNTL	0	0	0	6.43356	18.9851	0	0	0	22.6898	0	0	0	0	0	0	0	0	0	0	0	0	0	9.39058	0	8.73212	0	0	0	0	0	0	0	0	0	0	12.1292	0	0	0	0	0	0	0	0	0	0	0	0	0
ARNTL2	0	0	0	0	0	0	0	0	0	0	0	0	0.820063	0	0.993439	0	0	0	9.31548	14.1429	5.31753	10.2121	0	6.82969	0	0	0	18.9733	0	0	0	0	0	0	0	0	0	0	0	0	0	0	0	0	0	0	0	0	0
ARPC1A	48.6894	16.6934	0	10.9749	0.825438	1.16205	35.1571	0	0	18.2358	33.1945	20.2229	0	0	26.8229	7.11899	0	6.96573	41.4021	38.1859	6.83683	16.3394	0	31.8719	10.1875	0	29.8411	18.9733	33.32	24.6377	8.51033	0	0	0	0	6.2484	0	0	0	0	0	0	0	0	0	0	0	0	0
ARPC1B	7.92618	61.2092	0	54.8744	41.2719	39.5098	33.6286	18.8135	39.7071	83.074	19.9167	211.563	209.116	199.905	275.183	213.57	278.267	22.2903	13.4557	57.986	223.336	166.798	353.23	339.208	313.629	36.8102	0	14.0238	10.1409	18.8025	0	31.5818	23.2749	0	27.459	11.0266	0	0	14.8181	0	0	0	0	38.7194	0	25.5094	0	0	75.3483
ARPC2	32.837	18.9192	0	21.9498	0.825438	2.3241	22.9286	2.50847	62.3968	74.9692	124.811	3.11121	18.0414	3.77179	62.5867	42.002	16.5403	171.357	112.821	118.801	43.2999	62.6342	38.2847	63.7438	63.3079	17.0904	99.781	37.9467	42.978	35.6599	13.3734	7.20287	48.3401	24.6625	27.8814	20.583	0	0	0	0	0	0	0	43.2747	1.13912	0	0	0	0
ARPC3	157.391	84.58	5.25149	76.8242	83.3692	53.4544	105.471	31.3558	102.104	56.7335	69.0446	23.3341	157.452	28.2884	75.5014	153.058	32.1077	142.101	172.854	216.387	146.612	118.46	119.188	112.31	140.442	126.206	0.932533	91.5669	93.1995	118.65	114.282	64.2717	64.4535	47.8743	108.146	138.567	0	0	74.0907	98.9178	7.49532	2.37075	0	47.8299	1.13912	54.6631	0	55.3057	0
ARPC4	25.477	13.3547	28.8832	14.3809	46.2245	25.5651	16.8143	22.5762	0	22.2881	37.1779	71.5579	22.1417	10.3724	43.7113	41.2901	37.9455	87.7682	39.332	15.5572	28.8666	30.6363	13.0023	34.9073	40.0222	22.349	0	14.0238	8.20928	2.59345	12.1576	19.3923	26.8556	27.564	21.5448	7.71861	0	0	0	0	24.9844	0	0	54.6627	0	20.9542	0	0	0
ARPC5	219.102	413.997	808.73	193.385	515.073	761.144	398.193	692.337	311.984	249.222	331.945	500.905	246.839	268.74	289.091	214.993	361.941	146.28	214.256	222.044	209.663	221.262	157.473	141.906	179.009	324.718	186.507	131.163	146.318	223.685	79.6324	113.03	116.374	29.0147	75.1954	109.163	258.681	0	162.999	166.747	97.4392	210.997	63.1547	214.096	89.9901	172.189	22.2932	0	0
ARPC5L	11.8893	62.3221	18.3802	31.0324	0	22.079	32.8643	55.1863	19.8535	0	26.5556	1.55561	35.2627	0.942948	0	14.238	53.5128	20.8972	65.2083	42.4288	25.0684	25.8707	22.3929	26.5599	46.5713	81.5083	69.94	89.0922	67.6058	26.5828	15.197	31.5818	9.54867	37.7192	7.18158	37.8579	0	0	44.4544	0	0	0	0	56.9403	0	0	0	0	0
ARPIN	0	60.0963	0	15.5162	0	0	13.7571	0	28.3622	0	0	0	15.5812	0	5.96064	29.8998	28.2159	37.6149	21.7361	26.8716	12.914	8.85049	15.8918	29.5953	16.7366	0	21.4483	0	0.482899	15.5607	12.1576	12.7435	0	0	0	17.6425	0	0	0	25.436	0	0	33.8329	47.8299	0	24.5984	0	0	0
ARPP19	75.8648	72.3381	57.7664	85.9069	52.828	55.7785	36.6857	60.2032	70.9055	125.624	86.3058	96.4476	63.9649	36.775	62.5867	78.3089	30.1618	126.776	67.2785	65.0575	48.6174	54.4646	57.7882	98.6511	90.9596	22.349	30.7736	13.1988	43.4609	78.4518	16.4128	6.6488	17.307	0	54.4955	0	0	42.9879	0	0	0	54.5273	0	50.1075	0	23.6873	0	0	0
ARPP21	8.49233	0	44.6377	0	0.825438	0	11.4643	0	0	0	0	1.55561	0	0	0	0	0	0	0	0	0	12.2545	0	0	0	19.7197	0	0	6.27769	0	0	0	0	0	0	0	0	1.86904	1.64646	0	0	0	0	2.27761	0	0	0	0	0
ARR3	0	0	0	0	0	0	0	0	0	0	0	0	0	0	0	0	0	0	0	0	0	0	0	0	0	0	0	0	0	0	0	0	0	0	0	0	0	0	0	0	0	0	0	0	0	0	0	0	0
ARRB1	297.798	425.126	409.617	380.337	345.033	381.153	342.4	390.066	589.934	425.501	399.662	563.13	597.826	737.385	445.061	394.392	670.37	548.899	564.104	572.789	653.297	594.345	581.494	636.679	527.566	193.253	107.241	78.3681	189.296	122.54	601.194	713.084	563.372	632.521	558.474	709.377	541.477	472.867	535.099	572.31	465.959	440.96	309.007	753.89	400.969	360.776	407.357	562.933	452.09
ARRB2	6.79387	8.90315	0	0	0.825438	0	0	0	0	0	21.2445	0	0	0	0	0	0	0	0	0	0	0	5.05647	10.624	1.45535	0	0	0	0	11.6705	0	7.20287	0	0	0.422446	0	0	0	0	0	0	0	0	0	0	0	0	0	0
ARRDC1	16.9847	14.4676	89.2754	17.4084	24.7631	20.9169	38.9786	3.7627	0	24.3143	87.6336	24.8897	72.1656	24.5166	15.895	7.83089	10.7026	29.2561	23.8062	33.943	31.1455	29.2747	32.5059	33.3896	16.0089	38.1248	27.0435	0	11.5896	20.7476	10.334	0	25.6621	0	10.9836	0	26.3066	0	29.6363	48.0458	18.7383	144.616	117.287	52.3851	28.4779	54.6631	40.533	100.735	113.023
ARRDC2	0	0	0	0	0	0	0	0	0	0	0	0	0	0	0	0	0	0	0	0	0.759648	0	7.94588	0	0	0	0	0	0	0	0	0	0	0	0	0	0	0	0	0	0	0	0	0	0	0	0	0	0
ARRDC3	0	0	0	0	0	1.16205	0	0	0	0	0	0	0	0	0	0	0	0	0	0	0	0	0	0	0	17.0904	0	10.7241	0	0	0	0	0	0	0	0	0	0	0	0	0	0	0	0	0	0	0	0	0
ARRDC4	32.2709	0	0	15.8947	14.0324	1.16205	36.6857	57.6947	0	0	1.32778	1.55561	30.3423	0	0.993439	0	0	20.8972	13.4557	15.5572	9.87542	20.4242	0	25.0422	16.0089	0	0	42.0713	8.69218	64.8362	0	0	15.5166	36.2684	9.71626	0	0	0	0	0	0	0	0	0	0	24.5984	0	0	0
ARRDC5	0	0	0	0	0	0	0	0	0	0	0	0	24.6019	0	10.9278	0	0	0	0	0	7.59648	0	5.77882	0	0	0	0	0	0	0	0	0	0	20.3103	0	8.08616	0	0	0	0	0	0	0	0	64.9296	0	0	0	0
ARSA	25.477	42.29	63.0179	15.1378	18.9851	0	28.2786	15.0508	22.6898	32.4191	18.5889	26.4453	0	16.9731	24.836	24.2046	25.297	0	67.2785	0	9.11577	48.3373	24.56	30.3542	37.1115	65.7325	0	0	14.0041	14.9123	24.9231	19.3923	17.307	0	16.053	11.7617	0	0	0	0	0	132.762	0	0	42.1473	0	0	0	0
ARSB	30.0062	5.56447	2.62575	1.13533	0.825438	3.48615	8.40714	0	2.83622	4.05239	1.32778	1.55561	0	15.0872	2.98032	0	0	0	0	0	0	0	7.94588	0	0	0	0	0	0	4.53853	15.8049	0	0	0	0	0	0	0	0	0	0	0	0	0	0	0	0	69.1321	0
ARSD	100.776	73.451	0	81.3655	60.257	0	98.5929	18.8135	119.121	95.2311	75.6835	40.4458	84.4665	25.4596	43.7113	74.7494	32.1077	169.964	223.571	237.601	137.496	102.121	18.7812	81.1974	74.9507	1.31465	23.3133	18.1484	45.3925	73.9132	250.447	130.206	106.229	188.596	129.269	61.3813	8.76885	39.2498	51.0402	90.4392	57.4642	66.3811	0	0	59.234	83.8167	0	0	0
ARSE	0	0	0	0	0	0	0	0	0	0	0	0	0	0	0	0	0	0	0	0	0	0	0	0	0	0	0	0	0	0	0	0	0	0	0	0	0	0	0	0	0	0	0	0	0	0	0	0	0
ARSF	13.0216	0	26.2575	0	6.6035	0	10.7	16.305	0	0	0	0	0.820063	0	0	0.711899	0	0	0	0	0	0	0	0	0	0	0	0	0	12.3189	0	0	0	0	0	0	0	0	0	0	0	0	0	0	0	0	0	0	0
ARSG	0	0	0	0	0	0	0	0	0	0	0	0	0	0	0	4.27139	0.97296	1.39315	0	0	0	0	0	0.758854	8.73212	0	16.7856	0	0	0	0	0	0	0	0	0	0	0	0	0	0	0	0	0	0	0	0	0	0
ARSH	0	0	0	0	0	0	0	0	0	0	0	0	0	0	0	0	0	0	0	0	0	0	0	0	8.73212	0	0	0	0	0	0	0	0	0	0	0	0	0	0	2.82622	0	0	0	0	0	0	0	0	0
ARSI	0	0	0	3.78444	0	17.4308	0	23.8304	0	14.1834	0	0	0	0	0	9.25468	0	0	0	19.8001	9.11577	0	2.16706	0	0	0	0	0	0	0	0	0	0	0	0	0	0	0	0	0	0	0	0	0	0	0	0	0	0
ARSJ	0	0	0	0	0	0	0	0	0	0	0	0	0	0	0	0	0	0	0	0	0	0	0	0	0	0	0	0	0	0	0	0	0	0	0	0	0	0	0	0	0	0	0	0	0	0	0	0	0
ARSK	5.66156	0	0	4.91978	0	0	0	0	0	46.6025	0	12.4449	0.820063	0	12.9147	12.1023	0	25.0766	12.4206	42.4288	37.2227	17.701	9.39058	5.31198	14.5535	35.4955	0	25.5727	0.482899	2.59345	0	0.554067	0	0	0	11.3941	0	0	0	0	0	0	0	0	0	0	0	0	0
ART1	0	0	0	0	7.42894	0	9.17143	0	0	0	0	0	0	0	0	0	0	0	0	0	0	0	0	0	0	0	0	0	0	0	0	0	0	0	0	0	0	0	0	0	0	0	0	0	0	0	0	0	0
ART3	0	0	42.012	0	0	0	0	0	0	0	0	0	0	0	0	0	0	0	0	0	0	0	0	0	0	0	0	0	0	0	0	0	0	0	0	0	0	0	0	0	0	0	0	0	0	0	0	0	0
ART4	0	0	0	0	0	0	0	0	0	0	0	0	0	0	0	0	0	0	0	0	0	0	0	0	0	0	0	0	0	0	0	0	0	0	0	0	0	0	0	0	0	0	0	11.3881	0	0	0	0	0
ART5	0	0	0	0	0	0	0	0	0	0	0	0	0	0	0	0	0	13.9315	0	0	0	0	0	0	0	0	0	0	0	0	0	0	0	0	0	0	0	0	0	0	0	0	0	0	0	0	0	0	0
ARTN	0	0	0	0	0	0	0	0	0	0	0	0	0	0	0	0	0	0	0	0	0	0	0	0	0	0	0	0	0	8.4287	0	0	0	0	0	0	0	0	0	0	0	0	0	0	0	0	0	0	0
ARV1	52.0863	56.7576	39.3862	49.1978	24.7631	46.4821	22.1643	38.8812	53.8882	64.8382	73.028	12.4449	43.4634	82.0365	97.3571	101.802	79.7828	125.383	135.592	203.658	97.2349	72.1655	166.141	140.388	112.062	61.7885	40.0989	52.7953	70.5032	53.814	154.402	78.6775	70.4214	139.271	105.189	54.7654	39.4598	31.7737	79.03	40.9802	51.2181	0	76.6878	113.881	60.3731	22.7763	40.533	84.9337	0
ARVCF	50.3878	38.9513	99.7784	57.5236	18.9851	12.7826	44.3286	0	59.5606	111.441	84.978	45.1126	81.1863	48.0903	43.7113	78.3089	61.2965	57.119	107.646	19.8001	88.1191	93.2706	73.6799	106.24	98.2364	0	6.52773	0	19.7989	13.6156	42.5516	27.1493	27.4524	53.6773	50.2711	52.9276	0	57.9402	0	2.82622	26.2336	30.8198	0	0	110.494	0	28.3731	67.1569	92.7364
ARX	0	0	0	0	0	0	0	0	0	0	0	0	0	0	0	0	0	0	0	0	0	0	0	0	0	0	0	0	0	0	0	0	0	0	0	0	0	0	21.404	0	0	42.6735	0	0	0	0	0	0	0
AS3MT	0	0	0	1.51378	0	0	0	1.25423	0	0	0	0	0	0	0	0	0	0	0	0	0	0	0.722352	0	0	0	0	0	0	0	0	0	0	0	0	0	0	0	0	0	0	0	0	0	0	0	0	0	0
ASAH1	9.05849	0	0	0	0	0	0	0	0	0	0	0	0	0	9.93439	0	0	0	0	0	0	0	0	0	10.1875	0	17.7181	0	0	0	0	0	0	0	7.18158	0	0	0	0	0	0	0	0	0	0	0	0	0	0
ASAH2	0	0	0	0	0	0	0	0	0	0	0	0	15.5812	0	0	0	0	0	0	0	0	0	0	0	0	0	0	0	0	0	0	0	0	0	0	0	0	0	0	0	0	0	0	0	0	0	0	0	0
ASAH2B	13.5877	0	0	0	28.0649	0	10.7	0	39.7071	2.02619	0	0	0	14.1442	0	0	9.7296	11.1452	17.5959	11.3143	0.759648	27.9131	5.05647	0.758854	0	0	0	0	19.316	0	0	0	0	0	7.18158	0	0	67.2854	0	0	0	0	0	0	0	0	0	0	0
ASAP1	210.044	140.225	136.539	129.428	211.312	70.8851	103.179	51.4236	113.449	332.296	156.678	71.5579	294.403	112.211	118.219	163.025	189.727	250.766	360.198	374.788	273.473	219.901	229.708	242.833	205.933	101.228	153.868	188.908	239.518	181.541	47.4147	89.7588	68.6311	107.355	48.5813	63.9542	0	0	31.2827	31.0885	32.4797	23.7075	69.9212	54.6627	0	49.1968	32.4264	0	104.328
ASAP2	0	0	21.006	0	0	0	0	0	14.1811	0	31.8668	7.77803	4.92038	0	0	9.96658	0	0	0	0	0	12.2545	5.05647	8.3474	2.18303	0	18.6507	0	0	0	0	0	17.307	0	0	8.08616	0	0	0	0	0	0	0	0	0	0	0	0	0
ASAP3	0	0	0	0	0	0	0	0	0	0	0	0	0	0	13.9082	0	0	0	9.31548	0	0	0	0	6.07083	0	0	0	0	0	0	0	11.6354	0	0	0	0	0	0	0	0	0	45.0443	0	0	0	0	0	0	0
ASB1	49.2555	74.5639	57.7664	50.7116	79.242	83.6677	36.6857	45.1524	73.7417	0	108.878	65.3355	87.7468	47.1474	129.147	22.0689	76.8639	66.871	35.1918	19.8001	39.5017	29.2747	50.5647	93.3391	14.5535	31.5516	47.5592	16.4985	12.5554	17.5058	37.0807	12.7435	35.8075	7.25368	32.5283	51.4574	0	108.404	74.0907	19.7836	0	106.684	0	61.4956	99.1031	69.2399	0	49.3801	0
ASB10	0	0	0	0	6.6035	0	0	0	0	0	0	0	0	0	0	0	0	0	0	0	6.07718	0	0	1.51771	0	0	0	0	0	10.3738	0	0	0	0	0	0	0	0	0	31.0885	0	0	0	0	0	0	0	0	0
ASB11	0.566156	0	0	0	0	19.7549	0	0	0	0	0	0	0	0	0	0	0	0	0	0	0	6.12726	0	0	0	0	0	0	0	0	0	0	0	0	0	0	0	0	19.7575	0	0	0	0	0	0	0	0	0	0
ASB12	0	0	0	0	0	0	0	0	0	0	26.5556	0	0	0	0	0	0	0	0	0	0	1.36161	0	8.3474	0	0	0	0	0	0	0	0	8.95188	0	0	0	0	0	0	0	0	0	0	0	0	0	0	0	0
ASB13	3.96309	0	0	0	0	0	6.87857	0	0	0	18.5889	0	16.4013	0	22.8491	5.69519	0	12.5383	9.31548	41.0145	46.3385	12.2545	19.5035	12.1417	7.27677	0	0	0	0	0	11.5497	0	0	0	0	19.4803	0	0	0	0	0	0	0	0	0	0	0	0	0
ASB14	0	0	0	0	0	0	0	0	0	0	0	0	0	0	0	0	0	0	0	0	0	3.40404	0	0	0	0	0	0	0	0	0	0	0	0	0	0	0	0	0	0	0	0	0	0	0	0	0	0	0
ASB15	0	0	0	0	0	0	0	0	0	0	0	0	0	0	0	0	0	0	0	0	0	0	0	0	0	0	0	0	0	0	0	0	0	0	0	0	0	0	0	0	0	0	0	0	0	0	0	0	0
ASB16	0	0	0	0	0	0	0	0	0	0	0	0	0	0	0	0	0	0	0	0	0	6.12726	0	7.58854	0	0	0	0	0	0	0	0	0	0	0	0	0	0	0	0	0	0	0	0	0	0	0	0	0
ASB17	0	0	0	4.91978	0	0	0	0	0	0	0	0	0	0	0	0	0	0	16.5608	0	0	0	0	0	0	0	0	0	0	0	0	0	0	0	0	0	0	0	0	0	0	0	0	0	0	0	0	0	0
ASB18	0	0	0	0	0	0	0	0	0	0	0	0	0	0	0	0	0	0	0	0	0	0	0	0	0	0	0	0	0	0	0	0	0	0	0	0	0	54.2022	0	0	0	0	0	0	0	0	0	0	0
ASB2	0	12.2418	0	0	0	0	0	5.01693	0	0	23.9001	0	0	0	10.9278	4.98329	0	0	0	0	0	0	2.88941	0	5.82142	0	0	0	0	5.83526	11.5497	0	0	0	0	0	0	0	0	0	0	0	0	0	0	0	0	0	0
ASB3	0	0	0	0	0	0	0	0	0	0	0	0	0	0	0	0	0	0	0	0	0	0	0	0	0	0	0	22.273	0	0	0	0	0	0	0	0	0	0	0	0	0	0	0	0	0	0	0	0	0
ASB4	0.566156	0	0	0	0	0	0	0	0	0	0	0	0	0	0	0	0	0	0	0	0	0	0	0	0	0	0	0	0	8.4287	0	0	0	0	0	0	85.4963	0	0	0	0	0	0	0	0	0	0	0	0
ASB5	0	0	0	0	0	0	0	0	0	0	6.63891	0	0	0	0	0	0	0	0	0	0	9.5313	0	0	0	0	0	0	0	0	0	6.09473	0	0	0	0	0	0	0	0	0	0	0	0	3.41735	0	48.6396	0	0
ASB6	76.431	57.8705	102.404	90.0698	99.878	53.4544	113.879	71.4913	96.4315	85.1002	159.334	73.1135	102.508	125.412	60.5998	121.023	76.8639	199.22	174.924	97.5862	106.351	115.737	55.6211	81.1974	83.6829	68.3618	157.598	78.3681	60.8453	114.76	70.5141	30.4737	45.3562	24.6625	30.8386	77.9212	72.343	22.4285	39.515	50.872	33.729	215.738	117.287	127.546	0	222.297	99.3059	114.562	226.045
ASB7	33.9693	1.11289	2.62575	21.9498	12.3816	1.16205	25.2214	11.2881	0	28.3667	0	0	13.121	0	43.7113	12.8142	16.5403	1.39315	51.7527	19.8001	26.5877	0.680807	0.722352	0	3.63839	0	0	0	55.5334	12.9672	0	0	0	0	13.5183	0	0	0	0	0	0	0	0	0	0	0	0	0	0
ASB8	28.8739	0	0	12.1102	14.0324	0	6.11429	33.8643	31.1984	0	21.2445	17.1117	0	11.3154	24.836	6.40709	7.78368	0	21.7361	21.2144	31.9052	0	0.722352	13.6594	0	0	0	0	6.76058	16.8574	14.5891	34.3521	7.1615	23.2118	18.1652	14.7021	39.4598	0	156.414	103.157	0	0	0	27.3314	0	0	0	0	72.4503
ASB9	0	0	0	0	0	0	0	0	0	0	0	20.2229	18.0414	0	0	0	13.6214	0	0	0	0	0	0	0	0	0	0	0	0	0	0	0	0	0	0	0	0	0	0	0	1.24922	0	0	0	0	0	0	0	0
ASCC1	93.4157	66.7737	36.7605	94.6111	60.257	52.2923	132.986	37.627	121.957	18.2358	74.3558	144.671	138.591	120.697	102.324	85.4279	70.0532	121.204	195.625	115.972	153.449	121.864	83.0705	125.211	75.6784	160.387	137.082	81.6678	98.9943	85.5837	184.188	211.653	232.152	268.386	194.748	289.264	39.4598	297.177	166.292	36.7409	213.617	90.0886	166.909	45.5523	138.972	173.1	97.2792	98.7602	223.147
ASCC2	14.72	0	0	9.46111	0	0	13.7571	0	0	0	0	0	0	0	0	0	0	0	11.3856	0	0	0	5.05647	0	6.54909	0	0	0	10.1409	0	0	0	0	36.2684	0	0	0	0	0	0	0	0	0	0	30.7561	0	0	0	0
ASCC3	52.6525	10.016	26.2575	38.9798	28.8903	9.29641	90.95	10.0339	93.5952	72.943	224.395	74.6691	129.57	50.9192	90.403	161.601	21.4051	158.819	112.821	80.6147	96.4752	81.016	75.847	48.5667	77.8614	44.6981	56.8845	75.0684	30.4226	77.8034	59.5723	78.6775	214.248	88.4949	62.9445	64.6893	0	54.2022	29.6363	19.7836	0	0	22.5552	0	85.4337	42.8194	0	0	0
ASCL1	0	0	0	0	0	23.241	0	0	0	0	0	0	0	0	0	0	0	0	0	0	0	0	0	0	0	0	0	0	0	0	0	0	0	0	0	0	0	0	0	0	0	0	0	0	0	0	0	0	0
ASCL2	0	0	0	0	0	19.7549	0	0	0	0	0	0	0	0	0	0	0	0	0	0	0	0	0	0	0	0	0	0	0	0	0	0	0	0	0	0	0	0	0	0	0	0	0	0	0	0	48.6396	0	0
ASCL3	0	0	0	0	0	0	0	0	0	28.3667	0	0	0	0	0	0	0	0	0	0	0	0	0	0	0	0	0	0	0	0	9.11821	0	0	0	0	0	0	0	0	0	0	0	0	0	0	0	0	0	0
ASCL4	0	0	0	0	0	0	0	0	0	0	0	0	0	3.77179	0	0	0	0	0	0	0	0	0	0	0	0	0	0	0	0	0	0	0	0	0	0	0	0	0	0	0	0	0	0	0	0	0	0	0
ASCL5	0	0	0	0	0	0	0	0	0	0	0	0	0	0	0	0	0	0	0	0	0	0	0	0	0	0	0	23.9229	0	0	0	0	0	0	0	0	0	0	0	0	0	0	0	0	0	0	0	0	0
ASF1A	57.7479	15.5805	0	45.7918	33.843	2.3241	67.2572	20.0677	28.3622	149.938	168.628	82.4472	41.0032	49.9762	144.049	91.8349	22.3781	449.986	644.838	470.96	249.924	152.501	113.409	195.026	143.352	44.6981	31.7061	31.3472	11.5896	5.83526	143.46	223.843	290.638	255.33	164.332	160.253	0	29.9046	0	62.1769	53.7165	0	0	0	36.4517	52.841	0	59.2561	0
ASF1B	3.96309	0	0	20.8144	0	1.16205	4.58572	0	17.0173	0	2.65556	0	12.301	30.1743	0.993439	23.4927	1.94592	2.78629	8.28042	0	5.31753	13.6161	6.50117	12.9005	6.54909	0	0	23.098	9.17508	24.6377	0	0	0	0	0	0	0	0	0	0	0	0	0	0	0	0	0	0	0
ASGR1	5.0954	0	5.25149	0	1.65088	1.16205	0	0	2.83622	0	0	0	0.820063	0	2.98032	0	0	0	0	0	0	0.680807	0	0	0	0	0	0	0	0	0	0	0	0	0	0	0	0	0	0	0	0	0	0	0	0	0	0	0
ASGR2	0	0	2.62575	0	0.825438	0	0	0	0	2.02619	3.98334	1.55561	0.820063	0.942948	0.993439	1.4238	0	0	2.07011	0	0	0.680807	0.722352	0.758854	0	0	21.4483	0	0	13.6156	0	0	0	0	0	0	0	0	0	0	0	0	0	0	0	0	0	0	0
ASH1L	45.2924	10.016	0	113.155	50.3517	22.079	16.05	37.627	14.1811	36.4715	30.539	56.0018	59.0446	103.724	44.7048	45.5615	91.4583	54.3327	120.066	148.501	65.3297	93.2706	119.91	88.0271	132.437	47.3274	27.0435	60.2197	62.7769	23.341	289.351	144.611	233.346	687.649	422.446	133.422	67.9586	1.86904	186.05	69.2425	112.43	45.0443	0	47.8299	0	171.278	56.7462	80.9833	11.5921
ASH2L	108.136	44.5158	105.03	73.4182	96.5762	82.5057	107.764	45.1524	113.449	135.755	195.184	90.2252	71.3455	118.811	126.167	150.211	39.8914	133.742	250.483	227.701	175.479	93.2706	117.743	174.536	114.245	59.1592	138.947	56.92	103.34	129.024	203.032	278.696	139.053	272.738	170.668	134.892	52.6131	61.6783	120.192	110.223	46.2212	40.3028	144.354	132.102	132.137	248.717	0	122.463	63.7563
ASIC1	347.053	342.771	514.646	245.61	227.821	203.359	230.05	282.202	354.527	257.327	204.478	164.894	145.151	123.526	146.036	181.534	30.1618	334.355	235.992	144.258	136.737	86.4625	195.757	129.005	163.727	373.36	315.196	155.086	340.927	402.633	269.899	166.22	211.264	66.7339	152.925	147.389	333.216	263.535	451.13	399.911	307.308	367.467	135.331	535.239	233.519	202.253	91.1993	302.206	275.311
ASIC2	0	0	0	0	0	0	0	0	0	0	0	0	0	0	0	0	0	0	0	0	0	0	0	0	0	0	0	0	0	0	0	0	0	0	0	0	0	0	0	0	0	0	0	0	0	0	0	0	0
ASIC3	0	0	0	0	0	0	0	0	0	0	0	0	0	0	8.94095	0	0	0	0	0	0	0	0	0	0	0	0	0	0	0	0	0	0	0	0	0	0	0	0	0	0	0	0	0	0	0	0	0	0
ASIC4	36.234	36.7255	0	11.7318	13.207	0	16.8143	0	138.975	202.619	286.801	62.2243	123.83	46.2044	60.5998	84.0041	51.5669	149.067	162.503	333.773	66.849	52.4221	144.47	143.423	96.0534	0	0	14.8487	0	0	66.259	61.5014	45.953	55.128	30.4161	31.242	0	0	41.1615	0	58.7134	0	0	70.606	0	0	42.5597	0	0
ASIC5	0	0	0	0	0	0	0	0	0	0	0	0	0	0	0	0	0	0	0	0	0	9.5313	0	0	0	0	0	0	0	0	0	0	0	0	0	0	0	0	0	0	0	0	38.3439	0	0	0	0	0	0
ASIP	0	0	0	0	0	0	0	0	0	0	0	31.1121	0	0	0	0	0	0	0	0	0	10.2121	0	0	8.73212	0	0	0	0	0	0	0	0	0	0	0	0	0	0	0	0	0	0	0	0	0	0	0	0
ASL	2.83078	0	0	3.02756	0	0	1.52857	0	0	0	18.5889	0	0	0	0	19.9332	26.2699	0	0	11.3143	24.3087	15.6586	0	0	9.4598	22.349	0	31.3472	12.0725	2.59345	0	0	0	0	0	0	0	0	0	0	0	0	0	31.8866	0	0	0	0	0
ASMT	7.36002	0	0	3.02756	0	13.9446	0	0	0	0	0	0	0	0	0	0	0	0	0	0	0	0	0	0	0	0	0	0	0	0	0	0	0	0	0	0	0	0	0	0	0	0	0	0	0	0	0	0	0
ASMTL	63.4094	44.5158	144.416	34.4384	16.5088	47.6441	75.6643	136.711	56.7244	259.353	130.123	45.1126	56.5844	34.8891	32.7835	64.7828	99.242	119.811	106.61	43.8431	72.9262	90.5473	48.3976	94.0979	84.4105	77.5643	37.3013	66.8191	27.0423	125.782	36.4728	14.9598	11.339	0	10.5612	43.0037	0	0	67.5048	40.9802	27.4829	52.1566	0	127.546	0	30.0647	0	104.686	98.5324
ASNS	0	1.11289	0	0.378444	0	0	6.87857	1.25423	0	0	7.96669	1.55561	0.820063	12.2583	0	0	0	1.39315	11.3856	0	0	0	5.77882	6.82969	2.18303	0	0	0	0	2.59345	0	0	0	0	10.9836	0	0	0	0	0	0	37.932	0	0	0	0	0	0	0
ASNSD1	121.157	212.563	105.03	148.729	138.674	146.418	141.393	140.474	93.5952	358.636	231.034	129.115	127.11	198.962	194.714	224.96	59.3506	246.587	274.289	363.473	213.461	226.709	187.812	167.707	197.928	117.004	86.7256	13.1988	142.938	88.1772	108.203	175.085	105.632	23.2118	105.612	138.935	50.4209	0	74.0907	31.0885	78.7009	0	0	95.6598	117.329	64.6846	271.571	3.95041	0
ASPA	0	0	0	0	0	26.7272	0	0	8.50866	0	0	0	0	0	0	0	0	0	0	0	0	0	0	0	0	0	0	0	0	0	0	0	0	0	0	0	0	0	0	2.82622	0	0	0	0	0	20.9542	0	0	0
ASPDH	0	0	0	0	0	0	0	0	0	0	0	0	0	0	0	0	0	0	0	0	0	0	0	0	0	0	0	0	0	0	0	0	0	0	0	0	0	0	0	0	0	0	0	0	0	0	0	0	0
ASPG	0	0	0	0.378444	0	0	0.764286	0	0	0	0	0	0	0	0	0	0	0	0	9.90005	7.59648	0	0	0	7.27677	0	0	0	0	0	12.1576	0	0	0	0	0	0	0	0	0	0	0	0	0	0	0	0	0	0
ASPH	0	0	0	0	0	0	0	0	0	2.02619	0	0	0	0	0	0	0	0	0	0	0	0	0	0	0	0	0	19.7983	16.9015	0	0	0	0	0	7.60403	6.2484	0	0	0	0	0	0	0	0	0	0	0	0	0
ASPHD1	17.5508	18.9192	0	3.78444	8.25438	0	4.58572	10.0339	0	0	14.6056	29.5565	9.0207	3.77179	11.9213	12.1023	0	12.5383	0	0	21.2701	0	4.33411	0	0	0	0	21.4481	0	0	0	0	0	0	0	0	0	0	42.8079	0	0	0	0	0	0	24.5984	0	0	0
ASPHD2	0	0	0	6.812	0	0	7.64286	0	0	0	11.95	18.6673	23.7818	8.48653	0	4.98329	0	0	7.24537	0	18.2315	19.0626	20.2259	0	0	0	0	0	0	0	0	9.9732	20.2909	0	15.6305	6.9835	39.4598	0	0	0	0	0	0	0	37.5908	0	0	0	0
ASPM	0	0	0	0	0	0	0	0	0	0	0	0	10.6608	0	0	0	0	0	0	0	0	0.680807	0	0	0	0	0	0	0	0	0	0	0	0	0	0	0	0	0	0	0	0	0	0	0	0	0	0	0
ASPN	0	10.016	0	0	0	0	0	0	0	0	0	0	0	0	8.94095	0	0	0	0	0	0	0	0	0	0	0	0	0	0	0	0	0	0	0	0	0	0	0	0	0	0	0	0	0	0	0	0	1.9752	60.8583
ASPRV1	3.96309	0	23.6317	0	0	0	1.52857	0	34.0346	26.3405	0	18.6673	0	0	0	17.0856	0	0	0	0	16.7122	0	5.77882	0	0	14.4611	0	0	9.17508	0	0	15.5139	0	0	6.75914	0	41.6521	0	0	0	0	0	0	0	0	1.8221	0	0	0
ASPSCR1	36.8001	55.6447	0	24.9773	15.6833	12.7826	25.2214	3.7627	70.9055	50.6549	13.2778	63.7799	33.6226	20.7449	33.7769	24.9165	10.7026	15.3246	11.3856	0	8.35612	0	11.5576	29.5953	9.4598	0	54.0869	38.7716	23.1791	0	0	21.6086	0	0	22.8121	32.7122	0	0	60.919	46.6327	0	0	0	0	17.0867	0	0	0	0
ASRGL1	0	0	2.62575	23.4636	25.5886	11.6205	9.17143	0	0	44.5763	17.2612	0	11.4809	8.48653	27.8163	13.5261	11.6755	22.2903	26.9114	0	13.6737	27.9131	49.8423	16.6948	14.5535	18.4051	0	41.2464	19.316	40.8468	0	8.311	14.323	0	0.422446	27.1989	0	0	0	0	0	49.7858	0	0	33.0344	26.4205	0	0	0
ASS1	0	0	0	0	0	0	0	0	0	0	0	0	0	0	0	0	0	0	0	0	0.759648	0	0	0	0	0	0	23.9229	0	0	13.3734	0	7.75829	0	9.29381	0	0	0	0	33.9147	0	0	0	0	0	0	0	0	0
ASTE1	10.1908	0	15.7545	0	4.95263	11.6205	27.5143	0	0	38.4977	0	24.8897	0	0	0	8.54279	0	0	1.03505	0	0	21.7858	3.61176	0	0	0	26.1109	0	0	0	0	0	0	0	12.2509	12.1292	0	56.0712	0	26.8491	33.729	0	0	0	22.7823	0	0	0	0
ASTL	0	0	0	0	0	0	0	0	0	0	0	0	0	0	0	0	0	0	0	0	0	8.16968	0	0	0	0	0	0	0	0	0	0	0	0	0	0	0	0	0	0	29.9813	0	0	0	0	0	0	0	0
ASTN1	0	0	0	0	0	0	0	0	0	32.4191	0	0	12.301	0	0	0	0	0	15.5258	0	10.6351	0	0	0	0	0	0	0	0	0	0	0.554067	0	0	0	8.08616	0	0	0	0	0	52.1566	0	0	0	0	0	0	0
ASTN2	63.9756	0	0	51.8469	15.6833	0	30.5714	10.0339	22.6898	50.6549	21.2445	35.779	72.9856	16.9731	18.8753	15.6618	0	27.8629	89.0146	62.2289	31.9052	72.1655	16.6141	59.9495	37.8392	0	13.0555	15.6736	24.6278	16.209	54.1014	62.0555	118.762	37.7192	28.7263	52.1925	0	138.309	0	0	0	0	0	0	20.5041	0	42.5597	0	2.89801
ASXL1	69.071	97.9347	141.79	84.0147	178.295	154.553	68.7857	66.4744	204.208	125.624	138.089	241.119	191.075	241.395	208.622	143.092	142.052	154.639	102.47	168.301	191.431	119.141	143.748	97.1334	114.973	85.4522	92.3208	0.824927	36.2174	68.078	286.92	357.373	333.01	779.046	306.273	377.844	732.199	497.165	360.575	813.953	490.944	803.685	687.935	587.624	726.756	657.779	472.21	823.66	579.603
ASXL2	0	0	0	9.08267	0	0	0	0	34.0346	0	0	0	0	19.8019	0	0.711899	12.6485	0	9.31548	0	0	0	9.39058	3.79427	9.4598	15.7758	0	19.7983	0	12.3189	0	0	0	0	0	10.659	0	0	0	0	0	0	0	47.8299	0	0	0	39.5041	0
ASXL3	0	0	0	0	0	0	0.764286	1.25423	0	0	0	0	0.820063	0	0.993439	0	0	0	11.3856	0	11.3947	0	0	3.03542	0	0	0	0	0	0	0	0	0	0	0	0	0	0	0	0	0	0	0	0	0	0	0	0	0
ASZ1	0	0	0	0	0	0	0	6.27117	0	0	0	0	0	0	0	0	0.97296	0	0	0	0	0	0	0	0	0	0	0	0	0	0	0	0	0	0	0	0	0	0	0	0	0	0	0	0	0	0	0	0
ATAD1	295.533	222.579	105.03	154.784	170.04	33.6995	269.793	189.389	238.242	425.501	407.629	186.673	217.317	147.1	284.124	347.407	168.322	482.028	404.706	531.774	261.319	356.062	348.896	355.144	313.629	139.353	179.046	147.662	155.976	267.125	440.106	309.169	286.46	314.81	375.132	222.002	208.26	319.606	194.282	90.4392	239.85	142.245	275.174	0	308.7	112.059	326.291	69.1321	78.2464
ATAD2	0	0	0	15.8947	0	0	6.87857	0	0	0	0	0	0.820063	10.3724	10.9278	39.8663	0.97296	0	0	0	0	0	15.1694	5.31198	5.82142	0	0	0	0	0	0	0	0	0	0	0	118.38	0	0	0	0	0	0	0	0	0	0	0	84.0424
ATAD2B	257.035	161.37	330.844	146.458	241.028	162.687	159.736	112.881	25.526	97.2573	83.6502	96.4476	87.7468	108.439	59.6064	90.4112	42.8103	93.3408	28.9815	21.2144	88.8788	117.099	55.6211	85.7505	44.3883	140.668	139.88	83.3177	91.7508	223.036	104.555	160.125	130.101	114.608	94.2055	138.2	269.642	142.047	330.938	226.098	237.352	109.055	115.032	134.379	117.329	235.962	40.533	65.1817	226.045
ATAD3A	0	0	0	5.29822	0	0	12.2286	0	0	0	0	0	0	13.2013	0	0	24.324	11.1452	0	0	0	0	0	6.82969	0	0	0	0	0	0	0	0	0	0	0	0	0	0	0	0	0	0	0	0	0	0	0	0	0
ATAD3B	16.9847	54.5318	0	45.7918	31.3666	27.8892	22.9286	10.0339	0	22.2881	54.439	0	0	7.54358	32.7835	63.359	13.6214	43.1875	9.31548	0	44.8192	19.7434	5.05647	22.0068	18.9196	0	0	0	15.4528	14.264	0	0.554067	0	0	0	11.7617	0	0	64.2119	0	28.7321	0	58.6436	0	0	0	0	0	40.5722
ATAD3C	43.0278	53.4189	0	13.624	10.7307	0	27.5143	13.7966	25.526	26.3405	50.4557	20.2229	14.7611	0	25.8294	33.4592	11.6755	0	0	0	12.914	9.5313	0	13.6594	29.8348	0	0	15.6736	14.487	0	0	0	0	0	0	0	0	0	0	0	0	0	0	0	54.6776	0	0	0	0
ATAD5	7.92618	2.22579	0	15.8947	1.65088	15.1067	18.3429	0	22.6898	44.5763	15.9334	0	15.5812	11.3154	0	17.7975	12.6485	0	0	0	11.3947	4.76565	11.5576	0	25.4687	0	28.9085	13.1988	33.32	7.78034	0	0	0	0	7.60403	7.35105	0	0	0	0	24.9844	0	0	0	0	0	0	0	0
ATAT1	174.376	90.1444	128.662	147.972	52.828	53.4544	125.343	86.5421	130.466	166.148	90.2891	65.3355	219.777	136.727	130.141	74.0375	86.5935	360.825	211.151	179.615	225.615	184.499	139.414	141.906	104.058	72.3057	135.217	127.039	112.033	250.916	177.501	90.8669	150.392	239.372	152.503	99.6068	175.377	44.857	131.717	114.462	111.181	90.0886	322.54	52.3851	169.728	266.027	255.358	59.2561	0
ATCAY	148.333	87.9186	0	88.9344	65.2096	44.158	94.0072	79.0167	119.121	111.441	163.317	26.4453	54.1242	33.9461	20.8622	43.4258	46.7021	135.135	219.431	90.5148	111.668	106.887	83.7929	134.317	89.5043	59.1592	55.0195	41.2464	224.065	175.706	36.4728	0.554067	50.1305	50.7758	74.773	55.1329	54.8053	0	136.656	25.436	34.9782	0	0	2.27761	42.1473	22.7763	0	0	0
ATE1	0	0	0	0	0	1.16205	0	0	0	0	0	0	0.820063	0	0	17.7975	0	6.96573	9.31548	0	0	0	0	4.55313	0	23.6637	0	0	0	0	0	0	0	0	0	0	0	0	1.64646	1.41311	0	0	0	0	0	0	0	0	0
ATF1	0	8.90315	0	15.8947	9.90526	17.4308	4.58572	0	0	16.2096	34.5223	17.1117	15.5812	0	34.7704	26.3403	25.297	0	2.07011	16.9715	0.759648	29.9555	17.3365	29.5953	28.3794	0	28.9085	0	0	5.18689	12.7655	0	13.7262	0	7.18158	12.8643	0	0	0	0	0	0	106.01	0	0	0	0	0	0
ATF2	172.677	190.305	128.662	173.706	46.2245	103.423	180.371	135.457	170.173	293.798	268.212	178.895	180.414	113.154	214.583	160.889	134.269	296.74	418.161	414.388	281.829	260.749	282.44	210.961	231.401	59.1592	17.7181	31.3472	33.32	43.4402	79.0245	68.7043	33.4203	134.919	65.4791	42.2686	96.4574	78.4997	21.404	46.6327	33.729	71.1226	29.3218	81.9941	74.0425	25.5094	28.3731	118.512	23.1841
ATF3	0	0	0	0	0	0	0	0	0	0	0	0	0	0	0.993439	0	0	0	0	0	0	0	0	0	0	0	0	0	0	0	0	0	7.1615	0	0	0	0	0	0	0	0	0	0	0	0	0	0	0	0
ATF4	547.472	475.206	651.185	344.384	595.141	618.211	427.236	260.88	286.458	634.199	300.079	460.46	352.627	300.8	315.914	375.883	391.13	348.286	241.167	437.017	209.663	211.731	238.376	287.606	190.651	123.577	138.015	301.923	180.604	143.936	144.068	128.543	99.0675	55.128	78.9974	168.339	140.302	228.023	60.919	77.7212	108.682	0	139.842	116.158	50.1211	149.412	99.3059	146.165	263.719
ATF5	146.068	103.499	97.1526	72.6613	174.993	84.8298	125.343	135.457	34.0346	22.2881	35.8501	65.3355	68.8853	65.0634	65.567	37.7306	108.972	20.8972	47.6124	59.4003	25.828	31.3171	38.2847	71.3323	29.1071	57.8446	68.0749	92.3919	109.135	85.5837	37.6886	32.6899	41.7754	24.6625	38.0201	1.47021	50.4209	0	0	24.0229	0	0	0	88.8269	37.5908	17.31	0	0	0
ATF6	66.8064	32.2739	28.8832	31.4109	10.7307	1.16205	41.2714	61.4574	161.665	4.05239	45.1446	56.0018	0	10.3724	42.7179	46.2734	12.6485	32.0424	121.101	100.415	63.0507	63.9959	65.7341	50.8432	26.1964	38.1248	0	16.4985	23.662	32.4181	0	49.866	28.0492	0	28.3039	8.82127	0	85.9758	0	0	0	0	0	0	37.5908	0	0	0	0
ATF6B	17.5508	0	2.62575	3.78444	31.3666	19.7549	9.93572	0	0	0	0	0	0	0	0	16.3737	20.4322	0	39.332	1.41429	7.59648	2.72323	10.1129	17.4536	0	0	59.6821	0	11.1067	23.9894	12.1576	0	0	0	0	22.4207	0	0	0	0	0	0	0	0	26.1997	0	0	0	0
ATF7	43.0278	35.6126	81.3982	21.5713	30.5412	37.1857	39.7429	25.0847	51.052	48.6287	100.911	166.45	201.736	133.899	114.246	62.6471	32.1077	110.059	109.716	100.415	85.0805	128.673	96.7952	100.928	57.4865	39.4395	0	0	15.9357	27.8796	95.4372	92.5291	70.4214	0	119.13	49.6196	0	35.5118	75.7371	91.8523	24.9844	87.7178	0	56.9403	0	86.5499	0	0	0
ATF7IP	116.062	154.692	57.7664	155.162	115.561	81.3436	230.05	191.898	201.372	127.65	258.917	60.6687	146.791	154.643	133.121	214.993	124.539	122.597	192.52	159.815	250.684	211.731	185.645	222.344	141.169	128.836	66.2098	70.1188	125.071	105.035	69.9063	83.6641	35.2107	73.9876	101.387	63.5866	59.1898	54.2022	0	28.2622	38.7258	45.0443	0	0	68.3469	21.8652	0	0	104.328
ATF7IP2	5.0954	0	0	5.67667	0	0	0	0	0	0	15.9334	0	0	0	0	0	0	0	0	0	0	0	0	0	0.727677	0	0	0	0	20.7476	0	0	0	0	0	0	0	0	0	0	0	0	0	0	0	0	0	0	0
ATG10	8.49233	0	0	7.19044	0	4.64821	0	0	0	0	0	0	10.6608	0	8.94095	4.98329	0	34.8286	18.631	0	0	6.80807	0	0	6.54909	0	0	15.6736	0	10.3738	0	28.2574	22.6781	0	5.4918	0	46.0365	0	0	26.8491	29.9813	0	0	0	0	43.7305	0	0	0
ATG101	99.0772	26.7095	28.8832	94.9895	33.843	51.1303	68.7857	22.5762	104.94	20.2619	71.7002	23.3341	13.121	21.6878	67.5539	33.4592	50.5939	22.2903	37.2619	56.5717	47.8578	9.5313	81.6258	49.3255	64.0356	51.2713	78.3328	91.5669	114.447	75.21	15.197	0	0	58.0295	27.459	33.0797	0	16.8214	37.8686	0	0	68.7518	0	52.3851	0	23.6873	2.02665	0	0
ATG12	13.0216	0	0	0	9.90526	0	6.87857	0	31.1984	0	0	18.6673	0	0	0	9.96658	0	0	11.3856	0	0	10.8929	7.22352	0	0	0	23.3133	19.7983	9.17508	0	0	0	16.1134	0	0	0	0	0	0	0	0	0	2.25552	0	0	0	0	0	0
ATG13	7.36002	25.5966	0	6.05511	0	51.1303	12.2286	16.305	22.6898	28.3667	45.1446	26.4453	61.5048	9.42948	21.8557	7.83089	24.324	37.6149	14.4907	24.043	36.4631	53.1029	20.9482	19.7302	23.2857	0	19.5832	18.1484	4.34609	40.8468	15.8049	28.2574	64.4535	34.8177	4.22446	9.92392	0	57.9402	46.1009	35.3278	19.9875	0	0	0	75.1816	23.6873	0	0	0
ATG14	54.9171	57.8705	0	23.4636	17.3342	0	38.9786	6.27117	0	0	31.8668	0	24.6019	0	11.9213	10.6785	26.2699	32.0424	22.7712	11.3143	53.935	7.48888	10.8353	41.737	5.82142	18.4051	16.7856	42.8962	43.9438	27.2312	38.9044	13.8517	43.5658	0	0.422446	5.88084	0	39.2498	31.2827	0	0	0	0	68.3284	30.7561	0	0	0	0
ATG16L1	37.3663	10.016	0	21.1929	0	0	12.9929	0	14.1811	6.07858	1.32778	20.2229	0	23.5737	0	6.40709	0	0	39.332	0	0	32.6787	7.22352	34.9073	7.27677	0	22.3808	0	7.72638	9.72543	0	11.6354	21.4845	20.3103	0	8.82127	0	0	0	0	0	80.6056	0	0	0	31.8868	0	1.9752	0
ATG16L2	153.994	342.771	383.359	106.343	376.4	452.038	241.514	211.965	448.123	295.824	246.967	922.475	642.93	882.599	649.709	612.945	595.452	298.133	176.994	195.172	537.071	603.876	540.32	592.665	690.566	391.766	269.502	286.25	170.463	177.003	453.479	393.387	370.608	362.684	380.624	471.57	844.002	1151.33	661.877	784.277	1055.59	1375.04	1567.59	1125.14	714.226	913.784	1179.51	1518.93	1449.01
ATG2A	18.6831	8.90315	0	12.8671	7.42894	0	6.87857	17.5593	0	30.3929	23.9001	20.2229	0	0	0	0.711899	0	13.9315	0	60.8146	22.0298	14.2969	26.727	16.6948	6.54909	0	0	0	8.69218	9.72543	20.6679	0	15.5166	0	0	0	0	0	0	0	41.2243	40.3028	51.877	0	0	0	0	0	0
ATG2B	4.52924	25.5966	0	3.406	0	0	12.2286	0	0	0	0	0	0	0	0	14.9499	10.7026	0	12.4206	0	0	0	17.3365	17.4536	17.4642	0	0	0	0	11.0221	0	0	13.7262	0	0	0	8.76885	0	0	0	0	0	0	0	0	0	0	0	0
ATG3	10.757	21.145	0	15.5162	2.47631	17.4308	0	27.5931	0	0	0	4.66682	5.74044	18.859	1.98688	10.6785	12.6485	0	0	1.41429	15.193	8.85049	0.722352	6.82969	19.6473	0	0	0	0	0	14.5891	13.2976	0	0	0	0	0	0	0	0	0	0	0	4.55523	0	0	0	0	0
ATG4A	0.566156	0	0	13.2456	0.825438	0	0	0	0	0	0	0	0	0	11.9213	9.96658	0	0	66.2434	0	0	18.3818	0	0	0	0	0	0	0	0	0	0	11.9358	0	0	0	0	0	0	0	0	0	0	0	0	32.7978	0	0	0
ATG4B	5.0954	34.4997	31.509	5.29822	0	0	26.75	23.8304	28.3622	0	13.2778	21.7785	0.820063	24.5166	27.8163	25.6284	0	22.2903	13.4557	5.65717	57.7332	7.48888	9.39058	18.9714	21.1026	0	25.1784	0	38.6319	23.9894	9.72609	13.2976	0	0	8.87137	12.1292	0	0	0	0	31.2305	0	0	0	0	20.9542	0	0	0
ATG4C	0	1.11289	0	0	0	0	0	0	0	0	0	0	13.121	0	0	0.711899	0	0	0	0	0.759648	0	0	0	0	0	0	0	0.482899	0	0	0	0	0	0	0	0	0	0	0	0	0	0	0	0	0	0	0	0
ATG4D	32.837	62.3221	110.281	63.5787	18.9851	36.0236	54.2643	52.6778	79.4142	0	0	42.0014	27.8822	3.77179	15.895	51.9686	22.3781	0	32.0866	46.6717	30.3859	38.806	4.33411	7.58854	45.116	81.5083	10.2579	49.4956	68.0887	76.5067	21.8837	16.0679	53.1145	0	18.1652	36.7553	0	41.1189	0	26.8491	0	37.932	135.331	47.8299	0	26.4205	0	0	0
ATG5	0	0	0	0.378444	0	1.16205	0	0	0	0	0	0	0	0	0.993439	0	0	0	0	1.41429	0	0	0	0	0	0	0	0	8.69218	8.4287	0	0	0	0	0	0	0	0	0	0	0	0	0	0	0	0	0	0	0
ATG7	0	0	0	0	0	0	0	0	0	0	0	0	0	0	0	0	0	0	0	0	0	0	0	0	0	0	0	0	0	0	0	0	0	0	0	0	0	0	0	0	0	0	0	0	0	0	0	0	0
ATG9A	118.327	83.4671	78.7724	40.1151	65.2096	20.9169	58.0857	81.5251	90.759	99.2835	55.7668	73.1135	54.9442	84.8653	51.6588	31.3235	81.7287	20.8972	40.3671	39.6002	35.7034	53.7838	96.0729	40.2193	66.9463	10.5172	14.9205	49.4956	48.7728	79.1001	0	34.3521	39.9851	0	19.4325	19.1127	8.76885	5.60712	121.838	22.6098	113.679	218.109	0	0	36.4517	40.9973	145.919	53.3305	40.5722
ATG9B	0	0	0	0	0	0	0	0	25.526	0	0	0	0	0	0	1.4238	0	0	0	0	0	0	0	0	7.27677	0	0	0	0	0	0	0	0	0	0	0	0	0	0	0	0	0	0	0	0	0	0	0	0
ATIC	76.431	25.5966	0	45.0349	58.6061	0	23.6929	16.305	25.526	0	19.9167	45.1126	18.0414	48.0903	48.6785	37.0187	17.5133	0	40.3671	0	27.3473	6.80807	26.0047	18.9714	13.0982	27.6076	69.0074	58.5698	41.0464	37.605	17.0207	28.2574	0	0	0	10.659	0	0	0	0	0	49.7858	0	0	0	0	0	0	0
ATL1	0.566156	0	0	0.378444	0	0	0	1.25423	19.8535	34.4453	1.32778	12.4449	7.38057	0	0	0	0	0	15.5258	0	0	19.7434	15.1694	0	0	0	0	18.1484	0	0	0	0	0	0	0	9.92392	0	0	0	0	0	0	0	0	0	0	0	0	0
ATL2	0.566156	0	0	0.756889	13.207	1.16205	0	0	2.83622	18.2358	30.539	1.55561	11.4809	1.8859	3.97376	0.711899	0	26.4698	17.5959	8.48576	11.3947	1.36161	0.722352	6.07083	1.45535	0	0.932533	4.94956	0	0	17.0207	13.2976	8.35509	29.0147	0.422446	5.51329	2.19221	3.73808	3.29292	4.23934	1.24922	40.3028	0	4.55523	4.55646	0	0	59.2561	72.4503
ATL3	11.8893	0	5.25149	0	0	0	5.35	12.5423	0	0	0	4.66682	0	11.3154	18.8753	8.54279	15.5674	0	0	32.5287	0	14.2969	0	6.07083	7.27677	0	0	0	0	16.209	0	0	29.8396	0	0	0	21.9221	54.2022	44.4544	0	96.19	0	78.9433	0	0	20.9542	0	61.2313	0
ATM	8.49233	11.1289	0	0	14.8579	2.3241	12.9929	0	2.83622	2.02619	13.2778	0	20.5016	0	24.836	21.357	0	16.7177	6.21032	0	6.83683	0	7.94588	0.758854	0	0	0	0	8.20928	0	7.90245	11.6354	13.7262	33.3669	10.9836	7.71861	0	41.1189	0	1.41311	0	0	0	0	0	0	0	0	66.6543
ATMIN	48.6894	40.0642	34.1347	24.5989	19.8105	15.1067	0.764286	8.77963	31.1984	54.7073	35.8501	60.6687	72.1656	90.523	69.5408	12.8142	17.5133	100.306	106.61	35.3573	42.5403	68.7615	49.8423	51.6021	35.6562	119.633	140.812	117.14	168.532	130.321	557.426	553.513	428.497	957.486	541.153	542.14	214.837	158.868	316.12	449.37	273.579	315.31	306.751	389.472	488.681	613.138	383.037	446.396	228.943
ATN1	249.675	390.626	572.413	239.177	581.108	883.159	368.386	451.524	808.323	532.889	560.324	824.472	647.85	878.827	1044.1	803.022	796.855	665.924	471.984	596.832	855.363	750.249	894.995	823.357	962.717	131.465	79.2653	150.137	46.3583	135.508	200.601	218.856	236.926	69.6354	229.811	387.768	642.318	347.641	345.756	668.402	493.442	568.981	507.493	649.12	669.8	707.887	555.302	531.33	417.314
ATOH1	0	0	0	0	6.6035	0	0	0	0	0	0	0	0	0	0	0	0	0	0	0	0	0	0	0	0	0	0	0	0	0	0	0	0	0	0	0	0	0	0	0	0	0	0	66.0508	0	21.8652	0	0	0
ATOH7	7.36002	4.45158	23.6317	4.16289	14.8579	26.7272	3.82143	5.01693	2.83622	14.1834	3.98334	7.77803	9.84076	10.3724	7.94751	3.55949	4.8648	6.96573	5.17527	19.8001	3.03859	12.2545	2.16706	3.03542	3.63839	7.8879	21.4483	8.24927	7.24348	9.72543	11.5497	21.0545	16.7102	7.25368	4.22446	15.4372	0	52.3331	47.7473	46.6327	28.7321	26.0783	0	84.2717	6.83469	57.3962	151.999	86.9089	101.43
ATOH8	3.96309	18.9192	0	0	8.25438	0	0	0	11.3449	0	0	9.33364	0	11.3154	7.94751	0	0	0	8.28042	0	0	10.8929	0	0	0	0	0	0	0	9.72543	0	0	0	0	0	0	0	0	0	0	0	0	0	0	0	0	0	0	0
ATOX1	42.4617	45.6287	18.3802	33.6816	0	0	16.8143	23.8304	25.526	60.7858	25.2278	18.6673	42.6433	24.5166	16.8885	7.83089	25.297	40.4012	48.6475	87.6862	41.021	49.0181	62.8447	59.9495	41.4776	17.0904	0	0	8.20928	30.473	35.2571	0	26.8556	0	21.9672	11.7617	0	0	0	0	0	0	0	0	0	0	0	0	0
ATP10A	0	0	0	0	0	0	0	0	0	0	0	0	0	0	0	0	0	0	0	0	0	0	0	0	0	0	0	0	0	0	0	0	0	0	0	0	0	0	0	0	0	0	0	0	0	0	0	0	0
ATP10B	0	7.79026	0	0	0	0	0	0	0	0	0	0	9.0207	0	4.9672	6.40709	0	0	0	0	0	0	0	0	0	0	0	0	0	0	0	0	0	0	0	0	0	0	0	0	0	0	0	0	0	0	0	0	0
ATP10D	0	0	0	0	0	0	0	0	0	0	0	0	0	0	0	0	0	8.35887	0	0	0	0	0.722352	0	0	0	0	0	0	0	0	0	0	0	0	0	0	0	0	0	0	0	0	0	0	0	0	0	0
ATP11A	0	0	0	4.91978	0	0	0	0	87.9228	2.02619	0	0	0	0	0	0	6.81072	0	0	0	0	5.44646	0.722352	0	0	0	0	0	0	0	0	0	0	0	0	0	0	0	32.9292	14.1311	0	0	0	0	0	0	0	0	0
ATP11AUN	0	0	0	0	0	0	0	0	0	0	0	0	0	0	0	0	0	0	0	0	0	0	0	0	0	0	0	0	0	0	0	0	0	0	0	0	0	0	0	0	0	0	0	0	0	0	0	0	0
ATP11B	5.0954	0	0	0	0	1.16205	0.764286	10.0339	0	0	0	0	0	0	16.8885	0	19.4592	0	8.28042	0	0	0	0	0.758854	0	0	0	21.4481	0	19.4509	0	0	0	0	0.422446	8.82127	0	0	0	0	0	0	0	0	0	0	0	0	0
ATP11C	6.22771	0	0	0.378444	0	1.16205	0	0	0	0	0	0	0.820063	0.942948	0	0	0.97296	41.7944	17.5959	1.41429	0	9.5313	0	0	0	0	0.932533	0	0	0	13.9813	31.5818	0	0	0	0	0	1.86904	0	0	0	0	0	0	0	0	0	0	0
ATP12A	0	0	0	0	0	0	0	0	0	0	0	0	0	0	0	0	0	0	0	0	0	0	12.28	0	0	0	0	0	0	0	0	0	0	0	0	0	0	0	0	0	0	0	0	0	0	0	0	0	0
ATP13A1	12.4554	24.4837	57.7664	12.4887	42.9228	46.4821	34.3929	16.305	0	22.2881	31.8668	20.2229	40.1831	11.3154	53.6457	33.4592	26.2699	43.1875	18.631	60.8146	6.83683	25.8707	20.2259	11.3828	32.0178	31.5516	0	23.098	30.9055	19.4509	20.6679	0	0	0	0	0	0	0	0	0	0	47.4151	0	0	0	0	0	0	0
ATP13A2	0	0	0	0	0	0	0	0	0	0	0	0	0	0	7.94751	0	0	0	0	0	0	10.8929	6.50117	0	6.54909	0	0	18.1484	0	0	10.334	0	0	0	0	0	0	0	0	19.7836	0	0	0	0	0	0	0	0	0
ATP13A3	0	0	0	0	0	0	0	0	0	0	0	0	0	0	0	0	0	0	0	0	0	0	0	0	0	0	0	0	0	0	0	0	0	0	0	0	0	0	0	0	0	0	0	0	0	0	0	0	0
ATP13A4	0	0	0	0	0	0	0	0	0	0	0	0	0	0	0	0	0	0	0	0	0	0	0	0	0	0	0	0	0	0	0	0	0	0	0	0	0	0	0	0	0	0	0	0	0	0	0	0	0
ATP13A5	0	0	0	0	0	0	0	0	0	0	0	0	0	0	0	0	0	0	0	0	0	0	0	0	0	0	0	0	0	0	0	0	0	0	0	0	0	0	0	0	0	0	0	0	0	0	0	0	0
ATP1A1	12.4554	28.9352	99.7784	32.1678	0	0	16.05	11.2881	0	42.5501	0	0	0.820063	17.916	48.6785	32.7473	0	50.1532	9.31548	0	126.861	67.3999	70.7905	87.2682	100.419	0	0	42.0713	25.1107	30.473	17.6285	0	27.4524	21.761	14.7856	15.4372	0	0	54.3332	0	0	0	0	0	1.13912	0	0	0	0
ATP1A2	7.36002	0	0	6.43356	0	0	0	0	0	0	0	0	0	0	16.8885	0	0	12.5383	0	1.41429	9.11577	0	8.66823	0	10.1875	0	0	0	0	0	0	0	0	0	0	0	0	0	0	1.41311	0	0	0	0	0	0	0	0	0
ATP1A3	80.9602	96.8218	118.159	41.2504	41.2719	19.7549	64.2	40.1355	113.449	239.091	136.761	105.781	57.4044	55.6339	60.5998	96.8182	76.8639	121.204	163.538	168.301	71.4069	129.353	166.863	184.402	144.808	40.7541	12.1229	11.549	39.1148	70.6714	62.6117	33.244	24.4685	5.80295	60.8322	42.6361	129.341	74.7616	118.545	26.8491	14.9906	42.6735	47.366	0	60.3731	44.6415	200.638	67.1569	69.5523
ATP1A4	0	0	0	0	0	0	0	0	0	0	0	0	0	0	0	0	0	0	0	0	0	0	0	0	0	0	0	0	0	0	0	0	0	0	0	0	0	0	0	0	0	0	0	0	0	0	0	0	0
ATP1B1	35.1016	8.90315	2.62575	11.3533	9.07982	0	15.2857	18.8135	34.0346	0	17.2612	32.6677	11.4809	0	6.95408	14.238	0.97296	84.9819	47.6124	57.986	14.4333	35.402	39.7294	37.9427	29.1071	0	19.5832	47.8458	13.5212	37.605	32.8256	9.41913	47.7434	66.7339	23.657	0	2.19221	65.4164	82.323	2.82622	0	61.6396	2.25552	0	42.1473	93.8383	0	1.9752	0
ATP1B2	0	0	0	0	0	24.4031	0	0	0	26.3405	0	28.0009	0	0	16.8885	0	0	0	0	0	10.6351	0	0	4.55313	6.54909	0	0	0	0	16.209	0	0	14.323	0	0.422446	8.82127	265.258	0	87.2623	0	58.7134	0	157.887	31.8866	0	50.1078	54.7196	345.661	72.4503
ATP1B3	0	0	0	0	0	0	8.40714	0	0	0	0	0	0	0	0	0	0	0	0	0	0	0	0	0	0	0	0	0	0	13.6156	0	0	0	0	0	0	0	0	0	0	0	0	0	0	0	0	0	31.6033	0
ATP1B4	0	0	0	0	0	0	0	0	0	0	0	0	0	0	0	0	0	0	0	0	0	0	0	0	0	0	0	0	0	0	0	0	0	0	0	0	0	0	0	0	0	0	0	0	0	0	0	0	0
ATP23	0	0	0	0	0	0	0	0	0	0	0	0	0	0	0	0	0	0	0	0	0	0	0	0	0	0	0	0	0	0	0	0	0	0	0	0	0	0	0	0	0	0	0	0	0	0	0	0	0
ATP2A1	7.36002	1.11289	0	0	0	15.1067	0	0	0	2.02619	0	0	0	0	0	0.711899	0	1.39315	0	0	0	0.680807	0	0	0	0	0	0	11.5896	7.13198	0	0	0	0	0	0	0	0	0	0	0	0	0	0	0	0	0	0	0
ATP2A2	237.219	179.176	31.509	237.285	65.2096	46.4821	214.764	100.339	311.984	156.017	219.084	96.4476	164.013	169.731	182.793	116.04	114.809	365.004	276.359	165.472	176.998	177.691	161.085	242.075	194.29	122.262	46.6267	173.235	119.759	226.927	89.3584	74.799	64.4535	31.9162	80.2648	75.3483	54.8053	0	0	0	69.9564	52.1566	0	61.4956	44.4255	17.31	48.6396	0	0
ATP2A3	18.6831	0	26.2575	14.7593	11.5561	0	7.64286	0	0	0	0	0	0	0	4.9672	7.83089	0	0	13.4557	0	0	0	0	0	0	23.6637	19.5832	12.3739	4.82899	0	0	0	0	0	0	0	0	0	0	0	0	0	0	0	0	0	0	0	0
ATP2B1	24.9108	2.22579	0	48.8193	20.636	0	15.2857	0	93.5952	0	18.5889	0	0	0	8.94095	17.7975	20.4322	0	0	2.82859	0.759648	21.7858	18.0588	30.3542	31.2901	0	0	0	9.65798	12.3189	23.0995	6.6488	0	0	0	0	0	0	0	0	0	0	0	0	0	0	0	0	0
ATP2B2	43.0278	8.90315	0	10.5964	17.3342	0	7.64286	7.5254	28.3622	36.4715	13.2778	14.0005	0	0	5.96064	0	12.6485	32.0424	7.24537	0	3.79824	0	1.4447	26.5599	17.4642	23.6637	28.9085	0	10.1409	0	0	0	8.95188	0	9.29381	10.2915	0	0	0	0	0	0	0	54.6627	21.6432	0	0	31.6033	0
ATP2B3	0	5.56447	26.2575	0	0	0	0	0	36.8709	18.2358	0	0	0	0	0	0	0	0	6.21032	0	0	12.2545	6.50117	4.55313	0	0	8.3928	0	0	11.6705	23.0995	0	6.56471	0	0	5.14574	0	0	0	0	0	0	0	66.0508	0	16.3989	0	0	0
ATP2B4	18.117	13.3547	0	14.0024	22.2868	17.4308	23.6929	0	19.8535	0	0	32.6677	0	0	14.9016	7.11899	0	0	9.31548	5.65717	6.83683	5.44646	8.66823	12.9005	9.4598	49.9567	14.9205	0	19.316	20.7476	15.8049	21.0545	7.75829	0	6.75914	10.2915	0	0	0	0	39.9751	0	0	0	0	52.841	0	69.1321	0
ATP2C1	14.1539	36.7255	2.62575	44.6564	42.9228	2.3241	35.1571	30.1016	31.1984	107.388	99.5836	20.2229	18.0414	25.4596	10.9278	45.5615	0.97296	98.9133	22.7712	45.2574	50.1367	90.5473	29.6164	31.8719	29.8348	0	14.9205	32.1722	46.3583	0	0	54.8526	17.307	29.0147	66.324	78.6563	0	0	0	2.82622	96.19	54.5273	2.25552	0	36.4517	53.752	0	0	81.1444
ATP2C2	0	0	0	0	0	0	0	0	0	0	0	0	0	0	0	0	0	0	0	0	0	0	0	0	0	0	0	0	0	0	0	0	0	0	0	0	0	0	0	0	0	0	0	0	0	0	0	0	0
ATP4A	0	12.2418	0	5.29822	0	0	0	0	0	0	0	0	0	0	0	0	0	0	0	0	0	0	0	0	0	0	0	0	0	0	0	0	0	0	0	0	0	0	0	0	0	0	0	0	0	0	0	0	0
ATP4B	0	0	52.5149	0	0	82.5057	0	1.25423	56.7244	26.3405	21.2445	60.6687	13.9411	0	0	17.7975	12.6485	33.4355	8.28042	48.086	0	0	0.722352	6.82969	8.00445	0	0	0	0	11.6705	6.68669	0	20.2909	49.325	5.91425	0	0	41.1189	29.6363	26.8491	24.9844	85.3471	0	116.158	0	0	119.572	75.0577	72.4503
ATP5F1A	860.556	678.865	627.554	906.753	925.316	770.44	773.457	969.522	541.718	540.994	832.519	365.568	302.603	405.468	355.651	387.273	883.448	955.698	927.408	756.647	563.658	491.543	726.686	502.362	663.641	817.712	799.181	731.711	935.375	755.341	530.68	359.589	489.966	294.5	503.978	462.381	144.686	293.439	457.716	517.199	244.847	241.817	360.884	922.434	539.941	263.294	370.877	442.446	28.9801
ATP5F1B	1613.54	954.863	385.985	1254.16	550.567	198.711	1209.86	263.389	553.063	887.473	706.38	113.559	459.235	314.002	442.081	520.398	244.213	1193.93	1366.27	1161.13	690.52	667.872	638.559	677.657	686.927	1162.15	1910.76	1372.68	1380.61	1776.51	627.941	724.719	451.175	948.782	444.413	425.626	96.4574	228.023	143.242	121.528	188.632	2.37075	182.697	450.968	181.119	165.811	2.02665	0	0
ATP5F1C	345.921	124.644	102.404	179.761	133.721	58.1026	129.164	79.0167	130.466	210.724	211.117	73.1135	186.154	148.043	172.858	192.213	103.134	472.276	650.013	369.131	259.799	219.901	174.809	217.032	239.406	119.633	181.844	227.68	157.425	188.673	210.327	221.627	164.118	371.389	125.466	133.422	39.4598	44.857	34.5756	1.41311	23.7352	80.6056	2.25552	93.3822	76.3207	110.237	68.9061	3.95041	0
ATP5F1D	24.9108	14.4676	0	20.436	0	1.16205	14.5214	0	0	0	0	0	4.10032	0	20.8622	14.9499	0	18.1109	22.7712	0	0	0	12.28	0.758854	0	24.9783	46.6267	9.0742	12.5554	0	0.607881	0	0	0	0	0	0	0	0	0	16.2399	0	0	0	37.5908	26.4205	0	0	0
ATP5F1E	57.1817	11.1289	2.62575	37.8444	2.47631	27.8892	11.4643	36.3728	11.3449	8.10478	23.9001	1.55561	14.7611	12.2583	0.993439	56.9519	0.97296	27.8629	54.8578	41.0145	10.6351	20.4242	2.16706	31.8719	28.3794	36.8102	110.039	111.365	14.9699	25.9345	10.9419	3.87847	0	29.0147	23.2345	11.3941	0	0	0	0	0	0	0	0	0	0	0	0	0
ATP5IF1	1511.64	2591.93	3429.23	1318.88	2222.9	2454.25	1864.86	2139.72	2345.55	2245.02	2233.33	2642.98	2104.28	2304.56	2424.99	1671.54	2411	1790.19	1589.84	2008.3	2288.82	2521.03	2490.67	2546.72	2905.61	3025.01	2900.18	2751.96	2740.45	2788.6	2959.77	3224.11	3829.61	5604.2	3265.09	3059.14	7348.3	7694.84	6990.87	6149.86	6064.97	9098.95	9748.37	7076.55	8658.42	6575.06	7620.21	11448.3	10090.9
ATP5MC1	6.79387	24.4837	15.7545	3.406	21.4614	15.1067	5.35	0	0	64.8382	3.98334	0	15.5812	13.2013	26.8229	3.55949	6.81072	0	12.4206	24.043	6.83683	0	1.4447	0	14.5535	0	3.73013	39.5965	6.27769	27.2312	0	33.244	21.4845	46.4236	0	5.51329	0	0	0	53.6983	18.7383	0	0	0	0	47.3747	0	0	0
ATP5MC2	669.762	574.253	533.027	542.689	534.884	590.322	507.486	490.405	578.589	372.82	423.562	493.127	490.398	571.426	547.385	686.982	349.293	560.045	697.626	383.273	600.122	377.848	597.385	500.085	579.231	289.223	247.121	208.707	248.693	334.555	140.42	173.423	202.312	113.157	186.299	221.267	124.956	57.9402	27.9898	124.354	79.9501	94.8301	0	34.1642	87.7119	91.1051	0	1.9752	78.2464
ATP5MC3	11.8893	2.22579	2.62575	55.2529	1.65088	2.3241	64.9643	33.8643	8.50866	70.9168	70.3724	29.5565	10.6608	24.5166	0.993439	25.6284	34.0536	68.2641	164.573	53.7431	61.5314	29.9555	23.8376	58.4318	63.3079	28.9223	27.0435	51.9704	28.491	63.5394	49.2383	13.8517	0	31.9162	22.8121	0	0	0	0	25.436	0	0	0	70.606	46.7037	0	0	0	0
ATP5MD	0	0	0	0	9.90526	0	0	0	2.83622	0	0	0	0	0	0	0	0	0	0	0	0	0	0	0	0	0	0	0	0	0	0	0	0	0	0	0	0	0	0	0	0	0	0	0	0	0	0	0	0
ATP5ME	364.038	375.045	265.2	343.249	258.362	364.884	414.243	319.829	275.113	431.579	220.412	135.338	229.618	138.613	235.445	296.15	151.782	341.321	485.44	254.573	202.066	200.838	288.219	246.628	295.437	582.39	761.88	607.147	472.275	366.973	489.344	457.659	369.414	243.724	305.429	196.273	559.014	166.345	329.292	252.947	139.913	312.939	717.257	419.081	351.987	341.644	458.023	169.867	78.2464
ATP5MF	32.837	7.79026	0	15.1378	4.12719	0	40.5071	8.77963	14.1811	28.3667	26.5556	0	22.9618	8.48653	28.8097	12.1023	13.6214	23.6835	60.0331	84.8576	17.4719	3.40404	17.3365	28.0776	26.1964	0	0	21.4481	42.0122	0	9.11821	11.6354	0	30.4655	0	0	0	0	0	0	0	0	0	0	0	0	0	51.3553	0
ATP5MG	622.205	584.269	824.485	563.504	691.717	506.654	560.986	475.354	1097.62	1047.54	922.808	1400.05	1310.46	1283.35	1371.94	1351.18	922.367	881.861	981.23	1229.02	1439.53	1357.53	1082.81	1341.65	1272.71	174.848	303.073	361.318	282.496	263.883	811.521	862.682	712.57	230.667	827.572	851.987	192.915	280.356	334.231	645.792	503.436	301.086	624.78	307.478	520.576	556.652	413.437	509.602	307.189
ATP5MGL	0	13.3547	0	3.406	0	0	6.11429	0	0	0	14.6056	0	0	0	0	0	0	18.1109	0	0	4.55789	10.2121	16.6141	0	0	0	16.7856	59.3948	34.7687	20.7476	18.8443	48.7579	63.8567	0	54.0731	0	0	0	0	60.7638	0	0	81.1989	0	9.11293	0.911051	0	0	0
ATP5MPL	0	0	0	0	0	0	0	0	0	0	0	0	0	0	0	0	0	0	0	0	0	0.680807	0	0	0	0	0	18.9733	0	0	0	0	0	0	0	5.88084	0	0	0	0	32.4797	0	0	0	0	0	0	0	0
ATP5PB	36.8001	2.22579	0	18.1653	0	3.48615	5.35	1.25423	5.67244	8.10478	14.6056	0	0	0	1.98688	8.54279	0	6.96573	23.8062	43.8431	0	0	6.50117	1.51771	0.727677	0	0	0	10.1409	0	0	0	0.596792	0	0	0	0	0	0	0	0	0	0	70.606	0	0	0	0	0
ATP5PD	2094.21	2232.47	2507.59	2258.93	2891.51	2931.86	2046.76	2355.45	4095.5	3920.69	4057.7	5103.95	4301.23	4670.42	4062.17	3637.09	4289.78	2677.63	2470.67	3470.68	3315.86	3424.46	3112.62	2404.05	2709.14	1829.99	1580.64	1682.03	1862.54	1461.41	3906.85	3637.45	3616.56	2891.32	3996.76	4155.92	1672.66	2358.73	2706.78	2282.18	2512.18	3063.01	2918.65	2498.54	2970.81	2809.68	4065.46	2745.53	2506.78
ATP5PF	0	0	0	0	0	0	0	0	0	0	0	0	0	0	0	0	0	0	0	0	0.759648	0	0	0	0	0	0	0	0	0	0	0	0	0	0	0	0	0	0	0	0	0	0	0	0	0	0	0	0
ATP5PO	259.865	272.659	42.012	166.516	107.307	134.798	186.486	52.6778	113.449	121.572	120.828	3.11121	25.422	23.5737	95.3702	119.599	44.7562	306.492	250.483	316.802	118.505	132.077	121.355	202.614	164.455	203.771	186.507	296.974	212.958	219.146	69.2984	72.5827	37.5979	0	38.0201	87.8451	0	0	37.8686	0	0	59.2688	0	0	77.4599	20.0431	0	61.2313	0
ATP6AP1	14.1539	1.11289	0	7.19044	0	0	0	1.25423	0	0	1.32778	0	0.820063	0	2.98032	0	0.97296	0	10.3505	8.48576	4.55789	19.7434	0	6.82969	8.73212	0	17.7181	0	0	0	0	0	0	0	13.0958	0	0	0	0	0	0	0	0	0	0	0	0	0	0
ATP6AP1L	0	0	0	15.1378	0	0	0	0	0	0	11.95	0	0	0	0	0	0	0	0	0	23.5491	0	0	0	8.73212	0	18.6507	0	0	0	0	0	0	0	0	0	0	0	0	0	0	0	0	0	0	0	0	0	0
ATP6AP2	74.1664	61.2092	28.8832	130.942	52.0026	2.3241	62.6714	67.7286	235.406	79.0216	169.956	31.1121	183.694	70.7211	214.583	210.01	96.3231	412.371	436.792	404.488	310.696	333.595	447.136	343.002	310.718	18.4051	33.5712	68.469	98.5114	108.276	165.951	144.057	99.0675	88.4949	136.45	127.908	190.723	28.0356	31.2827	73.4818	197.377	163.582	171.42	170.821	30.7561	63.7736	0	185.669	0
ATP6V0A1	22.0801	23.3708	0	9.08267	7.42894	0	12.2286	0	0	0	62.4057	6.22243	20.5016	4.71474	0	0	13.6214	111.452	112.821	59.4003	22.0298	50.3797	39.7294	18.9714	13.0982	49.9567	0	17.3235	0	53.1657	24.3152	0	23.8717	0	10.1387	0	0	7.47616	0	0	0	0	0	0	0	0	0	0	0
ATP6V0A2	141.539	189.192	136.539	150.999	71.8131	116.205	104.707	140.474	153.156	58.7596	87.6336	262.898	183.694	147.1	244.386	229.231	162.484	182.502	111.786	224.873	98.7542	174.287	125.689	119.14	122.25	23.6637	200.495	127.039	79.1954	55.7591	55.3171	57.0689	139.053	42.0714	141.097	81.9643	105.226	132.702	0	24.0229	113.679	154.099	78.9433	68.3284	222.128	58.3073	151.999	227.148	414.416
ATP6V0A4	0	0	0	0	0	0	0	0	0	0	0	0	0	0	0	0	0	13.9315	0	0	0	0	0	0	0	0	0	0	0	0	0	0	0	0	0	0	0	0	0	0	0	0	0	0	0	0	0	0	0
ATP6V0B	39.0647	6.67737	0	18.1653	0	13.9446	29.8071	0	0	0	18.5889	10.8892	0	10.3724	0	0	14.5944	13.9315	16.5608	29.7002	0	0	3.61176	13.6594	0	0	92.3208	29.6974	19.7989	14.9123	27.3546	0	0	1.45074	4.22446	11.7617	0	54.2022	0	0	32.4797	40.3028	0	0	0	0	40.533	0	0
ATP6V0C	8.49233	26.7095	2.62575	8.70422	42.9228	15.1067	17.5786	37.627	0	4.05239	66.3891	9.33364	27.8822	0	18.8753	12.8142	34.0536	27.8629	92.1197	35.3573	53.935	0.680807	44.0635	56.9141	26.1964	0	0	0	12.0725	28.5279	0	0	28.646	0	16.4754	29.0367	0	0	0	0	0	0	0	0	0	0	0	0	0
ATP6V0D1	15.8524	0	5.25149	21.5713	0	17.4308	0	15.0508	0	20.2619	0	0	0	0	9.93439	9.25468	0	13.9315	63.1382	24.043	9.11577	26.5515	0	13.6594	11.6428	9.20255	0	8.24927	4.82899	22.0443	15.197	45.4335	0	0	0	0	0	0	0	32.5016	0	0	0	0	0	0	0	0	0
ATP6V0D2	0	0	0	0	0.825438	0	0	0	0	0	0	0	0	0	0	0	0	0	0	0	0	0	0	0	0	0	0	0	0	0	0	0	0	0	0	0	0	0	0	0	0	0	0	0	0	0	0	0	0
ATP6V0E1	41.8955	26.7095	7.87724	35.1953	18.9851	15.1067	41.2714	16.305	8.50866	12.1572	5.31113	1.55561	0	16.9731	24.836	0.711899	1.94592	54.3327	19.666	46.6717	57.7332	0.680807	33.9506	40.9781	50.9374	0	23.3133	0	40.5635	71.9681	18.8443	0.554067	11.339	14.5074	9.71626	0	0	0	37.8686	0	18.7383	61.6396	0	0	0	0	0	1.9752	2.89801
ATP6V0E2	12.4554	36.7255	0	46.1702	22.2868	22.079	25.2214	51.4236	42.5433	81.0478	183.234	49.7794	16.4013	66.0064	41.7245	67.6304	15.5674	51.5464	115.926	86.2719	54.6946	53.7838	77.2917	40.2193	53.8481	0	43.8291	13.1988	18.3502	20.0992	0	27.7033	52.5177	50.7758	77.3076	49.9872	0	76.6306	95.4946	57.9376	36.2274	73.4933	60.8991	56.9403	85.4337	80.1725	229.012	37.5289	110.124
ATP6V1A	16.9847	0	0	0	0	0	5.35	1.25423	2.83622	2.02619	0	1.55561	0	0	0	0	0.97296	9.75202	15.5258	26.8716	28.107	12.9353	15.1694	3.79427	5.09374	0	0	0	19.7989	0	0	0.554067	0	1.45074	0.422446	0	2.19221	0	0	33.9147	0	0	0	0	0	0	0	0	0
ATP6V1B1	0	0	0	0	0	0	0	0	0	0	0	0	0	0	0	0	0	0	0	0	0	0	0	0	0	1.31465	0	0	0	0	0	0	0	0	0	0	0	0	0	0	0	0	0	0	0	0	0	0	0
ATP6V1B2	120.591	181.402	199.557	121.859	119.689	194.063	159.736	173.084	79.4142	119.545	188.545	238.008	251.759	133.899	164.911	103.225	158.593	193.647	162.503	250.33	166.363	197.434	216.706	256.493	214.665	280.02	195.832	143.537	141.972	252.861	237.681	183.396	160.537	487.448	312.188	233.396	532.708	465.391	604.25	689.599	415.991	595.059	1091.67	608.123	775.738	378.086	543.142	491.826	933.16
ATP6V1C1	56.6156	54.5318	152.293	60.9296	53.6535	59.2646	137.571	42.6439	121.957	172.227	39.8334	112.004	97.5875	106.553	94.3767	98.242	76.8639	122.597	306.376	309.73	147.372	179.733	192.146	222.344	181.919	70.9911	118.432	141.063	52.636	79.7485	192.09	138.517	148.601	147.975	106.879	100.342	32.8832	46.726	167.939	87.6129	96.19	210.997	0	97.9374	137.833	190.41	0	0	104.328
ATP6V1C2	0	0	0	0	0	0	0	0	0	0	0	0	0	0	9.93439	0	0	0	0	0	0	0	0	0	0	0	0	0	0	0	0	0	0	0	0	0	0	0	0	0	0	0	0	0	0	0	0	0	0
ATP6V1D	30.5724	15.5805	60.3922	76.4458	46.2245	17.4308	89.4214	0	0	16.2096	212.445	31.1121	96.7675	78.2647	101.331	115.328	53.5128	215.938	311.551	175.372	166.363	100.759	57.7882	164.671	54.5758	21.0344	31.7061	14.0238	10.6238	36.9566	308.195	304.737	300.783	237.921	185.031	193.7	10.9611	127.095	34.5756	91.8523	32.4797	130.391	0	91.1046	129.859	137.569	2.02665	1.9752	0
ATP6V1E1	1.13231	0	0	3.78444	0	0	0	0	2.83622	0	1.32778	3.11121	13.121	0	2.98032	0.711899	0	18.1109	14.4907	2.82859	0	0	11.5576	9.10625	0.727677	0	0	0	0	0	0	0	0	24.6625	13.0958	0	0	0	32.9292	0	0	0	0	0	6.83469	0	0	0	0
ATP6V1E2	8.49233	0	0	4.16289	0	0	0	0	0	0	0	0	16.4013	0	0	7.11899	0	0	0	0	0	0	5.05647	12.1417	0	0	0	0	14.9699	0	12.1576	14.4057	0	0	0	0	0	0	0	0	53.7165	0	0	0	0	0	0	0	0
ATP6V1F	130.216	77.9026	36.7605	193.764	52.0026	63.9128	111.586	58.949	107.776	107.388	192.528	110.448	56.5844	74.4929	120.206	86.8517	103.134	115.631	149.048	151.329	88.1191	108.248	150.249	144.941	109.879	128.836	76.4677	249.128	202.335	213.311	82.6718	61.5014	45.953	40.6206	91.6708	47.7819	0	0	46.1009	53.6983	23.7352	64.0103	83.4544	59.218	52.3993	73.7952	0	0	0
ATP6V1FNB	3.96309	13.3547	0	6.43356	0	0	3.05714	0	0	34.4453	7.96669	12.4449	0	9.42948	18.8753	1.4238	0	0	9.31548	0	0	25.1899	0	0	14.5535	22.349	0	0	7.72638	0	0	0	0	33.3669	0	0	0	0	0	0	0	66.3811	0	0	34.1735	21.8652	0	0	0
ATP6V1G1	408.764	281.562	265.2	267.939	294.681	240.545	370.679	247.084	340.346	372.82	248.295	189.784	221.417	97.1236	156.963	156.618	279.24	197.827	292.92	383.273	286.387	219.22	257.88	237.521	233.584	214.288	379.541	471.858	413.844	437.644	197.561	183.95	184.409	172.638	201.507	177.16	223.606	201.856	365.514	130.006	86.1962	208.626	146.609	603.568	216.432	145.768	121.599	235.049	75.3483
ATP6V1G2	3.39693	0	0	3.78444	4.95263	11.6205	16.05	11.2881	0	18.2358	0	0	13.9411	8.48653	0	19.9332	0	0	9.31548	1.41429	9.11577	4.08484	7.94588	6.07083	0	0	13.0555	0	15.4528	0	0	0	12.5326	0	8.87137	0	46.0365	0	0	18.3705	0	0	45.1105	0	79.7381	34.62	0	114.562	0
ATP6V1G3	0	0	0	0	0	0	0	0	0	0	0	0	0	0	0	0	0	0	0	0	0	0	0	0	0	0	0	0	0	0	0	0	0	0	0	0	0	0	0	0	0	0	0	0	0	35.531	0	0	0
ATP6V1H	16.9847	1.11289	0	16.2731	9.07982	0	11.4643	0	25.526	34.4453	17.2612	20.2229	11.4809	28.2884	0	12.8142	0	0	28.9815	91.9291	28.107	23.8282	0.722352	4.55313	4.36606	0	41.964	0	7.24348	16.8574	0	11.0813	10.1455	0	0.422446	8.45371	0	0	0	0	0	0	2.25552	0	0	0	0	0	0
ATP7A	2.26462	0	0	0	0.825438	0	6.87857	0	19.8535	28.3667	17.2612	0	0	14.1442	35.7638	25.6284	7.78368	0	21.7361	0	33.4245	23.8282	13.0023	27.3188	6.54909	19.7197	0	0	7.72638	0	23.7073	27.7033	0	21.761	16.053	56.6031	89.8807	0	26.3433	0	23.7352	0	0	0	0	0	0	0	0
ATP7B	3.39693	0	0	1.13533	0.825438	0	0	1.25423	2.83622	0	0	1.55561	0	0	2.98032	0	0	0	0	0	0	0	0	0	0	0	0	0	0	0	0	0	0	0	0	0	0	0	0	0	0	0	0	0	0	0	0	0	0
ATP8A1	30.0062	0	5.25149	10.5964	0	2.3241	1.52857	1.25423	0	0	15.9334	1.55561	4.10032	0.942948	0	0	0	36.2218	35.1918	26.8716	15.9526	0	10.8353	3.03542	26.9241	0	0	32.1722	13.5212	25.9345	0	17.7301	8.95188	0	10.1387	0	0	0	0	0	0	0	0	0	0	0	0	0	0
ATP8A2	0	0	0	0	0	0	0	0	0	0	0	0	0	0	0	0	0	0	0	0	0	0	0	0	0	0	0	0	0	0	0	0	0	23.2118	0	0	0	0	0	0	0	0	0	0	0	0	0	0	0
ATP8B1	0	0	0	0	0	0	0	0	0	0	0	0	0	0	0	0	0	0	0	0	0	0	0	0	0	0	0	0	0	0	0	0	0	0	0	0	0	0	0	0	0	0	0	0	0	0	0	0	0
ATP8B2	22.6462	31.161	0	12.1102	12.3816	1.16205	8.40714	7.5254	39.7071	2.02619	0	0	0.820063	28.2884	21.8557	0	9.7296	47.367	43.4722	0	0.759648	0.680807	15.1694	9.86511	16.7366	0	0	42.8962	24.6278	0	17.6285	0	10.7423	2.90147	5.06935	0	0	0	1.64646	0	0	0	0	0	0	27.3315	0	0	0
ATP8B3	0	0	23.6317	8.70422	11.5561	0	8.40714	13.7966	19.8535	0	0	0	0	11.3154	11.9213	0	23.3511	8.35887	18.631	0	0	8.16968	13.7247	4.55313	4.36606	0	15.8531	0	5.79479	6.48362	21.8837	0	13.7262	23.2118	7.18158	8.45371	37.2676	1.86904	0	0	0	0	31.5773	66.0508	0	0	0	63.2065	0
ATP8B4	0	0	0	4.16289	0	0	0	0	0	0	0	0	0	0	0	0	0	0	0	0	0	0	0	0	0	0	0	0	0	0	0	0	0	0	0	0	0	0	0	0	0	18.966	0	0	0	0	0	0	0
ATP9A	16.4185	0	0	6.43356	0	1.16205	35.9214	8.77963	25.526	64.8382	26.5556	23.3341	9.84076	0	0	12.8142	0	44.5807	60.0331	76.3718	29.6263	29.2747	52.0094	37.1839	27.6517	0	0	0	7.72638	24.6377	29.7861	11.6354	0	0	29.1488	16.5399	0	0	0	0	0	0	0	0	0	32.7978	0	0	0
ATP9B	6.22771	34.4997	31.509	8.32578	18.9851	0	24.4571	0	19.8535	0	13.2778	18.6673	8.20063	43.3756	11.9213	9.96658	0	20.8972	26.9114	0	24.3087	19.0626	8.66823	6.82969	55.3035	0	0	0	16.9015	0	14.5891	0	27.4524	23.2118	8.44892	16.5399	0	20.5594	0	26.8491	0	0	0	0	0	20.9542	0	0	0
ATPAF1	6.79387	27.8224	0	1.51378	8.25438	0	22.9286	16.305	25.526	0	23.9001	0	18.0414	11.3154	12.9147	0.711899	0	19.504	1.03505	2.82859	7.59648	8.85049	13.0023	15.9359	6.54909	24.9783	0	17.3235	25.1107	0	14.5891	0	25.0653	0	4.64691	8.08616	0	0	0	29.6754	0	2.37075	2.25552	70.606	0	0	0	0	0
ATPAF2	0	0	0	3.406	0	1.16205	0	0	0	16.2096	14.6056	0	0	0	0	13.5261	0	11.1452	9.31548	19.8001	12.914	0	6.50117	22.7656	8.00445	0	0	0	0	0	0	0	0	0	0	0	0	0	0	0	0	0	0	0	0	0	0	0	0
ATPSCKMT	22.6462	7.79026	15.7545	12.4887	0	0	8.40714	13.7966	2.83622	0	0	0	0	16.9731	0.993439	0	13.6214	0	39.332	0	0	0	18.0588	0	0	0	0	31.3472	8.69218	13.6156	0	8.311	0	0	13.0958	0	0	44.857	1.64646	0	31.2305	0	0	0	0	28.2426	0	0	89.8384
ATR	2.83078	5.56447	0	12.1102	0	0	6.87857	0	0	0	0	20.2229	0	0	7.94751	19.9332	16.5403	0	0	0	0	18.3818	7.22352	0	0	0	0	18.9733	18.3502	25.9345	6.68669	12.7435	16.7102	0	0	12.1292	0	0	0	0	0	0	0	0	0	0	0	61.2313	0
ATRAID	19.8154	33.3868	78.7724	38.2229	63.5587	1.16205	3.05714	0	2.83622	2.02619	80.9947	14.0005	0.820063	21.6878	12.9147	20.6451	13.6214	44.5807	43.4722	39.6002	19.7508	26.5515	15.1694	14.4182	18.9196	0	83.928	0	20.2818	14.264	0	0	0.596792	23.2118	7.18158	26.0962	61.382	0	0	1.41311	0	0	2.25552	0	0	0	0	0	0
ATRIP	67.3725	48.9673	2.62575	29.8971	10.7307	0	51.9714	0	0	6.07858	0	4.66682	3.28025	0.942948	0	32.7473	8.75664	34.8286	19.666	59.4003	17.4719	21.7858	13.7247	15.9359	0	0	0	61.0446	29.9397	0	18.2364	4.9866	16.1134	0	10.1387	0	15.3455	35.5118	0	0	27.4829	0	0	0	28.4779	0	0	0	0
ATRN	0	0	0	0	0	0	0.764286	1.25423	0	0	0	0	0	4.71474	0	0	0	15.3246	0	1.41429	11.3947	0	12.28	0	0	0	0	0	0	0	0	0	0	0	6.75914	0	0	0	0	0	0	0	0	0	0	0	0	0	0
ATRNL1	37.9324	28.9352	0	24.2204	18.1596	1.16205	41.2714	17.5593	0	2.02619	2.65556	0	0	0	0	10.6785	6.81072	118.417	47.6124	29.7002	20.5105	27.2323	23.1153	3.03542	25.4687	22.349	23.3133	16.4985	0	34.3632	29.7861	49.866	47.1466	49.325	35.9079	50.3547	2.19221	93.452	36.2221	1.41311	0	0	0	104.77	1.13912	27.3315	0	1.9752	0
ATRX	137.576	232.595	470.009	131.32	141.975	240.545	137.571	179.355	212.716	70.9168	111.534	199.118	214.037	210.277	107.291	143.092	191.673	51.5464	154.223	154.158	227.135	206.965	152.416	182.884	194.29	177.478	221.943	90.742	158.874	149.123	143.46	109.705	142.633	60.9309	225.164	202.522	388.022	413.058	301.302	279.796	508.433	75.8641	349.606	353.03	386.16	373.531	545.169	513.553	483.968
ATXN1	0	0	0	0	0	0	0	0	0	0	0	0	0	0	0	2.1357	0	9.75202	10.3505	1.41429	0	8.16968	0	6.82969	15.2812	0	0	0	0	0	0	22.1627	0	0	19.0101	8.82127	24.1143	0	0	0	0	0	0	0	0	0	0	0	0
ATXN10	567.854	538.641	514.646	503.71	669.43	553.137	584.679	487.897	666.512	739.561	869.697	827.583	669.992	578.97	582.155	640.709	522.48	1108.94	1002.97	941.919	774.081	904.112	829.983	770.996	736.409	466.701	568.845	409.989	494.971	359.841	933.097	827.776	874.3	1814.87	891.784	803.838	1164.07	1470.93	1379.73	1271.8	1206.75	1744.87	2027.72	1031.76	1396.56	1267.27	2004.36	1684.85	1237.45
ATXN1L	10.757	0	0	15.5162	0	0	23.6929	0	22.6898	32.4191	0	0	9.84076	13.2013	0	6.40709	20.4322	9.75202	16.5608	25.4573	20.5105	0	20.9482	0	5.09374	48.642	24.2459	14.0238	14.0041	26.5828	15.8049	12.7435	0	0	0	9.55637	0	0	0	0	0	0	0	59.218	0	20.0431	0	0	0
ATXN2	9.62464	1.11289	0	7.56889	0.825438	2.3241	0	20.0677	0	4.05239	0	0	9.84076	0	9.93439	1.4238	0.97296	2.78629	8.28042	1.41429	21.2701	9.5313	8.66823	0.758854	0.727677	0	0	18.1484	8.69218	0	0	14.9598	0	0	0	0	4.38443	0	0	0	0	0	0	0	0	0	0	0	0
ATXN2L	19.8154	14.4676	0	18.1653	6.6035	0	33.6286	0	0	54.7073	9.29447	0	1.64013	0.942948	0	8.54279	0	16.7177	30.0165	0	14.4333	8.16968	9.39058	50.0844	5.82142	0	0	41.2464	17.8673	52.5173	0	0	0	0	0	6.61595	0	0	0	0	0	0	0	0	0	0	0	0	0
ATXN3	40.7632	30.0481	36.7605	27.248	0	53.4544	61.9072	0	107.776	62.812	58.4224	31.1121	86.1067	10.3724	66.5604	25.6284	31.1347	36.2218	45.5423	63.6432	38.742	85.7817	42.6188	115.346	28.3794	27.6076	14.9205	31.3472	55.5334	35.6599	17.0207	42.1091	46.5498	0	49.4262	58.0733	155.647	59.8093	0	18.3705	109.931	54.5273	299.985	54.6627	72.9034	24.5984	70.9328	114.562	101.43
ATXN3L	0	0	0	0	0	42.9959	0	0	0	0	0	0	0	0	0	0	0	0	0	0	0	0	0	0	0	0	0	0	0	0	0	0	0	14.5074	0	0	0	0	0	0	0	0	0	0	0	0	0	0	0
ATXN7	57.1817	79.0155	2.62575	65.4709	75.9403	80.1816	35.9214	58.949	51.052	89.1526	66.3891	42.0014	80.3662	82.0365	99.3439	69.0542	47.6751	89.1613	70.3836	106.072	71.4069	77.612	59.9552	92.5802	112.79	0	18.6507	16.4985	35.7345	24.6377	23.7073	36.0143	54.9049	0	32.5283	52.56	219.221	93.452	0	2.82622	126.171	165.953	0	0	53.5384	89.283	50.6663	73.0825	208.657
ATXN7L1	39.6309	11.1289	78.7724	65.8493	33.0175	0	42.8	28.8474	96.4315	74.9692	13.2778	56.0018	24.6019	34.8891	26.8229	71.9018	47.6751	26.4698	60.0331	74.9575	60.7718	44.9333	88.8493	47.049	56.0311	43.3834	65.2773	18.1484	73.8835	30.473	17.6285	36.5684	0	0	35.9079	26.8313	39.4598	41.1189	37.8686	46.6327	0	0	72.1768	68.3284	42.1473	19.1321	0	0	0
ATXN7L2	51.5202	0	0	44.6564	9.07982	16.2687	74.9	13.7966	22.6898	46.6025	0	0	27.8822	16.9731	11.9213	23.4927	0	26.4698	52.7877	11.3143	21.2701	25.1899	17.3365	8.3474	17.4642	28.9223	27.976	33.822	26.5594	7.78034	41.3359	45.4335	0	31.9162	21.9672	24.626	0	0	23.0504	21.1967	0	0	0	0	0	0	0	0	0
ATXN7L3	40.197	35.6126	34.1347	20.436	19.8105	63.9128	42.0357	0	62.3968	0	49.1279	84.0028	44.2834	14.1442	44.7048	15.6618	48.648	107.272	23.8062	56.5717	28.8666	8.85049	51.287	24.2833	46.5713	0	14.9205	0	23.662	5.83526	21.2758	12.1895	0	0	11.8285	8.82127	0	0	39.515	0	0	45.0443	0	104.77	0	63.7736	0	0	0
ATXN7L3B	1687.71	2453.93	3975.38	1534.97	2371.48	2501.9	1964.21	2256.37	3216.27	2779.94	2566.6	2361.41	2604.52	2474.3	2218.35	1910.74	2040.3	2380.89	2296.78	2342.07	2704.35	2454.31	2018.25	2243.17	2407.88	2004.84	1457.55	1898.16	1342.94	1871.17	1799.93	1662.75	1615.52	947.331	1483.21	1959.06	2935.37	1984.92	2067.95	2434.79	3001.88	3219.48	2772.04	2102.24	2660.97	3185.95	3080.51	2842.32	2550.25
AUH	0	0	0	5.67667	0	0	9.93572	0	0	22.2881	0	0	13.121	24.5166	15.895	0	0	0	0	0	12.914	7.48888	0	3.03542	0	0	0	19.7983	0	0	0	0	0	0	0	0	0	0	0	0	0	0	0	0	0	0	0	0	0
AUNIP	0	0	0	0	0	0	0	0	0	0	0	0	0	0	0	0	0	0	0	0	0	0	0	0	10.1875	0	0	0	0	0	0	0	0	0	0	0	0	0	0	0	0	0	0	0	0	0	0	0	0
AUP1	841.873	687.769	343.973	703.907	586.061	280.054	680.214	440.236	1233.76	851.002	703.724	637.799	994.737	699.667	839.456	802.31	589.614	810.811	869.445	1053.65	903.981	821.053	1010.57	956.915	967.81	244.525	387.934	430.612	406.601	533.602	395.73	534.12	506.676	307.556	450.328	485.537	245.528	42.9879	154.767	161.095	178.639	56.8981	182.697	118.436	135.555	170.367	52.6929	51.3553	57.9603
AURKA	7.36002	10.016	0	9.46111	0	0	14.5214	0	17.0173	0	0	0	18.8615	0.942948	0	0	14.5944	0	0	0	0	0.680807	0	0	0	0	0	14.8487	10.6238	0	0	0	0	0	0	0	0	0	0	0	0	0	0	0	0	0	0	0	0
AURKAIP1	438.204	607.64	782.473	507.494	574.505	723.958	471.564	753.794	467.976	502.496	377.09	737.358	464.156	663.835	525.529	519.686	677.18	247.98	218.396	322.459	329.687	407.123	402.35	305.818	362.383	937.345	630.392	839.776	649.982	666.516	407.28	341.859	361.059	258.231	504.823	510.898	648.895	386.891	416.554	555.353	783.261	720.709	536.815	676.451	767.764	758.906	865.38	932.296	1278.02
AURKB	7.92618	0	0	16.2731	0	0	10.7	0	2.83622	0	0	0	8.20063	0	0	7.11899	15.5674	1.39315	0	0	0	17.701	0	0	0	21.0344	21.4483	18.9733	10.1409	10.3738	0	0	0	0	0	0	0	0	0	0	0	0	0	0	0	0	0	55.3057	0
AURKC	3.39693	0	0	0	0	0	1.52857	12.5423	0	0	0	0	0	0	0	0	0	0	2.07011	0	0	0	5.77882	0	6.54909	0	0	16.4985	0	11.0221	9.11821	17.1761	0	0	9.29381	0	0	0	0	0	0	0	0	0	0	0	0	0	0
AUTS2	0	0	2.62575	0	9.07982	1.16205	9.93572	21.322	0	32.4191	10.6223	0	0	0	13.9082	0	0.97296	8.35887	15.5258	16.9715	0	17.0202	4.33411	18.9714	5.82142	0	27.0435	0	0	0	0	7.20287	12.5326	0	0	6.2484	35.0754	42.9879	0	0	0	0	0	0	0	19.1321	0	0	0
AVEN	7.36002	12.2418	0	0	0	0	0	0	0	0	18.5889	0	0	0	0	4.98329	4.8648	9.75202	10.3505	0	18.2315	0	5.05647	0	0	0	0	11.549	0	0	0	0	0	0	0	0	0	0	0	0	0	0	0	0	0	0	0	0	0
AVIL	0	0	0	0	0	1.16205	0	0	0	0	22.5723	0	0	0	0	6.40709	0	0	0	0	0	0	0	0	0	0	14.9205	0.824927	0	0	0	0	0	0	0	0	0	0	0	0	11.243	0	0	0	0	0	0	0	0
AVL9	156.259	160.257	170.674	118.832	111.434	128.988	107	107.864	65.2331	95.2311	140.745	122.893	95.9474	120.697	106.298	127.43	122.593	137.921	159.398	162.644	92.677	75.5696	70.7905	213.238	202.294	215.603	111.904	112.19	178.19	212.014	168.991	47.0957	102.051	66.7339	133.915	83.802	195.107	136.44	90.5553	43.8065	159.9	125.65	54.1326	84.2717	109.355	222.297	62.8262	0	185.473
AVP	0	0	0	0	0	18.5928	0	0	0	0	0	0	0	0	0	0	0	0	0	0	0	0	0	0	0	0	0	0	0	0	0	0	0	29.0147	0	0	0	0	0	0	0	0	0	0	0	0	0	0	0
AVPI1	0	10.016	0	0	14.0324	0	0	0	0	0	0	7.77803	0	0	0	4.27139	0.97296	0	0	0	0	10.8929	6.50117	0	5.09374	0	0	16.4985	0	0	0	0	11.9358	0	5.91425	0	0	0	0	0	0	0	0	0	0	0	0	0	0
AVPR1A	0	0	0	0	0	0	0	0	0	0	0	0	0	0	0	0	13.6214	0	0	0	0	0	0	0	0	0	0	0	0	0	10.9419	0	0	0	0	0	0	0	0	0	0	0	0	0	0	0	0	0	0
AVPR1B	0	0	0	0	0	0	0	0	0	0	0	0	0	0	0	0	0	0	0	0	0	0	0	0	2.91071	0	0	9.89913	0	0	0	0	0	0	0	0	0	0	0	0	0	0	0	0	0	0	0	0	0
AVPR2	0	0	0	0	0	0	1.52857	0	0	0	0	0	0	6.60064	0	0	15.5674	0	0	0	0	0	0	0	0	0	0	0	0	0	0	0	0	0	0	0	0	0	0	0	0	0	0	0	0	0	0	0	0
AWAT1	0	0	0	0	0	0	0	0	0	0	0	0	0	0	0	0	0	0	0	0	0	0	0	0	0	0	0	0	0	0	0	0	0	0	0	0	0	0	0	0	0	0	0	52.3851	0	0	0	0	0
AWAT2	0	0	0	0	0	0	0	0	0	0	0	0	0	0	0	0	0	0	0	0	0	0	0	0	0	0	0	0	0	0	0	0	0	0	0	0	59.1898	0	0	0	0	0	0	0	0	0	0	0	0
AXDND1	0	0	0	7.94733	0	0	0	0	0	0	0	0	0	0	0	0	0	0	0	0	0	0	0	0	0	0	0	0	0	0	0	0	0	0	0	0	0	0	0	0	0	0	0	0	0	0	0	0	0
AXIN1	531.054	932.605	1220.97	404.936	1172.12	1263.15	629.772	788.913	513.356	688.906	572.274	1400.05	1039.84	974.065	766.935	702.644	689.829	388.688	294.99	308.316	694.318	579.367	517.927	621.502	716.034	778.273	559.52	522.179	538.432	579.635	414.575	473.173	475.643	179.891	514.962	614.916	1181.6	500.903	1005.99	943.959	1078.08	990.975	383.439	1102.37	765.486	1027.67	616.102	1080.44	1008.51
AXIN2	0	0	0	0	0	0	0	0	0	0	0	0	0	0	0	0	0	0	0	21.2144	0	0	0	0	0	0	0	0	0	0	0	0	0	0	0	0	0	0	0	0	0	0	0	0	0	0	0	0	0
AXL	10.757	32.2739	60.3922	71.9044	77.5912	80.1816	48.15	21.322	14.1811	66.8644	120.828	658.022	469.076	255.539	417.245	491.922	521.507	23.6835	12.4206	19.8001	296.263	134.8	379.235	318.719	401.678	0	0	0	26.0765	67.4296	0	0	27.4524	0	59.5649	63.9542	0	1.86904	0	0	0	0	0	0	0	0	0	0	0
AZGP1	0.566156	0	42.012	0	0	0	0	13.7966	0	0	0	0	1.64013	0	6.95408	0	0	0	0	0	0	0	0	0	0	26.293	0	0	0	0	0.607881	0	0	0	0	0	0	0	0	0	0	0	0	0	50.1211	0	0	0	0
AZI2	17.5508	0	0	15.1378	12.3816	22.079	23.6929	1.25423	14.1811	0	10.6223	0	0	0	0	9.25468	0	0	35.1918	2.82859	27.3473	8.85049	0	19.7302	7.27677	32.8662	31.7061	65.1693	61.3282	26.5828	28.5704	0	0	0	0	0	0	0	90.5553	24.0229	0	56.8981	0	0	0	0	0	0	0
AZIN1	1.13231	0	0	0	0	26.7272	0	0	0	0	0	0	0	12.2583	0	0	0.97296	0	0	0	0	0	0	0	0	0	0	0	0	0	0	0	0	0	0	0	0	0	0	0	31.2305	0	0	0	0	0	0	0	0
AZIN2	73.0341	106.838	63.0179	66.6062	82.5438	54.6164	117.7	67.7286	158.828	89.1526	94.2725	65.3355	68.0653	67.8922	52.6523	74.7494	22.3781	47.367	170.784	50.9146	110.909	131.396	103.296	97.8922	74.9507	114.375	92.3208	63.5194	106.721	44.0886	105.163	62.6095	69.8247	47.8743	63.3669	92.6233	212.645	142.047	62.5654	73.4818	71.2056	142.245	0	0	128.72	102.949	40.533	0	0
AZU1	1.69847	0	0	2.27067	0	0	8.40714	5.01693	0	0	0	0	0	12.2583	7.94751	0	0	0	0	0	0.759648	6.12726	0	0	8.00445	30.2369	0	0	0	23.341	0	0	0	0	21.1223	6.2484	0	0	0	0	0	0	0	0	0	0	0	0	0
B2M	0.566156	1.11289	2.62575	0.378444	0	2.3241	0	15.0508	0	0	0	0	0.820063	0	2.98032	0	0	0	2.07011	0	0	8.85049	0	0.758854	12.3705	0	0	0	0	0	0	13.8517	0	0	0	0	63.5742	0	0	0	1.24922	0	0	0	0	0	0	0	0
B3GALNT1	99.6434	193.644	86.6497	140.781	194.803	459.01	149.036	129.186	496.338	451.841	543.063	474.46	412.492	493.162	296.045	237.774	389.184	242.407	277.394	400.245	396.536	392.145	321.447	405.228	323.816	64.4178	41.0315	71.7687	45.8754	119.947	238.897	214.978	310.332	192.948	239.949	322.344	892.231	506.51	684.927	542.635	787.009	960.155	951.831	753.89	667.522	1470.44	1394.34	1412.27	1843.14
B3GALNT2	0	0	0	0	0	1.16205	0	0	0	0	0	0	0	0	0	0	0	0	0	0	0	0	0	9.86511	0	0	0	0	6.27769	0	0	0	0	0	0	0	19.7299	0	0	0	0	0	0	0	0	0	0	0	0
B3GALT1	0	0	0	0.378444	0	0	0	0	0	0	0	0	0	0	9.93439	0	0	0	0	0	0	0	0	0	0	0	0	0	0	0	0	0	0	0	0	0	0	0	0	0	0	0	0	0	0	0	0	0	0
B3GALT2	23.7785	0	0	5.67667	0	0	0	0	36.8709	0	0	0	0	0	10.9278	0	14.5944	0	12.4206	0	0	0	7.94588	0	0	0	20.5157	0	8.69218	9.72543	0	0	0	0	0	0	0	0	0	0	0	0	0	0	0	0	0	0	0
B3GALT4	2.83078	0	0	0	4.12719	0	0	12.5423	0	0	0	18.6673	0	0	0	0	0	0	0	0	0	0	0	0	0	0	0	0	0	0	0	0	0	0	0	0	0	0	0	0	0	0	0	0	0	0	0	0	0
B3GALT5	0	0	0	0	0	0	0	0	0	0	0	0	0	0	0	0	0	0	7.24537	0	9.11577	11.5737	0	0	0	0	0	0	0	0	0	11.6354	0	0	0	0	0	0	0	0	0	0	0	0	45.5646	0	0	0	0
B3GALT6	178.905	190.305	186.428	310.703	277.347	460.172	187.25	423.931	107.776	289.746	187.217	174.228	223.877	248.938	183.786	157.33	296.753	112.845	125.241	93.3433	212.701	273.684	188.534	180.607	257.598	318.145	236.863	204.582	189.779	216.553	206.072	222.181	168.295	114.608	234.035	164.664	197.299	282.225	391.857	397.084	316.053	433.848	512.004	145.767	269.97	339.822	176.319	479.974	257.923
B3GAT1	5.66156	30.0481	0	7.56889	0	0	0	0	0	2.02619	11.95	0	13.9411	0	0.993439	0	4.8648	117.024	51.7527	16.9715	28.8666	0	8.66823	22.0068	18.1919	0	48.4917	0	8.20928	0	1.82364	30.4737	17.307	0	0	0	0	0	0	0	0	0	0	0	0	0	0	0	0
B3GAT2	7.36002	0	0	3.78444	0	27.8892	0	0	0	0	26.5556	0	0	0	0	0	0	0	0	9.90005	0	4.08484	0	0	0	0	31.7061	0	16.4186	37.605	0	14.4057	16.7102	0	0	4.41063	63.5742	0	46.1009	55.1114	2.49844	258.412	281.94	193.597	39.869	105.682	245.225	45.4297	301.393
B3GAT3	124.554	213.676	207.434	269.452	172.517	156.877	175.021	237.05	127.63	141.834	179.25	152.449	145.151	239.509	86.4292	135.261	335.671	96.1271	109.716	111.729	218.778	153.182	241.266	146.459	187.013	344.438	328.252	239.229	383.422	345.577	152.578	169.544	150.988	176.99	219.672	131.216	219.221	235.499	293.07	203.488	108.682	135.133	45.1105	120.714	153.781	134.836	166.185	98.7602	107.226
B3GLCT	0	8.90315	0	3.02756	0	0	0	0	39.7071	0	0	0	0	0	0	0	0	9.75202	0	0	18.9912	0	6.50117	0	2.18303	0	0	21.4481	0	16.209	0	0.554067	0	0	0	4.77819	0	0	0	0	0	0	0	0	0	23.6873	0	0	0
B3GNT10	0	0	0	0	0	0	0	0	0	26.3405	0	0	0	0	0	0	0	0	0	0	0	0	0	0	6.54909	0	0	0	0	0	0	0	0	0	0	0	0	0	0	0	0	0	0	0	0	0	0	0	0
B3GNT2	0	0	0	0	0	1.16205	0	0	0	0	0	0	0	0	0	0	0	0	0	0	0	0	0	0	0	0	0	0	0	0	0	0	0	0	0	0	0	0	0	0	0	0	0	0	0	0	0	0	0
B3GNT3	0	0	0	0	0	0	0	0	0	0	0	0	0	0	0	0	0	0	0	0	0	0	0	0	0	0	0	0	0	0	0	0	0	0	0	0	0	0	31.2827	0	0	0	0	0	0	0	0	0	0
B3GNT4	10.1908	6.67737	0	0	0	1.16205	25.2214	0	0	26.3405	0	0	0	16.9731	11.9213	0	0	20.8972	0	0	8.35612	7.48888	11.5576	0	8.73212	0	19.5832	0	8.69218	19.4509	23.7073	49.3119	14.323	79.7905	17.3203	45.9441	37.2676	1.86904	62.5654	91.8523	48.7196	52.1566	0	47.8299	116.19	20.9542	0	96.785	55.0622
B3GNT5	6.79387	0	0	0	0	0	0	0	0	0	0	0	0	0	6.95408	0	0	0	0	0	0	0	0	0	0	0	0	0	0	0	0	0	0	0	0	0	0	0	0	0	0	0	0	0	0	0	0	0	0
B3GNT6	0	0	0	0	0	0	0	0	0	0	0	0	0	0	0	0	0	0	0	14.1429	0	0	0	0	0	0	16.7856	0	0	0	0	0	0	18.8596	0	0	0	0	0	0	0	0	0	0	0	0	0	0	0
B3GNT7	0	0	0	0	0	0	0	0	0	0	0	21.7785	0	0	0	0	0	0	5.17527	0	0	0	0	0	0	0	0	0	0	0	0	0	0	0	0	0	0	0	0	0	0	0	0	0	0	0	0	0	0
B3GNT8	40.197	21.145	0	11.3533	18.1596	34.8615	16.8143	15.0508	175.846	58.7596	164.645	88.6696	113.989	67.8922	30.7966	85.4279	107.999	121.204	72.4537	111.729	108.63	78.9736	39.007	49.3255	64.0356	19.7197	13.988	48.6707	0	16.209	164.128	170.653	192.764	181.342	218.827	145.551	116.187	61.6783	0	28.2622	87.4455	0	155.631	0	0	19.1321	66.8795	65.1817	0
B3GNT9	0	0	0	0	0	0	0	0	0	0	0	0	0	0	0	0	0	0	0	0	0	9.5313	7.22352	0	0	0	0	0	0	0	0	0	0	0	0	0	0	0	0	0	0	0	0	0	0	0	0	0	0
B3GNTL1	0	0	34.1347	1.51378	10.7307	0	2.29286	7.5254	0	0	0	0	0	0	0	7.11899	0	0	0	0	0	0	0	0	0	19.7197	0	0	0	0	0	0	0	0	0	0	0	0	0	22.6098	0	0	72.1768	0	34.1735	0	50.6663	0	0
B4GALNT1	13.5877	14.4676	47.2634	33.3031	68.5114	115.043	53.5	40.1355	243.915	216.803	173.939	290.898	214.857	150.872	259.288	261.267	256.862	264.698	202.87	321.045	261.319	178.371	208.76	270.152	296.892	22.349	0	23.098	25.1107	50.5722	231.602	165.666	155.166	155.229	171.091	260.962	335.409	115.88	199.222	384.366	376.015	293.973	101.499	767.556	405.525	461.903	399.25	434.545	588.297
B4GALNT2	0	0	0	0	0	0	0	0	0	0	0	0	0	12.2583	0	0	0	0	0	0	0	14.9778	0	0	0	0	0	0	9.17508	0	0	0	0	0	0	0	0	0	0	0	0	0	0	0	0	0	0	0	0
B4GALNT3	0	0	0	0	0	0	0	0	0	0	0	1.55561	0.820063	0	0	12.1023	0	0	1.03505	19.8001	0	0	0.722352	0	0	0	0	0	0	0	0	0	0	0	0	0	0	0	0	0	0	0	126.309	0	0	23.6873	0	0	0
B4GALNT4	7.36002	15.5805	2.62575	5.29822	0	0	4.58572	12.5423	2.83622	18.2358	21.2445	0	0	0	0	0	0.97296	0	0	29.7002	0	14.9778	0	0	17.4642	0	0	0	4.82899	32.4181	0	0	0	0	5.91425	0	0	0	0	0	0	0	47.366	0	0	0	0	0	0
B4GALT1	0	0	0	0	0	0	6.11429	10.0339	17.0173	0	0	0	0	0	15.895	4.98329	11.6755	0	0	0	0	7.48888	0	0	18.9196	3.94395	0	0	0	0	0	0	0	0	0	0	0	0	0	0	0	135.133	2.25552	0	0	0	0	0	0
B4GALT2	124.554	97.9347	76.1467	132.456	76.7657	70.8851	178.079	137.966	260.932	123.598	142.073	147.783	119.729	82.9794	132.127	167.296	85.6205	165.784	220.466	121.629	93.4366	140.927	131.468	88.786	64.0356	111.745	82.9954	129.514	156.942	101.793	186.011	131.868	209.474	44.9728	175.315	135.259	81.1119	56.0712	87.2623	233.163	54.9657	40.3028	69.9212	102.493	142.389	344.377	180.372	175.793	312.985
B4GALT3	0	0	0	0	0.825438	0	0	0	0	20.2619	0	0	8.20063	0	17.8819	0	0	20.8972	7.24537	0	6.07718	9.5313	0	0	0	0	0	0	0	0	0	0	0	0	0	0	0	0	0	0	0	0	0	59.218	0	0	0	0	0
B4GALT4	13.0216	1.11289	0	0	0	20.9169	11.4643	12.5423	0	0	0	0	9.84076	17.916	0	0	14.5944	8.35887	9.31548	22.6287	0	0	18.0588	5.31198	10.9152	0	34.5037	0	4.82899	0	0	0	0	0	0	0	0	0	0	0	0	0	0	0	0	0	0	0	0
B4GALT5	0	31.161	0	7.19044	12.3816	0	0	0	0	26.3405	17.2612	52.8906	34.4427	0	15.895	0	0	37.6149	44.5073	0	12.1544	15.6586	26.727	31.113	20.375	0	0	0	0	0	0	12.1895	0	0	11.406	9.55637	0	63.5474	0	15.5442	38.7258	0	0	0	22.7823	26.4205	0	0	0
B4GALT6	0	0	0	0	0	0	0	11.2881	0	0	0	0	9.84076	0	28.8097	8.54279	0	0	0	18.3858	12.1544	0	17.3365	23.5245	0	0	0	0	0	0	0	0	0	0	0	0	0	0	0	0	0	0	0	0	0	0	0	0	0
B4GALT7	20.9478	7.79026	2.62575	39.3582	33.843	0	24.4571	10.0339	42.5433	18.2358	1.32778	1.55561	39.363	0.942948	21.8557	14.238	34.0536	0	30.0165	8.48576	25.0684	6.80807	31.0612	48.5667	21.8303	0	44.7616	0	40.0806	11.6705	0	20.5005	10.7423	18.8596	25.7692	0	0	0	0	0	0	64.0103	0	47.8299	0	24.5984	0	0	60.8583
B4GAT1	0	0	0	0	0	0	0	0	0	0	0	0	0	0	0	0	0	0	0	0	0	0	0	0	0	0	0	0	0	0	0	0	0	0	0	3.67553	0	0	0	0	0	0	0	0	0	17.31	42.5597	0	0
B9D1	5.66156	0	0	0	0	0	0	0	0	0	0	0	9.84076	11.3154	12.9147	0	0	22.2903	0	0	0	2.72323	0	0	0	0	0	0	0	0	0	0	0	0	0	0	0	0	0	0	0	0	0	0	0	0	0	0	0
B9D2	30.5724	20.0321	0	19.6791	40.4465	27.8892	19.8714	6.27117	0	0	9.29447	38.8902	22.9618	24.5166	3.97376	21.357	16.5403	0	23.8062	46.6717	21.2701	0	19.5035	8.3474	13.0982	0	0	0	27.5252	0	23.0995	0	0	27.564	15.2081	9.92392	32.8832	18.6904	0	0	0	0	0	54.6627	0	0	0	0	0
BAALC	0	1.11289	0	0	0	0	0	0	0	0	0	0	0.820063	0	0	7.11899	0	34.8286	11.3856	26.8716	6.83683	0	21.6706	0	8.73212	0	0.932533	0	0	0	0	8.311	33.4203	26.1133	19.4325	0	2.19221	0	0	0	0	0	0	0	0	0	0	0	0
BAAT	0.566156	0	23.6317	0	0	0	0	0	0	0	1.32778	21.7785	0	0.942948	0	4.98329	0	0	0	0	0	0	0	0	0	0	0	0	0	0	0	0	0	0	0	0	0	0	0	0	1.24922	0	0	0	28.4779	0	0	0	0
BABAM1	14.1539	10.016	0	27.248	0	0	29.0429	22.5762	8.50866	0	11.95	43.557	8.20063	13.2013	40.731	30.6116	16.5403	15.3246	0	48.086	8.35612	0	17.3365	9.10625	0	19.7197	0	9.89913	29.4568	23.341	56.5329	11.6354	14.323	91.3964	27.8814	6.61595	0	0	36.2221	31.0885	0	56.8981	0	0	41.0082	0	0	0	0
BABAM2	9.05849	1.11289	0	0	0	0	19.1071	0	0	0	0	0	0	0	0	0	0	9.75202	18.631	15.5572	11.3947	17.701	6.50117	7.58854	2.18303	0	0	0	0	8.4287	0	0	0	0	0	0	63.5742	0	0	0	0	0	0	0	0	0	0	0	0
BABAM2-AS1	0	0	0	0	0	1.16205	7.64286	0	0	0	0	0	0	0	0	0	0	0	0	0	0	12.9353	0	0	0	0	0	0	0	0	0	0	0	0	0	0	0	0	0	0	0	0	0	0	0	0	0	0	66.6543
BACE1	0	0	2.62575	0	0	1.16205	0.764286	0	0	0	35.8501	0	0	0	0	9.25468	9.7296	1.39315	14.4907	0	0	0	0	3.79427	0	0	0	0	0	0	0	13.2976	0	0	0	0	0	0	0	65.0032	23.7352	0	69.9212	0	0	0	0	3.95041	0
BACE2	0	0	0	0	0	0	0	0	0	0	0	0	0	0	0	9.25468	0	0	0	0	0	0	0	0	0	0	0	0	0	0	0	0	0	0	0	0	0	0	0	0	0	0	0	0	0	0	0	0	0
BACH1	8.49233	0	0	0	0	0	0	1.25423	0	0	15.9334	0	0	36.775	0	6.40709	0	0	23.8062	16.9715	6.83683	3.40404	22.3929	12.1417	22.558	0	12.1229	55.2701	42.4951	0	34.6492	67.0421	42.3722	24.6625	74.3505	18.3776	0	0	0	0	0	0	0	0	0	0	0	0	0
BACH2	59.4463	102.386	147.042	35.5738	42.0973	91.8021	82.5429	86.5421	73.7417	22.2881	30.539	37.3346	12.301	66.0064	41.7245	63.359	38.9184	68.2641	51.7527	72.1289	33.4245	95.9938	51.287	25.0422	53.1204	21.0344	52.2219	26.3977	15.9357	42.7919	21.8837	34.3521	83.5509	23.2118	23.657	32.7122	98.6496	84.1068	29.6363	50.872	24.9844	45.0443	87.9654	95.6598	84.2946	24.5984	0	79.0081	124.615
BAD	18.6831	27.8224	76.1467	35.9522	70.9877	24.4031	36.6857	79.0167	53.8882	24.3143	107.55	56.0018	72.9856	70.7211	54.6392	29.8998	38.9184	23.6835	101.435	89.1005	79.763	93.2706	102.574	59.1906	58.9418	53.9006	13.0555	71.7687	6.27769	35.6599	60.7881	24.933	27.4524	20.3103	47.314	15.8048	74.5353	39.2498	64.2119	108.81	68.7071	410.14	221.041	384.917	52.3993	40.0863	34.4531	0	159.391
BAG1	10.1908	17.8063	0	11.3533	0	0	8.40714	0	0	0	0	21.7785	15.5812	22.6307	0	0	0	27.8629	23.8062	25.4573	0	11.5737	0	0	0	0	0	50.3206	8.20928	29.1763	26.1389	46.5416	29.2428	21.761	10.1387	9.18882	0	0	34.5756	0	0	0	56.3881	0	0	6.37736	0	0	0
BAG2	8.49233	0	2.62575	0.756889	9.07982	1.16205	11.4643	0	56.7244	2.02619	2.65556	1.55561	16.4013	0	0.993439	0	2.91888	4.17944	20.7011	0	5.31753	0	9.39058	6.82969	0	23.6637	12.1229	0	0.482899	11.6705	0.607881	0	0	0	0.422446	0	278.411	28.0356	0	0	29.9813	0	121.798	52.3851	0	5.46631	0	0	0
BAG3	61.1448	15.5805	0	61.308	24.7631	0	60.3786	36.3728	76.5779	28.3667	0	10.8892	40.1831	42.4327	25.8294	22.7808	23.3511	55.7258	33.1217	33.943	33.4245	36.7636	31.0612	15.1771	63.3079	0	28.9085	0	14.0041	11.0221	0	0	0	0	0	7.35105	0	0	0	0	29.9813	0	0	0	0	25.5094	0	0	0
BAG4	1.13231	0	2.62575	0.378444	0	1.16205	0	0	0	0	0	1.55561	0	0	0	7.83089	0.97296	1.39315	2.07011	1.41429	0.759648	0	0	5.31198	0	0	0	0	0	0	0	0	0	0	0	0	0	0	0	0	0	0	0	0	0	0	0	0	0
BAG5	3.39693	0	0	0	0	0	0.764286	0	0	0	0	0	0	0	9.93439	22.7808	0	0	1.03505	18.3858	0	0	0	7.58854	16.7366	0	0	21.4481	11.1067	11.6705	0	0	0	17.4088	0	8.08616	0	0	0	40.9802	0	0	0	0	0	0	0	0	0
BAG6	670.328	375.045	514.646	467.757	373.098	283.541	509.014	329.863	731.745	867.211	1005.13	721.802	702.794	819.422	729.184	770.275	551.669	886.041	1007.11	977.277	932.088	1007.59	823.482	896.207	829.552	166.96	161.328	226.855	276.701	350.764	614.567	380.09	388.512	198.751	445.258	578.528	203.876	95.321	288.13	206.314	196.128	286.861	193.975	179.931	350.848	370.798	322.237	51.3553	139.105
BAGE2	29.4401	34.4997	0	23.0851	0	0	30.5714	1.25423	0	44.5763	0	0	38.543	0	0	7.11899	0	0	22.7712	0	3.79824	8.85049	13.0023	0.758854	8.73212	0	36.3688	0	12.5554	26.5828	12.7655	0	13.1294	0	6.33669	0	0	0	0	0	0	0	0	0	0	0.911051	0	0	0
BAGE5	0	0	0	0	0	0	0	0	0	0	0	0	0	0	0	0	0	0	0	0	0	0	0	0	0	0	0	0	0	0	0	0	0	0	0	0	0	0	0	0	0	0	0	0	0	0	0	0	0
BAHCC1	32.837	26.7095	70.8952	42.0073	47.05	46.4821	12.9929	31.3558	5.67244	36.4715	11.95	0	33.6226	22.6307	22.8491	56.24	53.5128	29.2561	21.7361	28.2859	29.6263	32.6787	25.2823	22.7656	26.1964	0	71.805	0	24.6278	11.0221	5.47093	8.86507	0	0	11.406	9.18882	0	0	0	0	0	0	0	0	0	0	0	0	0
BAHD1	27.1755	44.5158	42.012	59.7942	42.9228	9.29641	20.6357	31.3558	76.5779	0	0	59.1131	22.1417	0	23.8425	6.40709	19.4592	15.3246	20.7011	55.1574	15.193	42.21	43.3411	28.8365	8.73212	0	64.3448	62.6945	26.0765	28.5279	0	0	0	0	0	31.242	0	0	31.2827	38.154	48.7196	0	0	6.83284	0	0	0	0	0
BAIAP2	0	0	0	1.13533	0	0	0	1.25423	2.83622	0	0	0	0	0	0	0	0	15.3246	1.03505	1.41429	0.759648	8.16968	0	0	0.727677	0	0	0	15.4528	0	0	0	0	0	0	0	0	0	0	0	0	0	2.25552	0	0	0	0	0	0
BAIAP2L1	0	0	0	0	0	0	0	0	0	0	0	0	0	0	0	6.40709	21.4051	0	0	0	0	11.5737	0	12.1417	0	0	0	0	0	0	0	0	0	0	0	0	0	0	0	0	0	0	0	0	0	0	0	0	0
BAIAP2L2	0	0	0	0	0	0	0	0	0	0	0	0	0.820063	0	0	0	0	0	0	0	0	0	0	0	0	0	0	0	0	0	0	0	0	0	0	0	0	0	0	0	0	0	0	0	0	0	0	0	0
BAIAP3	0	0	0	0	0	0	0	0	0	14.1834	0	0	0	0	0	0	0	0	10.3505	0	0	0	0	6.82969	0	0	0	0	0	0	0	0	0	0	0	0	0	0	0	0	28.7321	0	0	0	0	0	0	0	0
BAK1	3.39693	0	0	3.78444	0	0	0	0	0	0	0	0	0	0	0	0	9.7296	0	0	0	25.0684	8.85049	7.94588	0	0	0	0	41.2464	0	0	0	9.9732	0	0	0	0	0	0	0	53.6983	0	0	0	0	0	0	0	0	0
BAMBI	9.05849	0	26.2575	8.70422	0.825438	10.4585	8.40714	1.25423	2.83622	24.3143	9.29447	24.8897	49.2038	19.8019	50.6654	19.2213	5.83776	0	4.14021	0	9.87542	21.7858	28.1717	18.9714	20.375	3.94395	13.0555	9.0742	10.6238	7.78034	0	0	0	5.80295	0	0	0	0	0	0	0	0	0	0	0	0	0	0	0
BANF1	55.4832	20.0321	0	67.3631	39.621	0	52.7357	11.2881	31.1984	64.8382	54.439	18.6673	17.2213	72.607	19.8688	43.4258	0	45.9738	68.3135	65.0575	11.3947	40.1676	8.66823	9.86511	17.4642	24.9783	111.904	37.1217	63.7426	33.0664	1.82364	0	25.6621	0	38.865	31.242	0	0	0	0	26.2336	0	0	0	0	0	0	0	0
BANF2	0	0	0	0	0	0	0	0	0	0	0	0	0	0	0	0	0	0	0	0	0	0	0	0	0	0	0	0	0	0	0	0	0	0	0	0	0	0	0	0	0	0	0	0	0	0	0	0	0
BANK1	0	4.45158	0	4.54133	0	0	0	0	0	0	0	0	0	0	0	0	0	0	0	0	0	12.2545	0	0	0	0	0	0	0	0	0	0	0	0	0	0	0	0	0	0	0	0	0	0	0	0	0	0	0
BANP	29.4401	52.306	99.7784	30.654	0	0	100.121	0	65.2331	0	21.2445	1.55561	0	27.3455	18.8753	41.2901	47.6751	0	10.3505	16.9715	0	19.0626	25.2823	14.4182	43.6606	24.9783	14.9205	0	41.0464	41.4951	0	0	14.9198	0	0	0	0	0	0	0	0	0	0	0	0	0	0	0	0
BAP1	9.05849	0	0	9.83955	11.5561	17.4308	4.58572	11.2881	0	0	0	9.33364	0	0	10.9278	0	15.5674	18.1109	0	0	0	0.680807	0	9.86511	5.09374	1.31465	0	0	33.8029	0	0	9.9732	0	0	8.44892	0	0	0	0	1.41311	0	0	0	0	0	0	0	0	0
BARD1	13.5877	0	2.62575	30.654	0	15.1067	0	0	85.0866	12.1572	23.9001	136.893	92.6672	48.0903	119.213	51.2567	23.3511	26.4698	26.9114	24.043	19.7508	22.4666	26.0047	22.0068	30.5624	69.6764	41.964	21.4481	0	15.5607	38.9044	48.7579	31.0332	0	62.522	47.4143	35.0754	0	0	0	0	2.37075	0	0	0	0	0	0	0
BARHL1	0	0	0	0	0	0	0	0	0	0	2.65556	0	0	0	0	9.96658	0	0	0	0	0	0	0	0	0	0	26.1109	2.47478	7.72638	0	0	0	0	10.1552	0	0	0	0	0	0	0	0	0	0	0	0	0	0	0
BARHL2	0	0	0	0	0	0	0	0	0	0	0	0	0	0	3.97376	0	0	0	0	0	0	0	0	0	0	0	0	0	0	0	0	0	0	0	0	0	0	0	0	0	0	0	0	0	0	0	0	0	0
BARX1	0	0	21.006	0	0	0	0	0	0	0	0	0	0	0	0	0	0.97296	0	0	0	0	0	0	0	0	0	0	0	0	0	0	0	0	0	0	0	37.2676	0	0	0	0	52.1566	0	0	0	0	0	0	37.6742
BARX2	0	0	0	0	0	0	0	0	0	0	0	0	0	0	8.94095	0	0	0	0	0	12.1544	8.85049	0	0	0	0	0	0	0	0	0	0	0	0	0	0	48.2287	0	0	33.9147	52.4673	54.5273	0	100.215	0	0	62.8262	71.1073	0
BASP1	2348.98	3719.29	7002.87	2459.13	5991.85	8854.83	2944.03	6547.1	1690.39	1444.68	1399.48	2879.43	1685.23	2304.56	1495.13	1487.87	1733.82	966.843	693.486	936.262	1553.48	1887.2	1553.06	1217.96	1609.62	6794.11	4596.46	4401.81	4067.94	4830.29	1925.77	1730.9	1927.04	832.723	2133.35	2113.43	4191.51	3607.25	4081.57	4123.46	4052.47	2712.14	3579.52	3487.03	3040.3	4066.93	3171.71	2259.63	2750.21
BATF	0	0	0	0	0	0	0	0	0	0	0	0	0	0.942948	0	0	0	0	0	0	0	0	0	0	0	0	0	0	0	0	0	0	0	0	0	0	0	0	0	0	0	0	0	0	0	0	0	0	0
BATF2	0	0	0	0	0	0	0	0	8.50866	0	0	0	0	0	0	0	0	0	0	0	7.59648	4.76565	0	5.31198	0	0	0	0	0	0	0	0	0	0	0	0	0	0	0	0	0	0	0	0	0	0	0	0	0
BATF3	11.3231	0	0	0	11.5561	0	0	0	0	0	0	0	0.820063	0	0	11.3904	0	0	0	0	0	0	0	7.58854	0	0	0	0	0	11.6705	0	0	0	0	0	0	0	0	0	0	0	0	0	0	2.27823	0	0	0	0
BAX	730.341	467.416	317.715	707.691	565.425	343.967	468.507	543.083	777.124	863.159	598.829	546.018	520.74	503.534	625.867	722.577	1037.18	592.087	509.246	712.804	577.332	389.422	655.896	526.645	476.628	890.018	863.526	841.426	987.045	789.056	289.959	423.307	389.108	232.118	181.229	185.247	317.871	246.713	149.828	192.183	278.576	64.0103	173.675	193.597	23.9214	87.4609	0	47.4049	0
BAZ1A	0	0	0	0	0.825438	0	0	0	0	0	0	0	0	0.942948	0	0	0	0	0	0	0	0	0	0	0	0	0	0	0	0	0	0	0	0	0	0	0	0	0	24.0229	0	0	0	0	0	0	0	0	95.6344
BAZ1B	23.7785	0	34.1347	40.872	20.636	17.4308	25.2214	41.3897	2.83622	0	18.5889	23.3341	38.543	0	9.93439	28.476	52.5399	51.5464	21.7361	65.0575	15.193	29.9555	26.0047	17.4536	24.741	63.1032	50.3568	15.6736	32.8371	41.4951	21.2758	11.0813	7.75829	0	3.80201	15.8048	0	0	0	0	0	0	0	70.606	0	0	0	0	0
BAZ2A	441.035	243.724	183.802	695.581	470.5	339.319	296.543	787.658	292.131	514.653	391.696	275.342	142.691	354.548	170.872	314.659	839.665	185.288	320.866	196.587	248.405	235.559	387.903	268.634	205.205	477.218	719.916	554.351	660.606	709.308	136.165	234.37	207.087	214.709	223.052	125.703	164.416	100.928	306.241	104.57	117.427	59.2688	4.51105	56.9403	64.9296	0	0	116.537	0
BAZ2B	49.2555	21.145	47.2634	48.8193	24.7631	26.7272	47.3857	6.27117	19.8535	32.4191	46.4724	20.2229	13.121	43.3756	6.95408	24.9165	12.6485	44.5807	68.3135	80.6147	104.831	26.5515	18.0588	23.5245	27.6517	0	110.039	22.273	31.8713	66.1329	83.2796	94.7454	89.5188	100.101	57.0302	67.9973	41.6521	89.7139	83.9694	31.0885	57.4642	0	40.5994	84.2717	23.9214	92.0162	0	179.744	0
BBC3	85.4895	94.596	68.2694	30.2756	43.7482	67.399	57.3214	112.881	436.778	212.75	126.139	180.45	205.836	180.103	105.305	175.839	118.701	140.708	114.891	138.601	142.814	120.503	157.473	106.998	83.6829	127.521	42.8965	81.6678	58.4308	67.4296	62.6117	18.2842	62.0664	55.128	23.657	25.3611	72.343	125.226	24.6969	81.9605	78.7009	49.7858	4.51105	189.042	28.4779	13.6658	0	0	0
BBIP1	5.0954	0	0	4.16289	0	0	0	0	2.83622	0	0	0	0	0	0	0	0.97296	0	0	0	0	28.5939	0	0	8.73212	6.57325	0	0	0	0	23.7073	0	0	0	0	0	0	0	0	0	0	0	0	2.27761	0	0	0	0	0
BBOF1	0.566156	0	0	0	0	0	0	0	0	0	0	0	0	0	0	0	0	0	0	0	0	0	0	0	0	0	0	0	0	0	0	0	0	0	0	0	0	0	0	0	0	0	0	0	0	0	0	0	0
BBOX1	0	0	0	0	0.825438	0	0	0	0	0	0	60.6687	19.6815	13.2013	26.8229	6.40709	0	18.1109	28.9815	0	18.2315	64.6767	20.9482	27.3188	34.9285	0	0	0	0	0	0	0	0	0	0	0	0	0	0	39.5671	0	0	0	0	23.9214	0	0	0	0
BBS1	0	0	0	0	18.1596	0	0	0	0	0	0	0	0	0	0	0	0	0	0	0	8.35612	7.48888	0	0	5.82142	0	26.1109	0	0	0	0	0	0	0	0	0	0	0	0	0	0	0	0	2.27761	0	0	0	0	0
BBS10	2.83078	22.2579	2.62575	0	0	0	2.29286	0	0	0	0	0	11.4809	11.3154	17.8819	0	0	0	7.24537	0	7.59648	6.12726	0	0	0	0	0	0	0	0	16.4128	12.7435	0	0	0	0	0	0	0	0	0	0	0	0	0	0	0	0	0
BBS12	0	0	2.62575	0	0	0	0	0	0	0	0	0	0	0	0	0	0	9.75202	0	0	0	0	0	0	0	0	0	0	0	0	0	0	0	0	0	0	0	0	0	0	0	0	0	0	0	0	0	0	0
BBS2	0	0	0	0	0	0	0	0	0	0	1.32778	0	0	0	0	0	0	0	0	0	0	0	0	0	0	0	0	27.2226	0	0	0	0	0	0	0	0	0	0	0	0	0	0	0	0	0	0	0	0	0
BBS4	4.52924	1.11289	0	0.378444	0	0	0	0	0	0	0	0	0	0	0	0.711899	0	0	17.5959	12.7286	0	11.5737	8.66823	0	0	30.2369	1.86507	0	29.4568	13.6156	0	0	0	0	9.71626	0	0	0	0	0	0	0	0	0	0	0	0	0	0
BBS5	3.96309	0	0	16.6516	0	1.16205	0	0	36.8709	2.02619	0	0	23.7818	14.1442	0	17.7975	0	0	17.5959	21.2144	15.193	10.8929	39.7294	93.3391	45.8437	0	19.5832	0	0	14.9123	0	0	0	0	0	0	0	0	0	0	0	0	0	0	34.1735	0	0	0	0
BBS7	0	0	21.006	0	0	0	0	0	0	0	0	0	0	0	0	0	0	8.35887	1.03505	0	0	0	0	0	0	0	0	0	0	0	0	0	0	0	0	0	0	0	0	0	0	0	0	0	0	0	0	0	0
BBS9	15.2862	8.90315	0	9.08267	0	0	0	0	0	54.7073	0	0	0	0	6.95408	9.96658	0	15.3246	23.8062	26.8716	0	0	10.8353	4.55313	9.4598	0	10.2579	28.0475	9.17508	17.5058	15.197	0	0	0	24.9243	9.18882	59.1898	0	41.1615	84.7867	0	87.7178	29.3218	0	0	0	0	75.0577	0
BBX	6.79387	1.11289	0	0	0	0	1.52857	0	0	0	0	1.55561	0	0	0	0	0	1.39315	0	0	0	0	0	0	0	0	0	14.8487	0	0	0	0	0	0	0	0	0	0	0	0	0	0	0	0	0	0	0	0	0
BCAM	5.66156	32.2739	65.6437	7.56889	9.90526	16.2687	9.93572	12.5423	0	20.2619	21.2445	23.3341	0.820063	15.0872	4.9672	13.5261	52.5399	64.0847	71.4187	26.8716	67.6086	81.6968	57.7882	144.182	82.2275	28.9223	0	0	0	31.1214	7.29457	0	0	55.128	13.5183	0	26.3066	56.0712	0	9.89178	83.6978	0	67.6657	52.3851	1.13912	11.8437	32.4264	0	136.207
BCAN	0	0	0	0	0	0	6.87857	0	0	0	0	0	0	0	8.94095	0	0	0	0	0	0	0	0	0	0	0	0	0	0	18.8025	0	0	0	0	0	0	0	0	0	0	0	0	0	0	0	0	0	0	0
BCAP29	0	0	0	0	0	1.16205	0.764286	0	2.83622	0	0	0	0	0	0	0	0	0	11.3856	0	5.31753	0	0.722352	0	0	0	0	0	0	0	0.607881	0	0	0	0	0.367553	0	0	0	0	0	0	0	0	0	0	0	0	0
BCAP31	67.9387	23.3708	0	113.912	93.2745	54.6164	46.6214	94.0675	102.104	34.4453	46.4724	34.2233	60.6847	70.7211	17.8819	77.597	50.5939	115.631	124.206	96.1719	79.0033	85.7817	64.2894	63.7438	80.0445	89.3962	0	80.8429	75.3322	106.98	91.79	105.827	41.1786	94.2979	52.8058	84.1696	0	82.2378	69.1513	39.5671	56.2149	61.6396	0	266.481	0	51.9299	0	67.1569	0
BCAR1	817.529	609.866	430.623	530.579	371.447	368.37	696.264	497.931	397.071	269.484	588.207	116.671	225.517	318.716	312.933	373.747	253.943	157.425	170.784	186.687	254.482	151.82	244.877	204.132	237.223	460.127	451.346	457.01	414.81	615.295	157.441	118.016	84.7444	118.96	79.8423	152.534	155.647	35.5118	167.939	19.7836	103.685	52.1566	58.6436	59.218	42.1473	89.283	0	0	0
BCAR3	33.4032	32.2739	28.8832	28.7618	48.7008	0	23.6929	50.1693	0	22.2881	31.8668	24.8897	0	0	21.8557	14.238	40.8643	13.9315	55.8929	56.5717	15.193	19.7434	18.0588	7.58854	21.1026	36.8102	0	0	23.1791	7.13198	0	0	13.7262	21.761	0	13.967	0	0	0	0	0	0	0	0	0	0	0	0	0
BCAS1	0	0	0	0	0	0	0	0	0	18.2358	0	0	0	0	0	0	0	0	0	28.2859	0	0	0	0	0	0	0	0	0	6.48362	0	0	0.596792	0	0	0	0	0	0	0	0	0	0	0	1.13912	0	0	0	0
BCAS2	20.3816	0	10.503	17.03	0.825438	3.48615	10.7	16.305	39.7071	2.02619	0	1.55561	10.6608	0.942948	0	0	0	9.75202	15.5258	22.6287	0.759648	8.85049	0	15.9359	14.5535	0	0	0	0	28.5279	0	0	0	23.2118	0	0	0	1.86904	0	18.3705	0	0	0	0	0	0	0	0	0
BCAS3	7.92618	0	0	0	0	36.0236	0	0	0	0	17.2612	0	14.7611	0	0	23.4927	0	18.1109	11.3856	12.7286	46.3385	14.2969	8.66823	0	21.1026	0	0	33.822	10.6238	0	0	0	0	0	0.422446	0	0	0	0	0	0	0	0	0	5.69558	0	0	0	0
BCAS4	7.92618	0	0	3.02756	0.825438	0	11.4643	31.3558	11.3449	0	37.1779	10.8892	15.5812	12.2583	24.836	11.3904	0	45.9738	41.4021	38.1859	9.11577	11.5737	0	18.2125	18.1919	35.4955	42.8965	20.6232	25.1107	11.0221	24.3152	33.244	15.5166	0	19.4325	38.593	28.4988	74.7616	0	0	0	0	0	0	0	0	0	0	0
BCAT1	306.29	244.837	47.2634	386.392	231.123	106.909	229.286	121.661	121.957	149.938	128.795	133.782	118.089	215.935	162.924	156.618	117.728	274.45	146.978	118.801	99.5138	106.206	67.1788	236.004	161.544	245.839	339.442	318.422	440.404	303.433	52.8856	70.9205	122.939	47.8743	24.9243	138.935	0	0	1.64646	15.5442	61.2118	61.6396	63.1547	36.4418	28.4779	86.5499	74.9861	67.1569	0
BCAT2	5.66156	13.3547	0	4.91978	0	0	7.64286	11.2881	0	0	0	0	9.0207	0	0	9.96658	0	16.7177	0	9.90005	0	0	0	0	13.8259	0	0	0	0	0	0	0	0	0	0	0	0	0	0	0	0	0	0	0	0	0	0	0	0
BCCIP	16.4185	0	0	9.46111	6.6035	2.3241	0	0	28.3622	2.02619	15.9334	0	10.6608	0	1.98688	9.25468	18.4862	25.0766	14.4907	1.41429	20.5105	2.04242	0	9.10625	5.82142	0	0	0	0	14.9123	0	10.5273	0	0	14.3632	0	0	0	0	0	0	0	0	0	0	0	0	0	0
BCDIN3D	22.0801	0	28.8832	3.02756	10.7307	0	8.40714	22.5762	0	0	15.9334	12.4449	9.84076	2.82884	5.96064	0	0	0	16.5608	0	0	10.2121	0	14.4182	0	0	0	0	19.7989	20.0992	0	0	0	0	13.9407	0	0	0	0	0	0	0	0	0	0	0	0	0	0
BCHE	0	0	0	7.56889	0	0	0	0	0	0	0	0	0	0	0	27.7641	0	18.1109	84.8744	65.0575	12.1544	14.9778	0.722352	12.1417	0	0	0	0	8.69218	13.6156	0	8.86507	0	0	0	0	0	0	0	0	0	0	0	0	0	0	0	0	0
BCKDHA	54.9171	75.6768	102.404	64.714	59.4315	0	26.75	20.0677	31.1984	8.10478	79.6669	0	41.8232	42.4327	9.93439	37.0187	32.1077	15.3246	52.7877	38.1859	34.1841	21.105	27.4494	29.5953	42.2053	88.0815	35.4363	38.7716	84.9902	46.682	15.197	58.7311	23.8717	18.8596	38.4426	30.8744	113.995	31.7737	29.6363	31.0885	0	45.0443	103.754	116.158	0	136.658	0	0	0
BCKDHB	3.39693	2.22579	0	11.3533	15.6833	0	14.5214	2.50847	2.83622	2.02619	1.32778	4.66682	13.121	0	23.8425	19.2213	16.5403	25.0766	0	0	22.7894	10.8929	6.50117	0	8.73212	0	0	0	23.1791	0	12.7655	0	13.1294	20.3103	0	0	0	0	0	0	0	0	0	0	0	0	0	0	0
BCKDK	0	0	0	0	0	0	0	0	19.8535	0	0	0	9.0207	0	9.93439	0.711899	0	0	0	0	0	0	0	3.03542	5.82142	0	0	0	0	0	0	0	0	0	0	0	0	0	0	0	0	0	0	0	0	0	0	0	0
BCL10	0	0	0	0	0	0	0	0	0	0	0	0	0	0	0	0	0	0	0	15.5572	0	0	0	0	0	0	0	0	0	0	0	0	11.9358	0	0	0	0	0	0	0	0	0	0	0	0	0	0	0	0
BCL11A	20.3816	27.8224	68.2694	29.8971	32.1921	13.9446	24.4571	0	17.0173	20.2619	22.5723	26.4453	9.84076	4.71474	4.9672	9.25468	0	15.3246	12.4206	0	7.59648	38.806	4.33411	25.801	19.6473	15.7758	17.7181	13.1988	97.0627	114.112	0	23.8249	0	0	6.33669	0	0	41.1189	0	39.5671	26.2336	0	54.1326	0	26.1997	16.3989	0	0	72.4503
BCL11B	0	0	0	6.05511	0	0	0	0	0	0	0	0	0.820063	0	0	0	0	0	0	0	0	0	0	0	0	0	0	0	0	0	0	0	0	0	0	0	0	0	0	0	0	0	0	0	0	0	0	0	0
BCL2	17.5508	16.6934	78.7724	29.1402	28.8903	173.146	17.5786	12.5423	0	89.1526	163.317	359.345	237.818	361.149	417.245	271.233	190.7	185.288	156.293	171.129	366.91	380.571	320.724	293.677	294.709	0	57.8171	22.273	16.9015	25.2861	369.591	356.265	409.399	124.763	422.869	525.6	751.929	794.342	675.048	1212.45	920.676	267.895	807.478	546.627	367.934	658.69	435.73	404.917	620.175
BCL2A1	0	0	0	0	0	0	0	0	0	0	0	0	0	0	0	0	0	0	0	0	0	4.76565	0	0	0	0	0	0	0	0	0	0	0	0	0	0	0	0	0	0	0	0	0	0	0	0	0	0	0
BCL2L1	26.6093	11.1289	7.87724	104.829	28.0649	25.5651	61.9072	41.3897	99.2677	48.6287	30.539	34.2233	36.0828	16.9731	80.4686	59.0876	71.9991	149.067	162.503	49.5003	118.505	55.1454	20.2259	119.14	74.9507	23.6637	125.892	51.9704	70.5032	75.21	124.008	100.84	62.0664	105.904	57.0302	62.484	54.8053	0	80.6765	62.1769	101.187	2.37075	74.4323	54.6627	129.859	69.2399	70.9328	65.1817	86.9404
BCL2L10	0	0	0	1.51378	0	0	0	2.50847	0	0	7.96669	0	0	0	0	0	0	0	0	0	0	0	4.33411	0	0	0	0	0	13.0383	12.3189	0	0	0	0	6.33669	0	0	0	0	0	0	0	0	0	0	0	0	0	0
BCL2L11	37.3663	6.67737	0	46.1702	32.1921	20.9169	5.35	38.8812	0	0	2.65556	24.8897	18.0414	17.916	0	34.1711	13.6214	55.7258	21.7361	0	31.9052	18.3818	51.287	27.3188	55.3035	11.8318	56.8845	21.4481	8.69218	27.8796	15.8049	23.8249	9.54867	0	54.918	68.7324	65.7664	1.86904	46.1009	0	22.486	0	96.9875	34.1642	0	0	0	0	0
BCL2L12	36.8001	53.4189	42.012	89.3129	151.055	76.6954	61.1429	43.8982	2.83622	56.7335	0	108.892	63.9649	84.8653	84.4423	67.6304	71.9991	9.75202	22.7712	12.7286	38.742	1.36161	36.84	64.5026	34.2008	44.6981	16.7856	31.3472	22.2133	14.9123	0	19.3923	0	0	13.0958	37.1228	0	0	0	0	0	0	0	0	0	30.0647	0	0	0
BCL2L13	56.0494	33.3868	0	51.4684	2.47631	22.079	30.5714	10.0339	0	0	99.5836	24.8897	34.4427	54.691	71.5276	51.2567	27.2429	78.0162	17.5959	65.0575	82.0419	62.6342	44.0635	37.1839	12.3705	31.5516	0.932533	83.3177	63.7426	77.8034	0	18.8383	16.1134	13.0566	0	16.9074	21.9221	0	0	65.0032	34.9782	0	0	0	25.0605	19.1321	0	0	0
BCL2L14	0	0	0	0	0	0	0	0	0	0	0	0	0	0	0	0	0	0	0	0	0	0	0	0	0	0	0	15.6736	0	5.18689	0	0	0	0	0	0	0	0	0	0	0	0	0	0	0	0	0	0	0
BCL2L15	0	0	0	0	0	0	0	0	0	34.4453	0	0	0	0	0	0	0	0	0	0	0	0	0	0	0	0	0	0	0	0	0	0	0	0	0	0	0	0	0	0	0	0	0	0	15.9476	0	0	0	0
BCL2L2	13.5877	10.016	0	12.8671	0	12.7826	20.6357	38.8812	0	22.2881	34.5223	9.33364	20.5016	31.1173	48.6785	8.54279	10.7026	20.8972	13.4557	22.6287	14.4333	12.2545	39.007	9.10625	27.6517	34.1809	13.0555	0	0	21.3959	0	9.9732	0	0	10.1387	0	39.4598	0	0	2.82622	42.4735	61.6396	0	2.27761	29.617	0	0	0	0
BCL2L2-PABPN1	7.36002	0	0	0	0	0	0	0	0	2.02619	0	0	0	0	0	0	0	0	0	0	0	6.12726	0	0	0	0	82.9954	18.9733	54.0847	83.6387	4.86304	10.5273	0	0	12.2509	9.55637	0	57.9402	0	0	0	0	0	0	0	0	0	0	0
BCL3	5.0954	0	0	4.16289	0	0	6.87857	0	17.0173	30.3929	21.2445	12.4449	0	9.42948	16.8885	4.27139	0	15.3246	10.3505	21.2144	5.31753	12.2545	10.1129	0	0.727677	0	0	17.3235	0.482899	0	7.90245	0	7.1615	0	0	0	0	0	0	0	24.9844	0	0	0	0	0	0	0	0
BCL6	3.39693	0	0	0	0	0	0	1.25423	0	0	0	0	0	0	0	10.6785	0	0	0	0	0	0	0	4.55313	0	0	0	0	0	0	0	0	0	0	0	0	0	0	0	33.9147	0	0	0	0	37.5908	0	0	0	0
BCL6B	0	0	0	0	0	0	0	0	0	0	0	0	0	0	0	0	0	0	0	0	0	0	0	0	0	0	0	0	0	0	0	0	0	0	0	8.08616	0	0	0	0	0	0	0	0	0	0	0	0	0
BCL7A	144.37	62.3221	34.1347	80.2302	85.8456	42.9959	165.086	110.373	62.3968	68.8906	158.006	0	41.8232	4.71474	109.278	79.0208	15.5674	97.5202	105.575	77.7861	34.9438	16.3394	28.8941	37.1839	42.2053	24.9783	44.7616	63.5194	113.481	55.7591	21.2758	33.244	32.8236	0	33.3732	17.275	0	0	0	0	46.2212	0	0	0	29.617	0	44.5863	0	0
BCL7B	2.26462	11.1289	23.6317	54.1176	67.6859	0	12.9929	25.0847	2.83622	0	0	0	1.64013	0	19.8688	5.69519	70.0532	0	11.3856	12.7286	22.0298	14.2969	10.8353	9.86511	10.1875	63.1032	0	13.1988	94.6482	51.2206	15.197	39.8928	58.4856	43.5221	3.37957	26.0962	0	0	0	38.154	0	0	67.6657	118.436	27.3388	18.221	18.2399	0	0
BCL7C	228.727	282.675	186.428	261.127	403.639	227.762	249.921	701.116	340.346	216.803	216.428	346.9	338.686	473.36	231.471	365.916	774.477	229.869	159.398	128.701	200.547	269.6	393.682	202.614	259.053	594.222	456.941	349.769	405.635	370.863	271.115	201.68	209.474	168.285	294.445	232.293	712.469	310.261	502.17	455.022	319.801	369.837	304.496	375.806	448.812	465.547	226.985	205.421	362.252
BCL9	92.2834	41.1771	18.3802	81.3655	29.7158	13.9446	77.9572	75.254	68.0693	52.6811	0	45.1126	92.6672	17.916	15.895	35.5949	51.5669	55.7258	141.802	132.944	74.4455	53.7838	82.3482	112.31	67.674	43.3834	68.0749	86.6174	141.489	164.684	50.4541	42.1091	61.4696	95.7486	60.8322	25.7287	72.343	99.0591	0	42.3934	37.4766	54.5273	0	0	1.13912	48.2857	66.8795	39.5041	0
BCL9L	30.5724	24.4837	0	21.9498	4.95263	0	15.2857	0	0	66.8644	0	18.6673	12.301	10.3724	33.7769	49.121	39.8914	118.417	31.0516	76.3718	19.7508	38.1252	51.287	79.6797	21.1026	30.2369	0.932533	26.3977	26.0765	39.5501	27.9625	47.0957	9.54867	0	11.406	15.8048	35.0754	0	0	0	33.729	0	2.25552	63.7732	0	0	0	25.6776	0
BCLAF1	207.779	112.402	18.3802	176.734	89.9727	68.561	152.093	140.474	258.096	198.567	215.101	40.4458	159.912	69.7781	68.5473	150.211	79.7828	338.534	299.13	229.115	157.247	166.798	169.753	176.813	124.433	178.792	226.606	194.683	162.737	268.422	120.968	45.9875	34.0171	0	73.9281	67.6297	2.19221	0	70.7977	0	1.24922	0	0	0	60.3731	29.1536	0	0	0
BCLAF3	0	0	0	0	0.825438	6.97231	6.87857	0	0	0	0	0	0	0	0	0.711899	20.4322	0	0	0	0	0	0	1.51771	0.727677	0	0	0	0	0	0	0	0	0	0	0	0	0	0	0	0	0	0	0	0	0	0	0	0
BCO1	0	0	31.509	0	0	13.9446	0	0	0	0	0	0	0	0	0	7.11899	0	0	0	0	0	6.80807	0	0	0	0	0	0	0	0	0	0	0	0	0	0	0	0	0	0	0	0	0	0	28.4779	0	0	0	0
BCO2	0	0	0	0	0	0	0	0	0	0	0	0	0	0	0	0	0	0	0	0	0	0	0	0	0	0	0	0	19.7989	0	0	0	0	0	0	0	0	0	0	0	0	0	0	0	0	0	0	0	0
BCOR	53.2186	0	0	20.8144	23.1123	30.2133	24.4571	31.3558	87.9228	0	29.2112	20.2229	32.8025	69.7781	44.7048	75.4613	17.5133	90.5545	60.0331	97.5862	89.6384	98.0362	85.2376	56.1552	77.8614	103.857	57.8171	23.098	15.4528	36.9566	108.203	258.749	138.456	178.441	166.444	87.8451	116.187	209.332	121.838	108.81	101.187	173.065	110.521	100.215	164.033	77.4394	133.759	0	92.7364
BCORL1	5.0954	0	0	6.05511	0	0	8.40714	0	28.3622	0	0	0	0	18.859	0	7.11899	0	0	3.10516	16.9715	0	0.680807	17.3365	0.758854	9.4598	0	0	0	0	0	0	0	0	0	6.33669	0	0	0	0	0	0	0	0	0	0	0	0	53.3305	0
BCR	8.49233	0	0	0	0	0	0	10.0339	42.5433	0	0	0	0	0	0	0	0	15.3246	0	0	0.759648	15.6586	0	6.07083	0	0	36.3688	16.4985	20.7647	0	0	0.554067	0	0	0	0	0	0	0	0	0	0	0	0	0	0	0	0	0
BCS1L	0	0	0	4.54133	0	0	0	0	0	18.2358	0	0	0	0	0	9.96658	6.81072	13.9315	0	0	0	0	9.39058	19.7302	0.727677	0	0	0	0	0	0	0	0	0	0	0	0	0	0	32.5016	0	59.2688	0	0	15.9476	0	0	0	0
BDH1	10.1908	0	0	3.406	0	0	6.87857	0	0	30.3929	0	12.4449	0	0	15.895	10.6785	0	0	17.5959	0	0	0	0	0	7.27677	14.4611	0	0	0	17.5058	0	0	0	0	0	0	0	0	0	0	0	0	0	0	0	0	0	0	0
BDH2	67.9387	80.1284	15.7545	83.6362	117.212	2.3241	139.864	70.2371	31.1984	14.1834	58.4224	21.7785	13.9411	15.0872	92.3899	66.2066	27.2429	22.2903	27.9464	0	67.6086	39.4868	46.9529	5.31198	57.4865	68.3618	196.764	122.089	127.485	141.991	13.3734	0	16.7102	0	0	22.4207	0	0	0	28.2622	0	2.37075	2.25552	0	20.5041	0	0	0	75.3483
BDKRB1	0	0	0	0	0	0	0	0	0	0	0	0	0	0	0	0	0	0	0	0	0	0	0	0	0	0	0	0	0	0	0	0	0	0	0	0	0	0	0	0	0	0	0	0	0	0	0	0	0
BDKRB2	0	0	0	15.8947	0	0	11.4643	17.5593	0	0	0	0	0	0	0	16.3737	0	1.39315	0	0	0	0	0	0	0	0	0.932533	0	0	0	0	0	0	0	0	0	0	0	0	0	0	0	2.25552	0	0	0	0	0	0
BDNF	40.197	23.3708	0	25.3558	0	1.16205	32.8643	0	90.759	72.943	41.1612	15.5561	17.2213	37.7179	11.9213	14.9499	24.324	80.8025	139.732	52.3288	27.3473	57.8686	50.5647	103.963	72.04	0	0	0	0	0	55.3171	8.311	13.1294	24.6625	0	0	0	140.178	0	0	1.24922	0	2.25552	0	0	0	0	0	0
BDP1	78.1295	65.6608	0	128.671	122.165	97.6123	68.0214	95.3217	70.9055	10.131	70.3724	101.114	99.2277	86.7512	47.6851	75.4613	221.835	1.39315	111.786	46.6717	44.8192	53.1029	65.7341	56.9141	44.3883	109.116	158.531	305.223	325.957	361.786	118.537	179.518	104.439	216.16	138.562	116.882	295.949	104.666	255.201	121.528	42.4735	45.0443	4.51105	91.1046	124.164	164.9	14.1866	80.9833	66.6543
BEAN1	0	0	0	0	0	0	0	0	0	0	0	6.22243	0	0	0	0.711899	6.81072	0	8.28042	0	0	0	9.39058	0	4.36606	0	0	0	0	0	0	0	0	0	0	0	0	0	0	0	0	0	0	0	0	0	0	0	0
BECN1	17.5508	8.90315	0	34.06	54.4789	1.16205	9.17143	38.8812	0	0	6.63891	6.22243	39.363	32.0602	40.731	9.25468	9.7296	0	11.3856	0	36.4631	23.1474	15.8918	0	5.09374	0	0	15.6736	15.9357	5.18689	0	24.933	12.5326	8.70442	24.5019	0	0	0	0	0	16.2399	0	0	59.218	0	0	0	0	0
BECN2	0	0	0	0	0	0	0	0	0	0	0	0	0	0	0	0	0	0	0	0	8.35612	10.8929	0	0	0	0	0	0	0	0	0	0	0	0	0	0	0	0	0	0	0	0	0	0	0	0	0	0	0
BEGAIN	0	8.90315	28.8832	0	0	0	6.87857	8.77963	0	74.9692	22.5723	37.3346	10.6608	17.916	18.8753	24.9165	26.2699	48.7601	42.4372	53.7431	51.656	25.8707	18.0588	24.2833	24.741	0	0	0	0	16.8574	35.2571	14.9598	0	2.90147	31.6835	30.8744	46.0365	48.595	0	0	53.7165	80.6056	0	0	78.599	57.3962	46.613	108.636	57.9603
BEND2	0	0	0	0	0	0	0	20.0677	0	0	0	0	0	0	0	0	0	0	0	0	0	0	0	0	0	0	0	0	0	0	17.0207	0	0	0	0	0	0	0	0	0	0	0	0	0	0	0	0	0	0
BEND3	0	0	0	0	22.2868	0	0	13.7966	0	0	1.32778	0	0	0	0	0	6.81072	0	15.5258	0	0	0	0	5.31198	5.82142	0	16.7856	0	14.487	0	0	0	7.75829	0	0	0	0	0	0	0	0	0	0	0	0	19.1321	0	0	0
BEND4	6.22771	0	55.1407	0	0	0	0	0	0	0	0	0	0	0	0	7.83089	0	1.39315	0	0	0	0	0	0	0	0	22.3808	0	0	12.3189	0	0	0	26.1133	0	0	0	0	0	0	0	0	0	0	15.9476	0	0	0	0
BEND5	25.477	18.9192	34.1347	21.5713	6.6035	12.7826	11.4643	22.5762	19.8535	34.4453	39.8334	0	8.20063	0	14.9016	7.11899	23.3511	23.6835	0	33.943	32.6648	17.701	0	23.5245	5.82142	49.9567	17.7181	0	33.8029	25.2861	0	16.622	31.63	0	29.9937	13.5995	85.4963	0	62.5654	32.5016	136.165	0	47.366	134.379	52.3993	38.2642	0	0	78.2464
BEND6	3.96309	0	0	0	0	1.16205	0	0	0	2.02619	0	0	0	0	0	0	0	0	0	0	0	0	0	0	0	0	0	0	0	0	0	0	0	0	0	0	0	0	0	0	0	0	0	0	0	0	0	0	0
BEND7	0	0	0	0	0	0	0	1.25423	0	0	0	0	0	0	0	0	0	0	0	0	0	0	0	0	0	0	0	0	0	0	0	0	0	0	0	0	0	0	0	0	0	0	0	0	0	0	0	0	0
BEST1	0	0	0	0	10.7307	0	0	0	0	0	0	0	0	0	0	0	0	0	0	0	5.31753	0	0	0	0	0	0	0	0	0	0	0	0	0	0	0	0	35.5118	0	1.41311	0	0	0	0	31.8952	0	0	67.1569	0
BEST2	0	0	0	2.64911	0	0	0	0	0	0	0	0	0	0	0	0	0	0	7.24537	0	0	0	0	0	0	19.7197	0	0	0	0	0	0	0	0	0	0	0	0	0	0	0	0	0	0	0	0	0	0	0
BEST3	0	0	0	0	0	27.8892	0	0	0	0	0	0	0	0	0	0	0	0	0	0	0	0	0	0	0	0	0	0	0	0	0	0	0	0	16.8978	0	0	0	0	0	0	0	0	0	0	0	0	0	0
BEST4	0	0	0	0	14.0324	0	0	0	0	0	11.95	0	0	0	0	0	0	0	0	0	0	4.08484	0	0	0	0	0	15.6736	0	0	0	0	0	0	0	0	0	0	37.8686	0	0	0	0	0	0	0	0	0	0
BET1	482.931	587.608	217.937	375.795	444.911	257.975	385.964	436.473	774.288	494.391	581.568	888.251	736.417	679.865	708.322	711.899	365.833	553.079	601.366	643.503	778.639	686.934	582.216	647.303	670.918	394.395	488.647	431.437	384.87	327.423	779.303	714.192	633.196	1135.93	809.829	584.041	567.783	667.247	237.09	525.678	288.57	642.474	593.203	309.755	419.195	584.895	151.999	772.304	168.085
BET1L	24.9108	1.11289	0	9.46111	9.90526	0	0	0	0	0	18.5889	0	0	11.3154	26.8229	10.6785	8.75664	0	3.10516	0	32.6648	8.16968	9.39058	1.51771	16.0089	23.6637	0	0	6.76058	9.72543	0	0	0	0	0	0	0	0	0	0	0	0	0	0	0	0	0	0	0
BEX1	15.8524	27.8224	2.62575	65.0924	17.3342	69.7231	49.6786	57.6947	150.32	52.6811	163.317	49.7794	42.6433	24.5166	30.7966	7.11899	22.3781	30.6492	61.0681	104.658	107.11	24.5091	66.4564	25.0422	78.5891	0	40.0989	0	14.9699	7.13198	0	41.0009	0	0	15.2081	16.9074	83.3041	0	0	40.9802	0	54.5273	0	27.3314	0	32.7978	0	0	0
BEX2	19.8154	15.5805	0	34.8169	75.9403	15.1067	2.29286	28.8474	28.3622	22.2881	23.9001	3.11121	22.9618	53.748	20.8622	22.7808	41.8373	79.4093	115.926	118.801	37.2227	70.1231	78.0141	39.4604	85.8659	27.6076	24.2459	34.6469	11.5896	28.5279	115.497	83.6641	80.5669	0	55.7629	61.7489	0	20.5594	0	39.5671	37.4766	109.055	0	127.546	59.234	21.8652	52.6929	140.239	0
BEX3	1117.59	746.752	317.715	1382.84	843.598	492.71	957.65	881.726	1032.38	1027.28	1957.15	752.914	1416.25	1173.97	1294.45	1559.77	1189.93	2570.35	2717.01	2275.6	1906.72	1740.14	1626.74	1894.1	1500.47	508.769	644.38	914.844	1143.5	751.451	2129.41	2070.55	1730.7	1677.05	1992.26	1139.05	348.562	583.141	541.685	794.169	500.938	535.79	457.871	521.574	723.338	965.714	407.357	329.859	536.132
BEX4	0	0	0	0	0	0	0	0	0	0	0	0	0	0	0	0	0	0	0	0	0	10.8929	0	0	9.4598	0	0	0	0	0	0	0	0	0	0	0	0	0	0	0	0	0	0	0	0	0	0	0	0
BEX5	0	0	0	3.78444	0	0	0	0	0	0	0	0	0	0	8.94095	0	0	0	22.7712	0	7.59648	23.8282	4.33411	8.3474	8.73212	0	15.8531	0	0	1.29672	0	8.311	26.8556	18.8596	47.7364	15.0697	0	48.595	0	0	0	0	0	0	29.617	7.28841	0	0	0
BFAR	0	0	0	0	11.5561	0	0	16.305	0	0	0	0	0	0	11.9213	0	0	0	0	0	0	0	0	0	0	0	0	0	0	0	0	0	0	0	0	0	0	0	0	0	0	0	0	0	0	0	0	63.2065	0
BFSP1	0	0	0	2.27067	9.90526	63.9128	0	15.0508	0	0	0	0	0	0	6.95408	0	0	0	0	0	0	15.6586	0	0	0	0	0	0	0	0	0	0	0	0	0.422446	0	0	0	0	0	0	0	0	0	0	0	38.5064	0	0
BFSP2	0	0	0	0	0	0	0	0	0	0	0	0	0	0	0	0	0	0	0	9.90005	0	6.80807	0	0	0	0	0	0	0	0	0	0	0	0	0	0	0	0	0	0	0	0	22.5552	0	0	0	0	0	0
BGLAP	0	0	0	0	0	0	0	0	0	0	0	0	0	0	0	0	0	0	11.3856	0	0	0	0	9.10625	0	0	0	0	0	0	0	0	0	0	0	0	0	0	0	0	0	0	0	0	0	0	0	0	0
BGN	0	0	0	0	0	1.16205	0	0	0	2.02619	0	0	25.422	41.4897	0	0	7.78368	0	21.7361	0	21.2701	12.9353	3.61176	6.82969	12.3705	1.31465	0	0	0	0	0	12.7435	0	0	0	0	0	0	0	0	0	0	0	0	0	0	0	0	0
BHLHA15	0	0	0	0	0	0	0	7.5254	0	0	0	0	0	0	0	0	0	0	0	0	0	0	0	0	0	0	0	0	0	0	0	0	0	0	0	0	0	0	0	0	0	0	0	0	0	0	0	0	0
BHLHA9	0	0	0	0	0	0	0	0	0	0	0	0	0	0	0	0	0	0	0	0	0	0	0	0	0	0	0	0	0	0	0	0	0	0	0	0	0	0	0	0	0	0	0	0	0	0	0	0	0
BHLHB9	11.3231	0	28.8832	4.54133	0	1.16205	42.0357	3.7627	0	40.5239	22.5723	0	18.8615	15.0872	11.9213	21.357	0	5.57258	24.8413	16.9715	5.31753	10.2121	14.447	17.4536	24.0133	21.0344	0	14.8487	0	20.7476	35.2571	27.1493	15.5166	0	34.2181	20.9505	0	59.8093	0	36.7409	0	0	51.877	0	0	0	0	0	78.2464
BHLHE22	0	0	0	0	0	0	0	0	0	0	0	0	13.121	0	0	0	0	0	0	0	0	0	0	0	0	0	24.2459	0	0	0	0	0	0	4.35221	0	0	0	0	0	0	0	0	0	0	0	0	0	0	0
BHLHE23	0	0	0	0	0	0	0	0	0	0	0	0	0	0	0	0	0	0	0	0	0	0	0	0	0	0	0	0	0	0	0	0	0	0	0	0	0	0	0	0	0	0	0	0	0	0	0	0	0
BHLHE40	15.8524	13.3547	18.3802	18.5438	12.3816	18.5928	21.4	7.5254	0	0	0	0	0	14.1442	16.8885	21.357	0.97296	0	20.7011	0	6.07718	5.44646	2.88941	16.6948	2.91071	0	21.4483	0	0	0	0	0	0	0	0	0	0	0	0	0	0	0	0	0	0	0	0	61.2313	0
BHLHE41	0	11.1289	26.2575	4.54133	0	0	2.29286	5.01693	0	0	0	0	0	0	0	0	0	0	0	0	0	0	5.77882	0	0	0	0	0	0	0	0	0	0	31.9162	6.75914	0	72.343	80.3687	0	52.2851	6.2461	42.6735	47.366	43.2747	107.077	145.768	68.9061	0	72.4503
BHMG1	0	0	0	0	0	0	0	0	0	0	0	0	0	0	0	0	0.97296	0	0	0	0	0	0	0	0	0	0	0	0	0	0	0	0	0	0	0	0	0	0	0	0	0	0	0	0	12.7547	0	0	0
BHMT	0	0	0	0	0	0	0	0	0	0	0	0	0	0	0	0	0	0	0	9.90005	0	0	0	0	0	0	0	0	0	0	0	0	0	0	0	0	0	0	0	0	0	0	0	0	0	0	0	0	0
BHMT2	0	0	0	0	0	0	0	0	0	0	0	0	0	0	0	0	0	0	0	0	0	0	0	0	0	0	0	0	0	0	0	0	0	0	0	0	0	0	0	0	0	0	0	0	0	0	0	0	0
BICC1	0	0	0	6.812	0	0	0	0	0	0	0	0	6.56051	0	0	2.1357	0	0	1.03505	0	7.59648	7.48888	15.8918	0	0	0	0	0	0	0	0	0	0	8.70442	15.6305	0	0	0	0	0	36.2274	0	0	0	0	0	54.7196	0	0
BICD1	362.906	346.11	393.862	255.45	283.951	209.169	244.571	189.389	343.183	346.479	367.795	192.895	218.957	203.677	166.898	275.505	338.59	321.817	342.603	363.473	318.292	315.894	278.106	307.336	347.102	420.688	417.775	348.944	488.694	552.404	386.004	328.007	293.622	336.571	318.524	258.022	475.71	332.689	492.291	227.511	299.813	443.331	175.931	523.851	169.728	411.795	81.066	294.305	199.963
BICD2	87.7541	159.144	15.7545	116.182	129.594	22.079	94.0072	8.77963	124.794	113.467	175.267	101.114	68.0653	23.5737	159.944	150.211	35.0266	111.452	119.031	134.358	119.265	125.949	164.696	188.196	163.727	195.883	63.4123	199.632	70.9861	226.278	98.4767	155.693	98.4707	46.4236	166.444	84.9047	37.2676	119.619	166.292	24.0229	126.171	101.942	155.631	18.2209	0	98.3935	34.4531	75.0577	81.1444
BICDL1	297.232	218.127	252.072	287.618	234.424	67.399	294.25	258.372	521.864	585.57	620.074	376.457	402.651	297.029	277.17	396.528	358.049	784.341	706.941	892.419	603.16	609.322	473.141	668.551	566.133	190.624	132.42	173.235	254.488	359.841	866.23	867.114	757.926	1571.15	775.189	761.569	1091.72	919.568	624.008	528.504	594.629	1145.07	687.935	808.553	845.224	914.696	245.225	606.387	257.923
BICDL2	0	0	0	0	0	0	0	0	0	0	0	0	0	0	0	0	0	0	0	0	0	6.12726	0	0	0	0	0	0	0	0	0	0	0	0	0	0	0	0	0	0	0	0	0	0	0	0	0	0	0
BICRA	17.5508	37.8384	0	17.7869	26.414	0	9.17143	13.7966	0	32.4191	0	14.0005	10.6608	0	26.8229	28.476	17.5133	11.1452	19.666	0	10.6351	10.2121	0	12.1417	7.27677	26.293	0	14.8487	10.6238	0	9.11821	0	0	0	18.1652	0	0	1.86904	0	0	0	0	0	0	0	0	0	0	0
BICRAL	0	1.11289	0	0	0	0	9.93572	0	0	2.02619	0	1.55561	1.64013	6.60064	0	0	0	0	8.28042	0	0	0	0	0	0	0	0	0	7.24348	0	0	0	0	1.45074	0	0	0	0	0	0	0	0	0	0	0	0	0	0	0
BID	7.36002	0	0	3.02756	8.25438	0	25.9857	8.77963	0	2.02619	0	35.779	0	0	17.8819	24.2046	0	15.3246	7.24537	0	0	20.4242	0	0	0	0	0	0	0	0	0	0	24.4685	11.6059	0	0	0	48.595	0	0	0	0	0	0	0	0	0	0	0
BIK	0	0	0	0	0	0	0	0	0	0	0	0	0	0	0	0	0	0	0	0	8.35612	0	0	0	0	0	0	0	0	0	0	0	15.5166	0	0	0	0	0	0	0	0	0	0	0	0	0	0	0	0
BIN1	56.0494	65.6608	0	40.4936	76.7657	25.5651	32.1	75.254	252.424	214.777	199.167	76.2247	109.888	190.475	127.16	100.378	184.862	218.724	256.693	200.83	210.422	152.501	183.477	151.012	184.102	0	30.7736	21.4481	43.4609	36.9566	65.6511	53.1904	88.922	8.70442	82.377	109.898	111.803	0	116.899	21.1967	86.1962	99.5716	2.25552	15.9433	37.5908	81.9946	0	51.3553	0
BIN2	0	0	0	0	0	0	0	0	0	0	0	0	0	0	0	0	0	0	0	0	0	0	0	0	0	0	0	0	0	0	0	0	0	0	0	0	0	0	0	0	0	0	0	0	0	0	0	0	0
BIN3	6.79387	0	0	5.29822	0	25.5651	0	0	0	0	0	0	0	0	0	0	0	0	0	24.043	0	0	0	0	0	0	0	0	0	0	0	0	0	0	0	0	0	0	0	0	0	0	0	0	0	0	0	0	0
BIRC2	63.4094	16.6934	0	55.6313	0	0	35.1571	0	0	30.3929	1.32778	12.4449	13.9411	28.2884	28.8097	55.5281	0	47.367	70.3836	42.4288	28.8666	23.1474	44.7858	30.3542	13.8259	1.31465	0	47.0209	8.20928	0.648362	60.1802	0	20.2909	0	25.7692	17.6425	0	0	0	0	1.24922	0	0	0	0	0	0	0	0
BIRC3	0	0	0	0	0	1.16205	0	0	0	0	0	0	0	0	12.9147	0	0	0	0	0	0.759648	0	0	0	0	0	0	0	0.965798	0	0	0	0.596792	0	0	0	0	0	0	0	0	0	0	0	0	0	0	0	0
BIRC5	0	0	0	4.54133	0	0	0	1.25423	0	0	1.32778	0	0	0	0	0	0	0	0	0	0	0	0	0	0	0	0	0	0	0	0	0	0	0	0	0	0	0	0	7.06556	0	0	0	0	0	0	0	0	0
BIRC6	6.22771	0	0	5.67667	0.825438	0	3.05714	2.50847	0	2.02619	0	0	12.301	0	8.94095	1.4238	11.6755	18.1109	35.1918	0	0	0	0	8.3474	0	0	0	0	0	0	24.3152	0	0	1.45074	0	0	0	0	0	0	0	0	0	0	46.7037	0	0	0	0
BIRC7	0	0	0	0	0	0	0	0	0	0	27.8834	18.6673	13.121	0	10.9278	14.9499	15.5674	0	12.4206	0	11.3947	19.7434	73.6799	21.2479	23.2857	0	0	0	0	0	0	0	7.75829	0	0	0	0	0	0	14.1311	0	0	0	0	0	0	0	0	0
BIRC8	0	2.22579	0	0	0	0	0	0	0	0	0	0	0	0	0	0	19.4592	0	0	8.48576	0	0	0	0	0	0	24.2459	0	0	0	0	0	0	0	0	0	0	0	23.0504	0	0	0	0	52.3851	0	13.6658	0	17.7768	0
BIVM	0	21.145	0	1.51378	11.5561	32.5374	0	0	0	36.4715	0	1.55561	11.4809	0	10.9278	8.54279	0	25.0766	6.21032	41.0145	28.107	7.48888	6.50117	50.8432	36.3839	0	0	26.3977	0	1.29672	0	0	31.0332	0	19.0101	14.7021	0	0	0	40.9802	0	0	0	0	0	36.4421	0	0	115.921
BLCAP	0	4.45158	0	7.56889	0	0	10.7	0	42.5433	0	11.95	0	13.9411	0	32.7835	9.25468	0	23.6835	15.5258	14.1429	41.021	13.6161	6.50117	9.86511	24.0133	0	0	0	8.69218	11.0221	39.5122	9.41913	28.0492	4.35221	5.4918	0	17.5377	39.2498	36.2221	12.718	0	42.6735	65.4102	109.325	82.0163	20.0431	46.613	98.7602	98.5324
BLID	0	0	0	1.13533	0	0	0	0	0	0	9.29447	0	0	0	0	0	0	0	0	0	0	0	0	0	0	0	0	0	0	0	0	0	0	0	0	0	41.6521	0	0	0	0	0	0	0	0	0	0	0	0
BLK	0	0	0	0	0	0	0	0	0	0	0	0	0	0	0	0	0	0	0	0	0	0	0	0	0	0	0	0	0	0	0	0	0	0	0	0	0	0	0	0	0	0	0	0	0	0	0	0	0
BLM	0.566156	0	0	9.46111	0	1.16205	0	0	31.1984	2.02619	0	0	0	0	10.9278	10.6785	0.97296	0	0	2.82859	0	0	9.39058	11.3828	0	0	29.8411	0	0	29.8246	0	0	0	0	0	0	0	0	0	0	0	0	0	0	29.617	0	0	0	0
BLMH	9.62464	6.67737	23.6317	14.0024	0	0	6.87857	0	0	0	0	0	5.74044	35.832	5.96064	10.6785	0	0	1.03505	16.9715	0	17.0202	8.66823	24.2833	0	0	0	0	0	0	0	0	0	0	10.5612	0	0	0	0	0	0	0	0	45.5523	0	0	0	0	0
BLNK	0	0	0	0	0	0	0	0	0	0	0	0	0	0	0	0	0	0	0	0	0	0	0	0	0	0	0	0	0	0	0	0	0	0	0	0	0	0	34.5756	0	0	0	0	0	26.1997	19.1321	0	0	0
BLOC1S1	92.8495	122.418	73.5209	61.308	101.529	149.905	125.343	144.237	286.458	117.519	77.0113	99.5588	123.01	133.899	92.3899	53.3924	113.836	101.7	34.1568	123.044	100.273	127.992	141.581	95.6156	146.263	211.659	96.9834	143.537	170.463	138.101	115.497	97.5157	109.81	281.443	65.0567	94.8286	109.611	356.987	177.818	76.308	286.072	308.198	157.887	368.973	110.494	228.674	196.585	329.859	208.657
BLOC1S2	11.3231	14.4676	0	17.7869	0	24.4031	0	0	104.94	0	27.8834	0	0.820063	0.942948	14.9016	27.7641	0	13.9315	0	22.6287	11.3947	14.9778	6.50117	0	12.3705	0	0	0	11.1067	14.264	0	0	0	0	0	0	0	0	0	0	0	0	0	0	0	43.7305	0	0	0
BLOC1S3	0	0	0	0	0	0	5.35	8.77963	0	0	0	0	0	0	0	0	11.6755	0	0	0	0	0	0	0	0	0	0	0	0	0	0	0	0	0	0	0	0	0	0	0	0	0	0	0	0	0	0	0	0
BLOC1S4	27.7416	13.3547	39.3862	29.5187	47.8754	3.48615	25.9857	77.7624	39.7071	30.3929	27.8834	21.7785	18.0414	49.0333	52.6523	23.4927	111.89	4.17944	17.5959	19.8001	26.5877	17.0202	25.2823	38.7016	26.9241	40.7541	0	20.6232	41.0464	23.341	14.5891	41.555	46.5498	0	22.8121	26.8313	54.8053	20.5594	0	40.9802	29.9813	90.0886	0	0	82.0163	16.3989	36.4797	37.5289	0
BLOC1S5	30.0062	13.3547	0	17.4084	9.07982	0	16.05	26.3389	0	2.02619	0	12.4449	31.9825	0	23.8425	44.8496	20.4322	45.9738	31.0516	45.2574	39.5017	2.04242	21.6706	44.0136	16.7366	28.9223	9.32533	42.0713	23.1791	38.2533	0	23.2708	3.58075	0	25.3468	6.2484	26.3066	0	49.3938	0	0	0	0	0	0	2.73315	0	0	0
BLOC1S6	20.9478	0	0	4.16289	0	19.7549	7.64286	0	0	0	39.8334	0	13.121	16.0301	11.9213	4.27139	11.6755	0	9.31548	11.3143	17.4719	0.680807	0.722352	6.82969	0	0	0	0	0	0	0	10.5273	0	21.761	0	0	0	59.8093	47.7473	0	0	0	0	0	0	23.6873	0	0	0
BLVRA	8.49233	24.4837	0	19.3007	0	0	0	5.01693	0	40.5239	0	17.1117	19.6815	0	20.8622	17.7975	0	0	22.7712	0	42.5403	15.6586	28.8941	31.113	27.6517	19.7197	0	0	0	15.5607	4.25516	19.3923	7.1615	20.3103	7.18158	17.275	0	0	37.8686	7.06556	0	2.37075	0	13.6657	0	0	0	0	0
BLVRB	5.0954	0	18.3802	0	0	0	0	0	0	0	0	0	0	9.42948	3.97376	0	17.5133	6.96573	0	0	9.87542	0	8.66823	2.27656	2.91071	0	0	0	9.65798	0	10.9419	0	0	0	0	0	0	0	0	0	29.9813	0	0	0	0	0	0	0	0
BLZF1	10.757	0	0	13.624	1.65088	0	17.5786	0	19.8535	0	0	21.7785	35.2627	0	8.94095	0	0	0	0	0	22.7894	7.48888	31.0612	8.3474	9.4598	0	0	0	0	0	0	0	12.5326	0	0.422446	0	0	0	0	19.7836	0	0	0	0	0	0	0	0	0
BMERB1	206.081	191.418	661.688	160.46	212.138	368.37	174.257	120.406	411.252	409.291	264.229	329.789	199.275	164.073	233.458	264.114	368.752	348.286	371.584	335.187	364.631	259.387	231.875	372.597	366.749	191.939	156.666	155.911	90.3021	92.7157	125.831	107.489	150.392	107.355	140.675	99.2392	396.791	231.761	306.241	349.039	209.869	379.32	74.4323	325.699	75.1816	210.453	482.343	110.611	669.441
BMF	3.96309	11.1289	0	17.4084	0.825438	42.9959	19.1071	1.25423	0	0	14.6056	0	0	0	0	0	0	16.7177	0	0	0	12.9353	23.8376	4.55313	12.3705	0	0	0	0	5.83526	0	0	0	0	0	14.3346	0	0	0	0	0	0	0	0	0	0	0	0	0
BMI1	1.13231	1.11289	0	0	0	4.64821	0	1.25423	0	0	0	0	13.121	0	0	0.711899	0	0	2.07011	0	0.759648	19.0626	7.22352	0	0.727677	0	0	0	0	24.6377	0	18.2842	0	0	0	0	0	0	0	0	0	0	0	0	0	0	0	0	0
BMP1	474.438	493.012	315.09	232.365	151.881	197.549	278.964	238.304	79.4142	79.0216	150.039	71.5579	73.8057	100.895	109.278	90.4112	103.134	98.9133	75.5589	0	66.849	89.8665	81.6258	88.786	105.513	299.74	131.487	236.754	169.498	245.729	32.8256	36.5684	51.3241	0	9.71626	23.1558	0	82.2378	34.5756	2.82622	23.7352	0	0	0	31.8952	0	0	0	0
BMP10	0	0	0	0	11.5561	0	0	0	0	0	0	0	0	0	0	0	0	0	0	0	0	0	6.50117	0	0	0	0	0	0	0	0	0	0	0	0	0	0	0	0	0	0	0	0	0	0	0	0	0	0
BMP15	0	0	0	0	0	0	0	0	0	0	0	0	0	0	0	0	19.4592	0	0	0	0	0	0	0	0	0	0	0	0	0	0	0	0	0	0	0	0	0	0	0	0	0	0	0	0	0	0	0	0
BMP2	0	0	0	0	0	0	0	1.25423	0	0	0	0	0	0	0	0	0	0	0	0	0	0	0	0	0	0	0	0	0	17.5058	0	0	0	0	0	0	0	0	0	0	0	0	0	0	0	0	0	0	0
BMP2K	2.83078	0	0	0	0	0	0	0	0	0	0	0	0	0	0	0	0	0	0	0	0	0	0	0	0	0	0	0	0	0	0	0	0	0	0	0	0	0	0	0	0	0	0	0	0	0	0	0	0
BMP3	0	0	0	0	0	0	0	0	0	0	0	0	0	0	0	0	0	0	0	0	0	0	0	0	0	0	0	0	0	0	0	0	0	0	0	0	0	0	29.6363	0	0	0	0	0	0	0	0	0	0
BMP4	0	0	42.012	0	0	0	0.764286	0	0	0	0	0	0	0	0	0	0	0	0	0	0	0	0	0	0	0	0	0	0	0	0	0	0	0	0	0	0	39.2498	0	0	0	0	0	0	0	21.8652	0	0	0
BMP5	29.4401	83.4671	52.5149	35.5738	37.9701	19.7549	68.7857	21.322	150.32	180.331	69.0446	99.5588	87.7468	42.4327	145.042	69.0542	62.2695	117.024	73.4888	165.472	91.1577	139.565	136.525	136.594	77.1338	23.6637	17.7181	19.7983	0	0	14.5891	33.7981	21.4845	0	12.6734	8.08616	46.0365	48.595	0	0	0	45.0443	0	0	19.365	0	0	49.3801	0
BMP6	0	0	0	0	0	0	0	0	0	0	0	0	0	0	9.93439	0	0	0	0	0	0	0	0	0	0	0	0	0	0	0	0	0	0	0	0	0	0	0	0	0	0	0	0	0	0	0	0	0	0
BMP7	0	0	0	0	0	0	0	0	0	0	0	0	0	0	0	0	0	4.17944	0	0	0	0	0	0	0	0	0	0	0	0	0	0	0	0	9.71626	0	0	0	0	0	0	0	0	0	0	0	0	0	0
BMP8A	0	0	0	0	0	0	0	0	0	0	0	0	10.6608	0	0	0	0	0	0	0	0	0	0	0	0	0	0	0	0	0	0	0	0	0	6.75914	0	0	0	0	0	0	0	0	0	0	0	0	0	0
BMP8B	0	0	0	0	0	0	0	0	0	0	0	0	0	0	0	0	0	0	0	0	0	0	0	0	0	0	0	0	0	0	0	0	0	0	0	0	0	0	0	0	0	0	0	0	0	0	0	0	0
BMPER	0	0	0	0	0	0	0	0	0	0	0	0	0	0	0	0	0	0	0	0	0	0	0	0	0	0	0	0	0	0	0	0	0	0	0	0	0	0	0	0	0	0	0	0	0	0	0	0	0
BMPR1A	21.5139	64.5479	34.1347	23.842	6.6035	0	25.2214	11.2881	56.7244	30.3929	39.8334	17.1117	0	0	0	20.6451	0	146.28	15.5258	52.3288	28.8666	55.1454	20.2259	27.3188	33.4731	46.0127	55.0195	47.0209	47.3241	33.0664	38.9044	0	0	0	0	19.8478	0	0	0	0	0	42.6735	0	0	0	0	0	0	0
BMPR1B	0	0	0	0	0.825438	1.16205	0	0	0	0	0	0	0	0	0	0	0	0	0	0	0	0	0	0	0	0	0	0	0	20.0992	0	0	0	0	0	0	0	0	1.64646	0	0	0	0	0	50.1211	0	0	0	0
BMPR2	309.121	238.159	228.44	248.26	245.981	146.418	253.743	185.626	306.312	387.003	354.518	326.677	352.627	192.361	222.53	274.081	134.269	441.627	422.302	577.032	557.581	437.078	408.851	451.518	413.321	144.611	363.688	252.428	308.089	289.169	361.689	345.738	299.59	587.548	399.634	417.172	284.988	205.594	350.696	224.685	293.567	317.681	293.218	255.093	516.019	438.216	482.343	335.785	223.147
BMS1	139.84	66.7737	36.7605	275.129	195.629	149.905	126.107	252.101	70.9055	66.8644	37.1779	0	68.8853	74.4929	46.6916	123.87	177.079	45.9738	47.6124	45.2574	62.2911	39.4868	80.9035	86.5094	60.3972	92.0255	147.34	348.119	175.775	114.76	0	31.5818	15.5166	53.6773	42.6671	61.0138	2.19221	59.8093	0	18.3705	0	0	0	63.7732	0	20.9542	34.4531	0	0
BMT2	0	0	0	0	0	0	0	0	0	0	0	0	0	0	0	0	19.4592	0	0	0	0.759648	0.680807	0	0.758854	0	0	0	0	0	0	0	0	0	0	0	0	0	0	0	0	0	45.0443	0	0	0	0	0	0	0
BMX	2.26462	0	0	0	0	0	0	0	0	0	0	0	0	0	0	0	0	0	0	0	0	0	0	0	0	0	0	0	8.69218	0	0	0	0	0	0	0	0	0	0	0	0	0	0	0	0	0	0	0	0
BNC1	0	0	0	0	0	0	0	0	0	0	0	0	0	0	0	0	0	0	0	0	0	0	0	0	0	0	0	0	0	0	0	0	0	0	0	0	0	0	0	0	0	0	0	0	0	0	0	0	0
BNC2	0	0	0	0	0	0	0	0	0	0	1.32778	0	0	0	0	0	12.6485	0	0	0	0	0	0	0	0	0	0	0	0	0	0	0	0	0	0	0	35.0754	0	0	0	0	0	63.1547	0	0	0	0	0	0
BNIP1	86.0556	77.9026	31.509	57.902	16.5088	69.7231	38.9786	27.5931	42.5433	40.5239	79.6669	73.1135	127.93	65.0634	66.5604	58.3757	54.4858	65.4778	32.0866	118.801	18.9912	72.8464	48.3976	35.6662	64.0356	48.642	32.6387	38.7716	35.2516	71.3198	44.3753	84.2181	48.9369	0	23.657	32.3446	0	31.7737	0	32.5016	78.7009	0	67.6657	0	0	20.0431	93.2259	0	0
BNIP2	73.6002	1.11289	23.6317	51.8469	29.7158	37.1857	116.936	37.627	45.3795	54.7073	110.206	21.7785	13.9411	40.5468	20.8622	46.2734	27.2429	52.9395	56.9279	46.6717	72.9262	76.2504	73.6799	43.2547	61.8525	0	88.5906	28.8725	53.1189	27.8796	29.1783	39.3387	29.8396	2.90147	8.44892	44.4739	0	0	0	0	0	54.5273	0	0	0	0	0	0	0
BNIP3	18.117	11.1289	0	5.67667	9.07982	27.8892	7.64286	0	0	2.02619	2.65556	0	0	0	0	1.4238	0	0	80.7341	12.7286	0	0	0	10.624	0	0	0.932533	43.7211	9.65798	0	0	11.0813	6.56471	0	0	0	46.0365	0	0	0	0	0	0	0	0	26.4205	0	0	0
BNIP3L	177.207	217.014	233.691	236.906	113.085	132.474	247.629	114.135	513.356	287.72	361.157	365.568	364.928	328.146	381.481	341	140.106	606.018	426.442	311.144	625.19	490.862	315.668	400.675	403.861	118.318	136.15	131.988	77.7467	59.6493	305.764	248.222	193.361	108.805	237.837	371.596	138.109	201.856	85.6159	134.246	238.601	322.422	124.054	230.039	157.198	275.138	158.079	215.297	217.351
BNIP5	0	0	0	0	0	0	0	0	0	0	0	0	0	0	0	0	0	0	0	0	0	0	0	0	0	0	0	0	0	0	0	0	0	0	0	0	0	0	0	0	0	0	0	0	0	0	0	0	0
BNIPL	4.52924	0	0	0	0	0	0	0	0	16.2096	0	0	0	0	0	0	0	0	0	0	0	0	0	0	0	0	0	0	0	0	0	0	0	0	0	0	0	0	0	0	0	0	0	0	0	0	0	0	0
BOC	13.0216	17.8063	0	10.218	18.9851	0	15.2857	2.50847	0	0	0	0	0	0	0	4.98329	0	0	10.3505	0	0	7.48888	6.50117	0	8.73212	0	13.0555	0	0.482899	0	0	0	0	0	0	0	0	93.452	87.2623	0	0	0	0	136.657	0	0	0	55.3057	0
BOD1	100.21	23.3708	0	65.8493	44.5737	1.16205	48.15	46.4066	53.8882	20.2619	23.9001	46.6682	10.6608	16.0301	30.7966	18.5094	87.5664	107.272	32.0866	56.5717	22.0298	25.1899	34.6729	35.6662	23.2857	61.7885	49.4243	19.7983	69.5374	47.9788	2.43152	21.6086	8.35509	34.8177	33.7957	0	0	0	0	0	21.2368	111.425	56.3881	170.821	0	0	0	92.8346	0
BOD1L1	38.4986	89.0315	18.3802	65.8493	32.1921	1.16205	43.5643	0	5.67244	30.3929	33.1945	37.3346	41.0032	0.942948	22.8491	67.6304	37.9455	71.0504	124.206	159.815	69.8876	61.2726	33.2282	57.6729	41.4776	56.5299	81.1304	108.065	55.0505	42.7919	28.5704	31.5818	17.9038	78.3398	31.6835	43.3712	0	0	0	0	0	0	101.499	0	0	0	0	0	0
BOD1L2	0	0	0	0	0	22.079	0	0	0	0	0	0	0	0	0	0	0	0	0	0	0	0	0	0	0	0	0	0	0	0	0	0	0	0	0	0	0	0	0	0	0	0	0	0	0	0	0	0	0
BOK	41.3294	14.4676	5.25149	53.3607	0	45.32	16.8143	46.4066	2.83622	22.2881	14.6056	10.8892	32.8025	4.71474	6.95408	69.0542	43.7832	0	5.17527	7.07147	44.8192	6.80807	11.5576	20.4891	17.4642	0	13.0555	25.5727	27.5252	17.5058	9.11821	18.8383	11.9358	0	7.60403	0	0	0	49.3938	36.7409	32.4797	0	0	0	0	0	46.613	0	0
BOLA1	0	0	0	0	9.07982	0	15.2857	0	17.0173	0	11.95	14.0005	13.121	0	4.9672	16.3737	21.4051	9.75202	5.17527	0	21.2701	4.08484	0	0	0	21.0344	0	0	5.31189	0	0	0	7.1615	0	0	6.9835	0	0	0	0	0	0	0	0	0	0	0	0	0
BOLA2	7.36002	0	0	45.7918	42.9228	24.4031	0	12.5423	0	36.4715	19.9167	52.8906	47.5637	70.7211	42.7179	30.6116	15.5674	19.504	0	12.7286	38.742	42.8908	13.0023	6.82969	24.0133	0	0	18.1484	0	0	56.5329	33.7981	0	0	46.0466	41.1659	0	39.2498	0	21.1967	68.7071	0	0	0	84.2946	0	0	0	0
BOLA2B	6.79387	17.8063	0	5.29822	6.6035	2.3241	0	0	0	2.02619	0	0	0	9.42948	5.96064	0	0.97296	0	0	0	7.59648	0	0	9.86511	0	0	0	0	0	0	0	0	0	0	0	0	0	0	0	0	0	0	67.6657	0	0	0	0	0	0
BOLA3	3.96309	0	2.62575	0	0	0	0	2.50847	0	0	0	0	0	0	2.98032	0	0.97296	0	0	0	0	10.2121	0.722352	0	0.727677	0	0	0	0	0	0	10.5273	0	0	0	0	0	0	0	0	0	0	0	0	0	0	0	0	0
BOLL	0	0	0	6.43356	0	0	0	0	0	0	0	0	9.0207	0	0	0	0	0	0	0	0	0	6.50117	0	0	0	0	18.9733	0	0	0	0	0	0	0	0	0	0	0	0	0	0	0	0	0	0	0	0	0
BOP1	90.0187	45.6287	26.2575	23.842	54.4789	36.0236	42.0357	23.8304	22.6898	34.4453	23.9001	66.8911	28.7022	0	14.9016	7.11899	19.4592	52.9395	60.0331	21.2144	6.07718	10.2121	25.2823	40.9781	42.9329	10.5172	17.7181	24.7478	64.7084	70.6714	0	12.7435	46.5498	65.2831	8.02648	27.1989	0	0	0	0	0	0	0	0	0	13.6658	0	71.1073	0
BORA	0	0	0	5.29822	0	0	18.3429	0	31.1984	0	1.32778	1.55561	0	24.5166	10.9278	0	0	0	0	0	0	0	6.50117	0	18.1919	7.8879	0	0	0	0	0	0	0	0	10.9836	0	0	0	0	0	0	0	0	0	0	0	0	0	0
BORCS5	7.36002	0	2.62575	4.16289	0.825438	0	9.17143	0	0	0	0	0	0	0	0	0	0	0	0	0	3.79824	8.85049	0	0	0	0	0	0	0	0	0	0	0	0	0	0	0	0	0	0	0	0	0	0	0	0	0	0	0
BORCS6	113.231	79.0155	196.931	68.4984	75.1149	82.5057	76.4286	99.0844	167.337	174.253	272.195	155.561	146.791	108.439	155.97	89.6993	90.4853	178.323	129.382	183.858	150.41	151.82	107.63	157.842	140.442	17.0904	106.309	88.2672	48.7728	137.453	187.835	73.1368	135.472	130.566	133.915	112.839	210.452	115.88	85.6159	97.5047	106.184	146.987	49.6215	225.484	108.216	143.035	125.652	90.8594	0
BORCS7	35.1016	126.87	0	49.5762	97.4017	25.5651	74.1357	3.7627	51.052	196.541	75.6835	51.335	82.8264	81.0935	55.6326	85.4279	5.83776	54.3327	208.046	96.1719	89.6384	133.438	127.856	120.658	81.4998	59.1592	35.4363	12.3739	27.0423	84.9354	127.047	94.1913	97.2771	97.1994	74.3505	98.1366	21.9221	156.999	1.64646	73.4818	68.7071	0	0	0	64.9296	17.31	0	0	0
BORCS8	5.0954	14.4676	18.3802	12.1102	0.825438	0	12.9929	0	0	28.3667	19.9167	18.6673	19.6815	6.60064	0.993439	8.54279	0	12.5383	22.7712	2.82859	0.759648	15.6586	7.22352	30.3542	0	0	0	0	0	0	0	0	0	0	7.18158	5.51329	0	0	0	0	0	0	0	0	0	0	0	0	0
BPGM	0	0	0	0	0	0	0	0	0	0	0	0	0	0	0	0	0	0	0	0	0	0	0	0	0	0	0	0	0	0	0	0	0	0	0	0	0	0	0	0	0	0	0	0	0	0	0	0	0
BPHL	67.9387	63.435	49.8892	85.15	50.3517	1.16205	29.0429	20.0677	2.83622	0	23.9001	0	22.9618	39.6038	6.95408	24.9165	10.7026	36.2218	32.0866	25.4573	15.9526	40.8484	23.8376	34.9073	24.0133	32.8662	19.5832	14.8487	9.17508	28.5279	35.865	13.2976	18.5005	34.8177	18.5876	39.6957	0	0	0	35.3278	0	0	0	0	33.0344	22.7763	0	0	0
BPI	0	0	0	0	0	0	0	0	0	0	0	0	0	0	0	0	0	0	0	0	0	9.5313	0	0	0	0	0	0	0	0	0	0	0	0	0	0	0	42.9879	0	0	0	0	0	0	0	0	0	0	0
BPIFA1	0	0	0	0	0	0	0	8.77963	0	0	0	0	0	0	9.93439	0	0	0	0	1.41429	0	0	0	0	0	0	0	0	0	0	0	0	0	0	0	0	0	0	0	0	0	0	0	0	0	0	0	0	0
BPIFA2	0	0	28.8832	0	0	0	0	0	0	0	0	0	0	2.82884	0	0	10.7026	0	0	0	0	0	0	0	0	0	0	0	0	0	0	0	0	0	0	0	0	0	0	0	0	0	0	0	0	0	0	0	0
BPIFA3	0	0	0	0	0	0	0	0	0	0	0	0	0	0	10.9278	0	0	0	0	0	0	0	0	0	0	0	0	32.9971	0	0	0	0	0	0	0	0	0	0	0	0	0	0	0	0	0	0	0	0	0
BPIFB1	0	0	0	0	0	0	0	0	0	0	0	0	12.301	0	0	0	12.6485	0	0	0	0	0	0	0	0	27.6076	0	0	0	6.48362	0	0	0	0	0	0	0	0	0	0	16.2399	0	0	0	0	0.911051	2.02665	0	0
BPIFB2	0	1.11289	0	0	0	0	1.52857	0	0	0	0	0	0	0	0	0	0	0	0	0	0	0	0	0.758854	0	0	0	0	0	0	0	0	0	0	0	0	0	0	0	0	0	0	0	0	0	0	0	0	0
BPIFB3	0	0	0	0	0	0	0	0	0	0	0	0	0	0	0	0	0	0	0	0	0	0	0	0	0	0	0	0	0	0	0	0	0	0	0	0	0	0	0	0	0	0	49.6215	0	0	0	0	0	0
BPIFB4	0	0	0	0	0	0	0	0	0	0	0	0	0	0	0	0	0	0	0	0	0	0	0	0	0	0	0	0	0	0	0	0	0	0	0	0	0	0	0	0	0	0	0	45.5523	0	0	0	0	0
BPIFB6	0	0	0	0	0	0	0	0	0	0	0	0	0	0	0	0	0	0	9.31548	0	0	0	0	0	0	0	0	0	0	0	0	0	0	0	0	0	0	0	0	0	0	0	0	0	0	0	0	0	0
BPIFC	0	0	0	0	0	20.9169	0	0	0	0	0	0	0	0	0	0	0	0	0	0	0	0	0	0	0	0	0	0	0	0	0	0	0	0	0	0	0	0	0	0	0	0	0	0	0	0	0	0	0
BPNT1	0	0	2.62575	0	0	1.16205	7.64286	0	2.83622	2.02619	1.32778	0	19.6815	0	0.993439	1.4238	0.97296	16.7177	2.07011	0	1.5193	7.48888	0	5.31198	0.727677	0	0	13.1988	10.6238	0	0	0	0	0	0	13.967	0	0	0	0	0	0	0	0	0	0	0	0	0
BPTF	0	6.67737	2.62575	0	0	0	0	0	0	0	0	1.55561	0	0	0	0	0	9.75202	0	0	0	0	0	0	0	0	0	0	0	0	0	0	0	0	0	0	24.1143	0	0	22.6098	0	0	0	79.7165	0	0	0	0	0
BPY2	0	0	0	0	0	0	0	0	0	0	0	0	0	0	0	0	0	0	0	0	0	0	0	0	0	0	0	0	0	0	0	0	0	0	0	0	0	0	0	0	0	0	0	0	0	0	0	0	0
BPY2B	0	0	0	0	0	0	0	0	0	0	0	0	0	0	0	0	0	0	0	0	0	0	0	0	0	0	0	0	0	0	0	0	0	0	0	0	0	0	0	0	0	0	0	0	0	0	0	0	0
BPY2C	0	0	0	0	0	0	0	0	0	0	0	0	0	0	0	0	0	0	0	0	0	0	0	0	0	0	0	0	0	0	0	0	0	0	0	0	0	0	0	0	0	0	0	0	0	0	0	0	0
BRAF	4.52924	13.3547	0	7.56889	25.5886	0	9.93572	23.8304	0	0	0	0	0	0	0	0	0	27.8629	0	15.5572	0	0	0	29.5953	11.6428	0	0	0	0	0	0	0	0	0	0	13.967	0	0	0	0	0	0	0	0	27.3388	0	0	0	0
BRAP	0	0	0	3.406	14.0324	0	0	13.7966	14.1811	0	0	0	0	0.942948	0	19.2213	0	0	0	0	0	29.2747	0	0.758854	21.8303	0	0	0	21.7304	0	0	13.2976	0	0	13.5183	0	0	0	0	0	0	0	0	0	0	0	0	0	0
BRAT1	26.6093	11.1289	55.1407	31.7893	29.7158	8.13436	15.2857	22.5762	28.3622	30.3929	58.4224	20.2229	46.7436	56.5769	32.7835	39.8663	17.5133	19.504	75.5589	7.07147	63.0507	8.16968	34.6729	33.3896	28.3794	0	0	22.273	23.1791	0	0	0	0	0	7.60403	8.82127	0	0	0	0	22.486	0	0	45.5523	0	0	0	3.95041	0
BRCA1	8.49233	18.9192	0	9.08267	0	0	8.40714	11.2881	0	0	0	20.2229	14.7611	8.48653	12.9147	42.002	15.5674	0	8.28042	19.8001	12.914	44.9333	0	0	0	0	0	0	0	0	0	11.0813	0	0	0	0	0	0	0	0	0	0	0	0	0	0	0	61.2313	0
BRCA2	0	0	0	0	0	0	4.58572	0	0	0	0	0	10.6608	0	0	0	0	0	0	0	0	0	0	0	0	0	0	0	0	0	8.51033	0	0	0	0	0	0	0	0	0	0	0	0	0	0	0	0	0	0
BRCC3	222.499	297.143	299.335	196.791	248.457	141.77	246.864	132.949	201.372	228.96	203.151	155.561	244.379	116.926	227.498	231.367	194.592	286.988	134.557	82.029	173.959	156.586	144.47	152.53	167.366	243.21	184.642	343.995	254.488	328.719	288.135	181.734	109.213	85.5935	223.896	198.111	339.793	233.63	503.816	313.711	204.872	526.307	599.969	583.069	378.186	314.313	295.891	195.545	452.09
BRD1	65.674	40.0642	0	139.646	95.7508	67.399	83.3072	164.305	2.83622	74.9692	47.8001	23.3341	0.820063	19.8019	0.993439	9.96658	52.5399	0	14.4907	33.943	2.27894	21.7858	28.8941	22.7656	22.558	110.431	165.058	205.407	265.594	73.9132	12.1576	53.7445	8.95188	0	10.9836	10.659	0	0	0	0	41.2243	0	0	40.997	0	18.221	0	0	0
BRD2	118.893	43.4029	112.907	63.9571	164.262	89.478	82.5429	32.6101	173.009	83.074	58.4224	130.671	208.296	119.754	72.5211	107.497	86.5935	18.1109	47.6124	42.4288	76.7244	72.1655	90.294	47.8078	68.4016	0	75.5352	61.0446	26.0765	4.53853	83.8875	83.11	48.9369	46.4236	67.5914	122.028	120.572	87.8449	69.1513	128.593	79.9501	61.6396	115.032	70.606	219.849	151.235	186.452	124.438	356.456
BRD3	84.9233	40.0642	2.62575	50.7116	13.207	1.16205	57.3214	36.3728	42.5433	8.10478	1.32778	40.4458	27.8822	25.4596	72.5211	37.7306	14.5944	57.119	113.856	104.658	54.6946	91.9089	20.9482	37.9427	69.1293	152.499	70.8725	0	60.3624	55.7591	32.2177	26.5952	20.8877	37.7192	46.8915	29.0367	111.803	56.0712	6.58584	0	66.2087	45.0443	0	0	0	0	0	0	0
BRD3OS	15.2862	45.6287	13.1287	14.3809	5.77807	0	20.6357	33.8643	17.0173	0	21.2445	24.8897	0	8.48653	41.7245	17.7975	14.5944	9.75202	25.8763	32.5287	58.4929	36.0828	19.5035	59.1906	13.8259	0	0	0	8.69218	26.5828	44.9832	20.5005	7.75829	0	32.5283	49.9872	0	33.6427	44.4544	50.872	32.4797	54.5273	0	0	67.2078	17.31	107.412	47.4049	136.207
BRD4	708.827	422.9	367.605	678.929	604.221	303.295	634.357	593.252	368.709	419.422	244.312	191.34	391.17	132.013	340.75	378.73	387.238	507.105	525.807	384.688	492.252	331.553	404.517	336.931	400.222	1001.76	750.689	694.589	872.115	1023.76	397.554	424.969	266.169	462.785	348.096	333.003	87.6885	414.927	330.938	390.019	314.804	341.388	577.414	448.69	304.144	251.45	119.572	300.231	2.89801
BRD7	7.36002	0	0	0	0	0	6.11429	0	0	0	0	10.8892	0	0	0.993439	0	0	0	0	0	5.31753	0	0	5.31198	0	0	0	0	0	11.0221	0	0	0	0	0	0	0	0	0	0	0	0	0	0	0	0	0	0	0
BRD8	40.197	2.22579	0	37.466	0.825438	30.2133	39.7429	0	0	32.4191	13.2778	0	18.0414	34.8891	34.7704	25.6284	0	9.75202	45.5423	12.7286	6.07718	43.5716	25.2823	50.0844	10.9152	0	87.6581	58.5698	50.2215	30.473	0	15.5139	0	72.5368	13.5183	21.6856	0	0	74.0907	74.8949	0	0	0	0	0	19.1321	0	73.0825	0
BRD9	282.512	211.45	99.7784	286.482	157.659	281.216	314.886	220.745	73.7417	202.619	146.056	66.8911	91.8471	82.9794	124.18	183.67	174.16	174.143	188.38	179.615	188.393	140.246	161.085	122.176	130.254	226.12	216.348	360.493	273.321	220.443	63.2196	142.395	82.9541	0	90.4035	76.0834	54.8053	24.2975	0	28.2622	0	0	0	107.048	36.4517	0	0	0	78.2464
BRDT	0	0	31.509	0	0	0	0	2.50847	0	0	0	4.66682	0	14.1442	0	0	5.83776	0	0	0	0	0	0	0	0	0	0.932533	8.24927	0	0	0	18.8383	0	0	6.33669	0	0	0	0	0	0	0	0	0	0	0	0	75.0577	0
BRF1	125.12	123.531	139.165	118.075	157.659	249.841	116.171	198.169	178.682	97.2573	148.712	126.004	212.396	158.415	137.095	138.82	166.376	202.006	108.681	132.944	115.466	184.499	135.802	108.516	69.1293	67.0471	32.6387	51.1455	71.9519	63.5394	104.555	79.7856	112.794	53.6773	96.7402	147.021	372.676	121.488	115.252	207.727	222.361	341.388	121.798	143.49	207.319	362.598	383.037	398.991	153.595
BRF2	44.7263	92.3702	47.2634	44.278	47.8754	40.6718	51.9714	61.4574	116.285	87.1264	63.7335	37.3346	81.1863	42.4327	46.6916	27.0522	42.8103	68.2641	69.3486	57.986	37.2227	34.0404	52.0094	22.7656	28.3794	85.4522	67.1424	75.8933	69.5374	105.683	37.0807	80.8937	44.1626	0	79.4199	73.8781	48.2287	50.4641	0	209.141	39.9751	0	69.9212	43.2747	0	126.636	0	67.1569	2.89801
BRI3	9.05849	7.79026	0	7.19044	0	0	0	0	0	0	0	20.2229	0	17.916	8.94095	0	0	0	0	11.3143	10.6351	0	9.39058	9.10625	0.727677	0	0	0	0	0	0	0	0	0	0	0	0	0	0	0	0	0	0	0	0	0	0	0	46.3682
BRI3BP	63.9756	99.0476	57.7664	70.7691	118.863	111.557	57.3214	82.7794	93.5952	40.5239	42.489	292.454	156.632	138.613	195.708	121.023	108.972	64.0847	49.6825	53.7431	107.87	74.8888	111.242	136.594	100.419	132.78	93.2533	55.2701	27.0423	24.6377	57.7487	20.5005	36.4043	40.6206	114.483	66.8946	151.263	52.3331	0	117.288	82.4486	90.0886	99.243	109.325	82.0163	201.342	0	0	0
BRICD5	167.582	234.821	183.802	79.0949	92.4491	132.474	135.279	131.694	113.449	206.672	185.889	164.894	141.051	135.784	95.3702	123.87	79.7828	41.7944	102.47	145.672	97.9945	163.394	36.84	62.2261	87.3212	107.801	160.396	178.184	84.9902	147.826	127.655	153.476	72.8086	147.975	135.183	91.1531	328.832	228.023	288.13	80.5474	82.4486	165.953	178.186	252.815	259.718	174.922	188.478	428.619	217.351
BRINP1	5.0954	18.9192	0	0	4.12719	0	0	0	0	0	0	0	0	0	0	0	0	73.8367	97.295	84.8576	47.8578	40.8484	16.6141	22.0068	8.00445	0	0	0	0	0	12.7655	72.5827	54.9049	65.2831	19.0101	43.3712	81.1119	1.86904	47.7473	0	34.9782	40.3028	0	0	125.303	42.8194	0	0	0
BRINP2	0	0	0	0	0	0	0	0	0	0	0	10.8892	0	0	0	0	0	0	0	0	3.79824	0	0	0	0	22.349	0	0	0	0	0	0	0	0	0	0	0	0	0	0	0	0	0	0	0	0	0	0	5.79603
BRINP3	0	0	0	0	0	24.4031	0	0	0	0	0	0	0	0	0	0	0	0	0	0	0	0	0	0	0	0	0	0	0	0	0	0	0	0	0	0	0	0	0	0	0	0	0	0	0	0	0	0	0
BRIP1	0	0	0	0	0	0	0	0	2.83622	2.02619	0	0	0.820063	0	0	0	0	1.39315	0	0	0	0	0	0	0	0	0	0	0	0	0	0	0	0	0	0	0	0	0	0	0	0	0	0	0	0	0	0	0
BRIX1	10.757	0	0	19.3007	14.8579	1.16205	10.7	0	0	34.4453	15.9334	9.33364	0	11.3154	1.98688	20.6451	0	94.7339	19.666	15.5572	12.914	17.0202	0	15.9359	6.54909	0	19.5832	0	11.1067	67.4296	0	24.3789	47.1466	0	0	0	0	0	0	16.9573	0	0	0	0	0	20.0431	0	0	0
BRK1	109.834	68.9994	0	98.774	37.1447	40.6718	122.286	12.5423	28.3622	103.336	90.2891	59.1131	54.9442	38.6609	48.6785	77.597	43.7832	169.964	242.202	219.215	167.122	119.822	176.976	106.998	121.522	63.1032	79.2653	102.291	104.306	87.5288	52.2777	33.244	23.2749	63.8324	50.6935	30.5069	85.4963	0	88.9088	0	0	0	0	0	0	58.3073	0	77.0329	0
BRMS1	391.78	387.287	378.108	752.347	747.847	629.832	502.9	916.844	212.716	162.096	216.428	283.12	334.586	343.233	272.202	354.526	831.881	246.587	271.184	257.401	312.975	269.6	426.91	399.916	317.267	687.562	358.093	584.873	656.26	354.005	386.004	205.559	399.254	236.47	392.875	251.774	96.4574	149.523	250.262	245.881	146.159	52.1566	65.4102	86.5493	195.928	102.949	36.4797	0	0
BRMS1L	185.133	262.643	364.979	236.149	179.945	85.9918	151.329	155.525	252.424	289.746	459.412	479.127	533.041	490.333	308.96	344.559	256.862	331.569	380.9	453.988	326.648	265.515	257.157	289.882	341.281	234.008	198.63	168.285	231.791	221.091	420.653	499.214	405.818	616.563	318.524	545.448	624.781	919.568	892.381	962.329	737.04	886.661	710.49	1109.2	822.441	889.186	893.753	1479.43	1046.18
BROX	24.9108	1.11289	2.62575	0.378444	0.825438	0	8.40714	18.8135	2.83622	4.05239	38.5057	1.55561	0	0	19.8688	0	0	19.504	22.7712	0	9.11577	0	0	6.07083	0	19.7197	0	0	0	0	0	0	0	0	14.7856	0	0	0	0	0	0	0	0	0	0	0	0	0	2.89801
BRPF1	59.4463	57.8705	2.62575	55.6313	44.5737	1.16205	32.8643	124.169	31.1984	4.05239	13.2778	7.77803	43.4634	49.0333	20.8622	68.3423	44.7562	37.6149	38.297	39.6002	56.9736	23.1474	7.94588	17.4536	32.7455	11.8318	99.781	0	19.7989	27.2312	44.3753	28.8115	53.7113	0	54.0731	42.2686	0	0	0	0	0	0	0	0	0	17.31	0	45.4297	0
BRPF3	64.5417	60.0963	31.509	40.4936	78.4166	103.423	35.9214	53.932	121.957	89.1526	18.5889	71.5579	20.5016	48.0903	71.5276	58.3757	23.3511	104.486	25.8763	0	51.656	26.5515	115.576	58.4318	57.4865	21.0344	90.4557	66.8191	7.72638	0	12.1576	57.0689	8.35509	20.3103	29.5712	29.7718	30.691	44.857	164.646	28.2622	0	59.2688	0	27.3314	0	34.62	66.8795	0	63.7563
BRS3	0	0	0	0	0	0	0	0	0	0	0	0	0	0	0	0	0	0	0	0	0	0	0	0	0	0	0	0	0	0	0	0	0	0	0	0	0	0	0	0	0	0	0	0	0	0	0	0	0
BRSK1	839.609	807.961	1454.66	583.561	567.076	651.911	877.4	632.133	717.564	735.509	564.307	561.574	628.989	571.426	555.333	490.498	516.642	587.907	764.904	564.303	619.872	656.298	616.167	669.31	785.891	799.307	732.971	720.162	726.763	750.803	810.913	924.737	725.102	1639.33	746.04	826.259	1661.7	1332.63	1164.05	1136.14	1185.51	1301.54	1630.74	1405.29	1354.41	1351.09	1434.87	1102.16	370.946
BRSK2	23.2124	10.016	0	21.9498	0	0	14.5214	7.5254	31.1984	34.4453	0	0	13.121	0	4.9672	5.69519	0	4.17944	0	0	9.11577	12.9353	8.66823	39.4604	13.8259	0	0	0	8.69218	13.6156	0	0	0	0	5.4918	0	37.2676	0	0	0	0	0	0	0	0	22.7763	0	0	0
BRWD1	0	0	0	0	0	0	0	0	2.83622	0	0	0	0	0	0	0	0	12.5383	0	0	0	0	0	0	0	18.4051	0	0	0	0	0	21.6086	0	0	19.855	9.92392	0	0	0	0	0	0	0	0	28.4779	0	0	0	0
BRWD3	1.13231	0	0	16.2731	0	0	0	0	0	0	0	0	0	0	0	0	0	0	0	0	0	0	0.722352	4.55313	9.4598	0	0	0	15.9357	0	16.4128	0	0	0	0	0	0	0	0	0	0	0	0	0	0	0	0	0	0
BSCL2	800.544	746.752	653.811	476.083	415.195	281.216	611.429	253.355	470.812	662.566	604.141	308.01	326.385	226.307	233.458	334.592	144.971	477.849	514.421	506.317	439.836	326.787	305.555	437.1	432.24	323.404	580.968	419.888	494.006	354.005	613.351	626.095	620.067	922.668	620.151	596.538	100.842	456.046	339.171	339.147	336.04	386.433	539.07	428.191	531.967	548.453	516.796	515.528	115.921
BSDC1	102.474	109.064	0	59.4158	60.257	69.7231	107	66.4744	45.3795	101.31	96.928	32.6677	15.5812	30.1743	32.7835	46.9853	58.3776	68.2641	43.4722	42.4288	113.187	110.291	39.7294	97.8922	59.6695	48.642	83.928	105.591	105.755	36.9566	38.2965	16.0679	12.5326	78.3398	39.7099	64.6893	89.8807	57.9402	1.64646	0	24.9844	128.021	69.9212	0	25.0605	0	0	0	0
BSG	993.603	876.961	640.682	825.009	720.607	355.588	813.2	652.201	887.737	1199.51	727.624	672.022	969.315	528.994	717.263	752.477	542.912	1191.14	931.548	1279.94	1019.45	874.156	1079.92	1092.75	1210.85	563.985	750.689	448.76	839.278	690.505	476.578	339.089	244.088	132.017	381.046	398.795	175.377	368.201	139.949	52.2851	151.156	168.323	218.786	0	217.571	269.671	275.624	63.2065	2.89801
BSN	33.4032	16.6934	13.1287	26.8696	34.6684	23.241	84.0714	3.7627	53.8882	44.5763	30.539	20.2229	62.3248	26.4025	85.4358	37.0187	34.0536	40.4012	46.5774	76.3718	52.4157	64.6767	40.4517	34.9073	35.6562	0	20.5157	0	46.3583	27.8796	82.0639	43.7713	37.0011	33.3669	67.5914	140.773	0	89.7139	103.727	55.1114	53.7165	199.143	130.82	91.1046	17.0867	137.569	85.1193	79.0081	89.8384
BSND	0	0	0	0	0	0	0	0	0	0	0	0	0	0	7.94751	0	0	0	0	0	0	0	0	0	0	0	0	23.098	0	0	0	0	0	0	0	0	0	0	0	0	0	0	0	0	0	0	0	0	0
BSPH1	0	0	0	0	0	0	0	0	0	0	17.2612	0	0	11.3154	0	0	0	0	0	0	0	0	0	6.07083	0	0	0	0	0	0	0	0	0	0	0	0	0	0	0	0	0	0	0	63.7732	0	0	0	0	0
BSPRY	0	0	0	0	0	0	0	0	0	0	0	0	0	0	0	0	0	0	0	0	0	0	0	0	0	0	0	0	0	0	0	0	0	0	0	0	0	0	0	28.2622	0	0	0	0	0	0	0	0	0
BST1	0	8.90315	0	0	0	0	8.40714	0	0	0	0	12.4449	0	0	0	10.6785	0	0	0	0	0	19.7434	0	0	0	0	0	0	0	0	0	0	0	0	0	0	0	0	0	0	0	0	0	0	0	17.31	0	0	0
BST2	0	1.11289	2.62575	0	0	1.16205	0	0	0	2.02619	1.32778	0	0	0	0	0	0	0	0	0	0	0	0	0	0.727677	0	0	0	0	0	0	0.554067	0	27.564	0	0.367553	0	0	0	0	0	0	0	0	0	0	0	1.9752	0
BSX	0	0	0	0	0	38.3477	0	0	0	0	0	0	0	0	0	0	0	0	0	0	0	0	0	0	0	0	0	0	6.27769	0	0	0	0	0	0	0	0	0	0	0	0	0	0	0	0	0	0	0	0
BTAF1	52.0863	58.9834	2.62575	49.5762	16.5088	22.079	71.8429	45.1524	2.83622	72.943	0	0	33.6226	43.3756	12.9147	38.4425	73.945	112.845	71.4187	57.986	19.7508	99.3978	59.9552	43.2547	44.3883	0	29.8411	31.3472	0.482899	23.9894	24.3152	72.0287	47.1466	39.1699	32.1059	55.868	28.4988	0	77.3836	28.2622	63.7103	0	0	0	1.13912	0	26.3465	0	0
BTBD1	34.5355	1.11289	2.62575	13.624	16.5088	2.3241	31.3357	18.8135	25.526	2.02619	18.5889	49.7794	3.28025	28.2884	20.8622	22.7808	27.2429	37.6149	45.5423	48.086	15.193	11.5737	13.7247	31.113	24.741	0	42.8965	0	4.34609	50.5722	31.6098	0	0	39.1699	18.5876	0.367553	19.7299	0	0	0	0	0	101.499	0	0	0	0	0	0
BTBD10	0.566156	20.0321	0	9.46111	0	17.4308	15.2857	0	36.8709	22.2881	21.2445	0	9.0207	13.2013	0.993439	16.3737	5.83776	27.8629	97.295	110.315	21.2701	38.806	41.8964	35.6662	34.2008	53.9006	18.6507	29.6974	0	28.5279	11.5497	10.5273	73.4054	53.6773	31.261	44.8414	0	26.1666	55.9796	14.1311	32.4797	0	0	0	0	0.911051	0	77.0329	0
BTBD11	0	8.90315	0	0	0	0	9.17143	2.50847	0	28.3667	15.9334	0	10.6608	0	0	0	0	0	16.5608	25.4573	0	0	0	16.6948	0	26.293	0	0	14.0041	18.8025	21.8837	11.6354	0	0	21.1223	0	0	0	0	0	0	0	0	0	0	0	0	0	0
BTBD16	0	0	0	0	0	0	0	0	0	0	0	0	0	0	0	0	0	0	0	15.5572	0	0	0	0	0	0	0	0	0	0	0	0	0	0	0	0	0	0	0	0	0	0	0	0	0	0	0	0	0
BTBD17	107.003	34.4997	23.6317	98.3955	47.8754	15.1067	93.2429	33.8643	45.3795	190.462	118.173	94.892	59.0446	60.3487	62.5867	41.2901	83.6746	65.4778	83.8393	50.9146	46.3385	24.5091	36.1176	50.8432	24.0133	0	70.8725	87.4423	67.6058	73.9132	17.6285	26.5952	35.2107	0	21.5448	23.1558	0	0	0	0	0	0	0	0	12.5303	0.911051	0	13.8264	0
BTBD18	0	0	0	0	0	0	0	0	0	0	0	0	0	0	0	0	0	0	0	0	0	0	0	0	0	0	0	0	0	0	0	0	0	0	0	0	0	0	0	0	0	0	0	0	0	0	0	0	0
BTBD19	6.22771	8.90315	0	10.5964	0	17.4308	32.8643	8.77963	0	28.3667	18.5889	29.5565	45.9235	59.4057	80.4686	78.3089	47.6751	26.4698	10.3505	15.5572	79.763	38.1252	84.5152	58.4318	46.5713	15.7758	0	0.824927	14.487	21.3959	0	0	17.307	0	19.855	13.2319	0	0	0	0	0	0	0	47.8299	0	0	0	0	0
BTBD2	13.0216	14.4676	2.62575	4.16289	39.621	16.2687	0	2.50847	0	24.3143	11.95	0	11.4809	14.1442	0	28.476	0	12.5383	52.7877	16.9715	17.4719	17.701	25.2823	25.0422	6.54909	0	12.1229	20.6232	7.24348	0	0	13.2976	0	0	0	3.67553	0	0	0	0	0	106.684	128.565	38.7194	19.365	0	0	0	0
BTBD3	65.674	8.90315	0	45.4133	10.7307	2.3241	23.6929	13.7966	0	2.02619	37.1779	45.1126	12.301	0.942948	61.5932	29.1879	11.6755	84.9819	53.8228	57.986	23.5491	36.0828	33.9506	31.113	6.54909	22.349	18.6507	47.0209	18.8331	31.1214	10.9419	31.5818	31.63	58.0295	23.2345	5.88084	0	41.1189	0	4.23934	0	0	0	0	0	0	0	57.2809	0
BTBD6	36.8001	34.4997	0	32.1678	0	0	14.5214	0	0	44.5763	23.9001	0	30.3423	0	17.8819	7.11899	0	18.1109	61.0681	15.5572	31.9052	38.1252	15.1694	3.03542	16.7366	23.6637	0	23.098	31.8713	7.13198	0	0	26.8556	0	9.29381	15.4372	0	0	0	0	0	0	0	56.9403	0	17.31	0	0	0
BTBD7	4.52924	25.5966	0	4.91978	0	1.16205	5.35	0	0	0	0	0	8.20063	38.6609	0	0	0	0	24.8413	0	0	9.5313	5.77882	6.82969	3.63839	27.6076	0	0	5.31189	16.8574	0	0	0	0	7.60403	0	0	0	0	0	0	0	0	0	0	0	0	0	0
BTBD8	7.36002	1.11289	0	2.27067	0	0	0	0	34.0346	0	0	14.0005	0	0	0	5.69519	0	0	0	0	31.9052	25.8707	0	0	0	0	0	0	0	0	0	0	11.339	0	0	0	0	0	0	0	0	71.1226	2.25552	0	0	0	0	0	0
BTBD9	5.0954	0	0	5.29822	0	0	0	0	0	0	0	0	0	0	0	17.0856	0	15.3246	4.14021	16.9715	0	19.0626	2.16706	0	0	0	0	0	0	0	0	0	0	0	17.7427	5.88084	0	0	0	0	19.9875	0	0	0	0	0	0	0	0
BTC	0	0	0	0	0	0	0	0	0	0	0	0	0	0	7.94751	4.98329	0	15.3246	23.8062	9.90005	0	10.2121	0	0	3.63839	0	0	0	0	0	0	0	0	0	0	0	0	0	0	0	0	0	0	0	0	0	0	0	0
BTD	10.1908	0	0	0.378444	0	0	0	0	0	0	0	0	0	0	0	0	0	0	0	0	0	0	0	0	0	0	0	0	0	0	0	15.5139	0	0	0	0	74.5353	0	0	0	0	0	0	0	0	0	0	0	0
BTF3	2.83078	3.33868	13.1287	2.27067	5.77807	2.3241	6.87857	5.01693	8.50866	12.1572	5.31113	9.33364	6.56051	3.77179	6.95408	2.1357	5.83776	32.0424	35.1918	1.41429	3.03859	11.5737	1.4447	0.758854	4.36606	0	0	0	0	0	0	0	0	0	0	0	0	0	0	33.9147	0	2.37075	0	173.099	0	0.911051	0	0	0
BTF3L4	14.72	3.33868	63.0179	32.9247	0.825438	36.0236	11.4643	23.8304	2.83622	6.07858	3.98334	4.66682	0	0	1.98688	9.25468	1.94592	2.78629	24.8413	2.82859	0.759648	14.2969	10.1129	13.6594	2.18303	32.8662	45.6941	21.4481	0	25.9345	0	0	0	0	13.0958	0	0	0	24.6969	0	0	0	2.25552	0	0	0	0	0	0
BTG1	0	0	0	0	0	0	0	8.77963	0	0	0	0	0	0	0	0	0	0	0	0	0	8.16968	0	0	0	0	0	0	0	0	0	0	0	0	0	0	0	0	0	0	0	0	0	0	0	0	0	0	0
BTG2	409.897	656.608	509.395	260.37	324.397	350.94	389.021	339.897	252.424	279.615	200.495	94.892	132.85	105.61	71.5276	124.582	89.5124	82.1956	49.6825	63.6432	113.187	88.5049	98.2399	62.9849	71.3124	262.93	232.201	188.083	198.471	215.904	45.591	0	17.307	26.1133	40.5548	25.3611	0	0	24.6969	39.5671	1.24922	0	0	31.8866	0	10.9326	28.3731	0	43.4702
BTG3	15.8524	0	0	4.91978	0.825438	0	4.58572	0	0	0	0	0	0	0	0.993439	0	0	0	0	1.41429	0	0	0	0	0	0	0	0	0	0	0	0	0	0	0	0	0	0	0	0	0	0	0	0	0	0	0	0	0
BTG4	0	0	0	0	11.5561	0	0	0	0	0	0	0	0	0	0	0	0	0	0	0	0	0	0	0	0	0	0	0	0	0	0	23.8249	0	0	0	0	0	0	0	0	0	0	0	0	0	0	0	39.5041	0
BTK	5.66156	0	2.62575	0	0	0	0	0	0	30.3929	17.2612	0	0	0	0	0	0	0	8.28042	0	0	0	6.50117	0	0	0	0	0	0	0	0	0	0	14.5074	0	0	0	0	0	0	39.9751	28.449	0	0	0	0	0	0	0
BTLA	0	0	0	0	0	0	0	0	0	0	0	0	0	0	0	0	0	0	0	0	0	0	0	0	0	23.6637	0	0	0	0	0	0	0	0	0	0	0	0	0	0	0	0	0	0	0	0	0	0	0
BTN1A1	0.566156	0	0	0	0	0	0	0	0	0	0	0	0	0	0	0	0	0	16.5608	0	12.914	0	0	0	0	0	0	0	20.2818	10.3738	0	0	0	0	0	0	0	0	0	0	0	0	0	0	0	0	0	0	0
BTN2A1	27.1755	35.6126	2.62575	34.06	41.2719	0	19.8714	25.0847	59.5606	38.4977	114.189	17.1117	52.4841	36.775	27.8163	27.0522	39.8914	101.7	79.6991	16.9715	95.7156	91.2281	102.574	39.4604	33.4731	1.31465	0	0.824927	9.17508	29.1763	37.0807	52.6363	42.3722	15.9581	8.02648	34.9175	87.6885	0	0	0	0	0	0	0	61.5122	110.237	42.5597	0	63.7563
BTN2A2	300.062	267.095	341.347	172.949	184.073	110.395	326.35	178.101	0	0	14.6056	0	13.121	13.2013	24.836	49.121	13.6214	0	1.03505	0	22.0298	23.8282	0	3.03542	0	182.736	121.229	260.677	159.357	309.917	27.9625	39.3387	28.646	24.6625	23.657	13.2319	0	0	0	0	23.7352	0	0	0	0	0	0	0	0
BTN3A1	0	1.11289	0	0	0	3.48615	0	0	0	0	0	0	0	0	0	0	0	0	0	21.2144	12.914	0.680807	0	0.758854	0	0	0	14.8487	0	0	0	0	0	0	0	0	0	0	0	0	0	0	0	107.048	0	0	0	0	0
BTN3A2	0	0	0	5.29822	0	1.16205	0	0	0	16.2096	0	0	16.4013	0	6.95408	0	18.4862	1.39315	0	26.8716	0	7.48888	0	0	4.36606	0	0	0	0	35.0115	0	0	0	0	0	0	0	0	0	0	0	0	0	0	0	0	0	0	0
BTN3A3	0	0	0	0	0	0	0	0	0	0	0	0	7.38057	0	0	0	0	0	0	0	0	0	0	0	0	0	0	0	0	0	0	0	0	0	0	0	0	0	0	0	0	0	0	0	0	0	0	0	0
BTNL10	0	0	10.503	0	0	0	0	0	0	0	0	0	0	0	0	0	0	0	0	0	0	0	0	0	0	0	0	16.4985	0	0	0	0	0	0	0	0	0	0	0	0	0	0	0	0	0	0	0	0	0
BTNL2	0	0	0	0	0	19.7549	0	0	0	0	0	0	1.64013	0	0	0	0	0	18.631	0	0	0	0	5.31198	0	0	0	0	0	0	0	0	0	0	0	0	0	0	26.3433	0	0	0	0	0	21.6432	0	50.6663	0	0
BTNL3	0	0	0	0	0	0	0	0	0	0	0	0	0	0	0	0	0	0	0	0	0	0	0	0	0	0	12.1229	0	0	0	0	0	0	0	0	0	0	0	0	0	0	0	0	0	0	0	0	0	0
BTNL8	0	0	0	0	0	0	0	0	0	0	0	0	0	21.6878	5.96064	0	0	0	0	0	0	0	0	0	0	0	0	0	0	0	0	0	0	20.3103	0	0	0	46.726	0	0	0	0	0	0	0	0	0	0	0
BTNL9	0	0	0	0	0	0	0	0	0	0	0	17.1117	13.9411	0	0	0	0	6.96573	10.3505	26.8716	10.6351	20.4242	31.7835	8.3474	28.3794	27.6076	0	14.0238	8.20928	14.264	14.5891	48.7579	20.2909	18.8596	41.3997	56.2356	162.224	67.2854	97.1411	210.554	134.916	49.7858	148.865	125.269	263.136	184.032	97.2792	96.785	0
BTRC	0	1.11289	0	0	0	0	0.764286	1.25423	17.0173	28.3667	0	0	0	0	0	0.711899	13.6214	0	11.3856	1.41429	0.759648	14.2969	13.7247	0	5.09374	0	0	0	0	0	12.1576	0	5.96792	0	0	0	0	0	0	0	0	0	0	0	0	0	0	0	0
BUB1	0	0	0	0	0	0	0	0	0	0	0	0	0	1.8859	0	0	0	1.39315	0	0	0.759648	0	0	0	0	0	0	0	0	0	0	0	0	0	0	0	0	0	0	0	0	0	0	0	0	0	0	0	0
BUB1B	0	1.11289	0	5.67667	0	42.9959	0	0	2.83622	0	11.95	0	0	13.2013	0	0	16.5403	0	0	0	0	0.680807	0	0	0.727677	0	0	0	0	0	0	0	0	0	0	0	0	0	0	0	0	0	0	0	0	0	0	59.2561	0
BUB3	0	1.11289	0	0	0	0	8.40714	0	0	0	0	1.55561	0	0.942948	0	0	20.4322	0	0	1.41429	0	0	0	0	0	0	23.3133	0	0	10.3738	0.607881	0	0	31.9162	0	0	0	0	0	0	0	0	0	0	0	0	0	65.1817	0
BUD13	0	0	0	0	0	20.9169	8.40714	0	0	0	0	0	0	0	0	0	0	0	0	0	0	0	0	12.1417	5.82142	0	20.5157	20.6232	0	0	0	0	0	0	0	0	0	0	0	0	0	0	0	0	0	0	0	0	0
BUD23	193.059	144.676	2.62575	270.209	218.741	111.557	210.943	194.406	19.8535	220.855	180.578	180.45	224.697	188.59	193.721	253.436	209.186	128.169	164.573	125.872	218.778	182.456	207.315	208.685	193.562	103.857	137.082	170.76	214.89	129.672	125.223	97.5157	78.1797	39.1699	114.905	87.8451	41.6521	0	80.6765	32.5016	43.7227	30.8198	0	50.1075	128.72	126.636	109.439	57.2809	0
BUD31	53.2186	27.8224	0	42.3858	42.9228	0	45.8572	0	59.5606	0	47.8001	46.6682	74.6258	0	0	32.7473	13.6214	16.7177	21.7361	50.9146	59.2525	58.5494	30.3388	33.3896	12.3705	28.9223	23.3133	0	15.4528	20.7476	16.4128	13.2976	0	0	24.0794	0	0	0	0	0	0	0	0	0	0	33.7089	0	0	0
BVES	29.4401	0	0	18.9222	0	3.48615	15.2857	6.27117	0	0	34.5223	0	12.301	0	0	4.27139	13.6214	0	0	2.82859	0	0	0.722352	15.1771	0	14.4611	94.1858	34.6469	49.2557	63.5394	20.6679	23.8249	30.4364	34.8177	0	0	21.9221	0	0	0	31.2305	0	0	0	0	0	56.7462	43.4545	0
BX276092.9	0	0	0	0	0	0	0	0	0	0	0	0	0	0	0	0	0	0	0	0	0	0	0	0	0	0	0	21.4481	0	0	0	0	0	0	0	0	0	0	0	0	0	0	0	0	0	0	0	31.6033	0
BYSL	68.5048	80.1284	52.5149	100.666	49.5263	12.7826	91.7143	43.8982	5.67244	26.3405	79.6669	76.2247	67.2452	49.9762	41.7245	67.6304	56.4317	59.9053	62.1032	53.7431	32.6648	51.7413	26.0047	46.2901	55.3035	0	14.9205	15.6736	0	14.264	11.5497	8.86507	0	0	21.1223	0	0	0	32.9292	65.0032	0	0	0	145.767	0	0	0	0	0
BZW1	237.785	146.902	52.5149	119.967	75.1149	38.3477	185.721	42.6439	110.613	38.4977	142.073	54.4462	78.7261	106.553	122.193	86.1398	74.918	211.758	168.714	199.415	113.947	108.248	91.0164	163.913	64.7633	114.375	223.808	103.116	153.562	127.079	89.9663	140.179	131.294	171.187	78.575	32.7122	0	52.3331	0	66.4163	82.4486	0	0	154.878	156.059	101.127	30.3998	73.0825	86.9404
BZW2	38.4986	12.2418	0	10.218	13.207	0	15.2857	16.305	0	16.2096	0	0	32.8025	33.9461	20.8622	15.6618	0.97296	0	5.17527	36.7716	8.35612	15.6586	10.1129	17.4536	0	27.6076	0	0	4.34609	0	0	0	0	0	8.02648	8.82127	0	0	0	0	0	0	0	0	0	0	0	0	0
C10orf105	0	0	34.1347	0	0	0	0	0	0	0	0	0	0	0	0	0	14.5944	0	0	0	0	0	0	0	0	0	0	0	12.5554	0	0	0	0	0	0	0	0	0	0	0	0	0	0	0	0	0	0	0	0
C10orf113	0	0	0	0	0	0	0	0	0	4.05239	0	0	8.20063	0	0	0	0	0	0	0	0	0	0	3.03542	0	0	0	0	0	0	0	0	0	0	0	0	0	0	0	0	0	0	0	0	0	0	0	0	0
C10orf120	0	0	0	0	0	0	0	0	0	0	0	0	0	0	0	0	0	0	0	0	0	5.44646	0	0	0	0	0	0	0	0	0	0	0	0	0	0	0	0	0	0	0	0	0	0	30.7561	0	0	0	0
C10orf142	0	0	0	0	0	0	0	0	0	0	0	0	0	0	0	0	0	0	0	0	0	0	0	0	0	0	0	0	0	0	0	0	0	0	0	0	0	0	0	0	0	0	0	0	0	0	0	0	0
C10orf143	30.0062	33.3868	86.6497	25.7342	26.414	44.158	36.6857	1.25423	31.1984	24.3143	58.4224	12.4449	21.3216	24.5166	9.93439	7.11899	31.1347	30.6492	18.631	11.3143	25.828	11.5737	32.5059	34.9073	31.2901	43.3834	0	0	7.24348	43.4402	21.2758	40.4469	0	0	19.0101	29.0367	0	0	0	107.397	0	28.449	54.1326	0	31.8952	33.7089	0	45.4297	0
C10orf25	0	0	0	0	0	0	0	0	0	0	0	0	0	0	0	0	5.83776	0	0	0	0	0	0	0	0	0	0	0	0	0	0	0	0	0	0	0	0	0	0	0	0	0	0	0	0	0	0	0	0
C10orf53	0	0	0	0	0	0	0	0	0	0	0	0	0	0	10.9278	0	0	0	0	0	0	0	0	6.07083	0	0	0	0	0	0	0	0	0	0	0	0	0	0	0	0	0	0	0	0	0	20.9542	0	0	0
C10orf55	0	0	0	0	0	0	0	0	0	0	0	0	0	0	0	0	0	0	0	0	0	0	0	0	0	0	13.988	0	0	0	0	0	0	0	0	6.2484	0	0	39.515	0	0	0	0	0	0	0	0	0	0
C10orf62	3.96309	0	0	0	0	0	0	0	0	0	0	38.8902	0	0	12.9147	12.8142	0	0	0	0	0	0	0	0	0	1.31465	0	0	0	0	15.197	0	0	0	0	0	0	0	0	0	0	0	0	0	1.13912	0	0	0	0
C10orf67	0	0	0	0	0	0	0	0	0	0	0	0	0	0	0	0	0	0	0	0	0	0	0	0	0	0	0	0	0	0	0	0	0	0	0	0	0	0	0	0	0	0	0	0	0	0	0	0	0
C10orf71	0	0	0	0	0	15.1067	0	0	0	0	0	0	0	0	10.9278	0	0	0	0	0	0	0	0	0	0	0	0	0	0	0	0	0	0	30.4655	0	0	0	0	0	0	0	0	0	0	0	0	0	0	0
C10orf82	10.1908	0	28.8832	0	0	1.16205	0	0	0	0	0	0	0	0	0	19.2213	13.6214	0	25.8763	15.5572	18.9912	0	0	0	0	0	0	0	0	0	0	0	0	0	0	0	0	0	0	0	0	0	0	0	0	0	0	0	0
C10orf88	31.1386	0	0	13.2456	10.7307	2.3241	16.05	0	79.4142	0	18.5889	0	12.301	8.48653	0	19.9332	16.5403	36.2218	35.1918	65.0575	25.828	15.6586	19.5035	18.9714	4.36606	18.4051	39.1664	31.3472	14.487	34.3632	12.7655	0	48.9369	0	49.8486	5.51329	0	0	0	1.41311	0	0	76.6878	0	0	0	0	0	0
C10orf90	0	0	0	0	0	0	0	0	0	0	0	0	0	0	0	7.11899	0	0	0	0	0	0	0	0	0	0	0	0	0	0	0	0	0	0	0	0	0	0	0	0	0	0	0	0	0	0	0	0	0
C10orf91	0	0	0	0	0	0	0	0	0	0	0	0	0.820063	0	0	0	0	1.39315	0	0	0	0	0	0	0	0	0	0	0	0	0	0	0	0	0	0	0	0	0	0	0	0	0	0	0	0	0	0	0
C10orf95	0	0	0	0	0	15.1067	0	0	0	0	0	0	0	0	0	0	0	0	0	15.5572	0	0	0	0	0	0	0	0	0	0	0	0	0	0	0	0	0	0	0	0	0	0	36.0884	0	0	0	0	0	0
C10orf99	0	0	0	0	17.3342	0	0	0	0	0	0	0	0	0	0	0	0	0	0	0	7.59648	0	0	0	0	0	0	0	0	0	0	0	0	0	0	0	0	0	0	0	0	0	0	0	0	0	0	0	0
C11orf1	100.21	70.1123	21.006	89.3129	45.3991	60.4267	103.179	66.4744	119.121	145.886	114.189	54.4462	35.2627	33.0032	39.7376	50.5448	39.8914	183.895	146.978	74.9575	138.256	122.545	119.188	69.0557	99.6918	109.116	47.5592	107.241	89.8192	81.6936	88.1427	77.5693	37.0011	31.9162	49.4262	73.5105	0	0	0	0	0	56.8981	0	0	29.617	33.7089	0	0	0
C11orf16	0	0	0	0	0	0	0	0	0	0	0	0	0	0	0	0	0	0	0	0	0	3.40404	0	0	0	0	0	0	0	0	0	0	0	0	0	0	0	0	0	0	0	0	0	0	0	0	0	0	0
C11orf21	0	0	0	0	0	1.16205	0	0	0	0	0	0	0	0	0	0	0	0	0	0	0	0	0	0	0	0	0	0	0	0	0	0	0	0	0	0	0	0	0	0	0	0	0	0	0	0	0	0	0
C11orf24	40.197	47.8545	0	21.5713	6.6035	9.29641	44.3286	31.3558	0	0	17.2612	17.1117	33.6226	23.5737	49.672	22.7808	11.6755	39.0081	31.0516	0	9.87542	0.680807	20.9482	32.6307	26.9241	0	0	0	0	0	23.0995	22.7167	31.63	0	0	8.45371	0	0	0	0	0	0	0	0	34.1735	0	0	0	69.5523
C11orf40	0	0	0	0	0	0	0	0	0	0	0	0	0.820063	0	0	0	0	0	0	0	0	10.2121	0	0	0	0	0	0	0	0	0	0	0	0	0	0	0	0	0	0	0	0	0	0	0	0	0	0	0
C11orf42	0	0	0	0	0	0	0	0	0	0	0	0	0	0	0	0	0	0	0	25.4573	0	0	1.4447	0	0	0	0	0	0	0	15.197	4.9866	0	0	0	0	0	0	0	29.6754	0	0	76.6878	0	30.7561	0	0	0	0
C11orf44	0	0	0	0	0	0	0	0	0	0	0	0	0	0	0	0	0	0	0	0	0	0	0	4.55313	0	13.1465	0	0	0	0	0	0	0	0	0	0	0	0	0	0	0	0	0	0	0	0	0	0	0
C11orf45	0	0	0	0	0	0	0	0	2.83622	0	0	0	0	0	0	9.96658	0	0	0	0	0	0	0	0	0	0	0	18.9733	0	0	0	0	0	0	0	0	0	0	0	0	0	0	0	0	0	0	0	0	0
C11orf49	20.9478	0	0	0	0	0	8.40714	0	0	0	0	0	17.2213	0	0	0	0	16.7177	8.28042	0	0	27.9131	10.1129	20.4891	0	22.349	18.6507	0	18.3502	7.78034	0	0	0	27.564	0	0	0	0	0	0	0	0	0	0	0	0	0	0	0
C11orf52	0	0	0	0	0	15.1067	0	0	0	0	0	0	0	0	0	0	0	0	0	0	0	0	0	0	0	0	0	0	0	0	0	0	0	0	0	0	0	0	0	0	0	0	0	0	0	0	0	0	0
C11orf53	0	0	0	0	0	0	0	0	0	0	0	0	0	0	0	0	0	0	0	0	0	0	0	0	0	0	0	0	0	0	0	0	0	0	0	0	0	0	0	0	0	0	0	0	0	0	0	0	0
C11orf54	8.49233	0	0	0	0	23.241	0	0	0	0	0	0	0	15.0872	0	28.476	0	11.1452	27.9464	0	5.31753	0	13.7247	0	6.54909	21.0344	0	0	5.31189	9.72543	0	0	0	0	0	0	0	0	0	0	0	0	0	0	0	0	0	0	0
C11orf58	0	1.11289	0	0	0.825438	0	0	0	0	0	0	0	0	0	0	0	0	0	18.631	0	0	0	0	0.758854	0	0	0	0	0	0	0	13.2976	0.596792	0	0	0	41.6521	37.3808	72.4442	32.5016	44.9719	0	0	72.8836	6.83469	51.9299	2.02665	0	0
C11orf65	0	11.1289	0	0.378444	0	0	0	0	0	0	0	0	0	9.42948	0	0	0	0	0	0	0	8.16968	0	6.82969	0	0	0	0	7.72638	0	9.11821	0.554067	0	0	0	12.1292	0	0	0	0	0	0	0	0	0	0	0	0	0
C11orf68	11.8893	0	0	0	5.77807	0	0	0	0	0	0	17.1117	0	0	0	5.69519	0	0	19.666	0	7.59648	8.85049	0	4.55313	2.91071	0	0	0	0	0	0	0	0	0	0	7.35105	0	0	0	0	0	0	0	0	0	0	0	0	0
C11orf71	18.117	0	0	3.78444	0	0	0	0	0	0	45.1446	0	16.4013	11.3154	0	10.6785	0	1.39315	7.24537	0	0	0	5.05647	0	8.00445	0	0	0	0	0	20.0601	0	0	0	0	9.92392	0	0	0	0	0	0	0	0	0	0	0	0	0
C11orf74	32.837	13.3547	31.509	22.3282	8.25438	0	14.5214	30.1016	36.8709	0	61.0779	0	8.20063	19.8019	35.7638	32.0354	31.1347	15.3246	62.1032	70.7147	11.3947	8.85049	28.8941	30.3542	18.9196	1.31465	0	0	8.20928	27.2312	0	0	19.0973	17.4088	7.60403	38.2255	2.19221	0	0	0	0	0	0	0	0	0	0	57.2809	0
C11orf80	12.4554	11.1289	0	15.5162	0	26.7272	25.2214	0	0	50.6549	21.2445	0	0	0	30.7966	8.54279	0	0	27.9464	35.3573	24.3087	6.12726	0	11.3828	0.727677	0	0	0	0	0	0	0	1.79038	0	21.5448	20.583	0	0	0	0	0	0	0	0	13.6694	0	0	0	0
C11orf86	0	0	0	2.64911	0	0	1.52857	0	0	0	0	0	0	0	0	0	0	0	0	0	0	0	0	0	1.45535	0	0	0	0	0	0	0	0	0	0	0	0	0	0	0	0	0	0	0	0	0	0	0	0
C11orf87	0	4.45158	0	0	0	0	0	0	0	4.05239	0	0	0	0	0	0	0	9.75202	0	2.82859	0	6.80807	0	0	0	0	0	0	14.487	5.83526	0	0	0	0	0	0	48.2287	35.5118	0	0	33.729	52.1566	0	70.606	3.41735	24.5984	36.4797	0	0
C11orf88	5.0954	0	0	0	0	0	0	0	0	0	0	0	0	0	0	0	0	0	0	0	0	0	0	0	0	0	0	23.098	0	0	0	0	0	0	0	0	0	0	0	0	0	0	0	0	0	0	0	0	0
C11orf91	5.0954	0	18.3802	0	11.5561	0	0	0	0	0	0	0	0	0	0	0	0	0	0	0	0	0	0	0	12.3705	0	7.46026	0	0	0	0	0	0	24.6625	0	0	0	0	0	39.5671	0	0	0	0	0	0	0	0	81.1444
C11orf94	0	0	0	0	0	0	0	0	0	0	0	0	0	0	0	0	0	0	0	0	0	0	0	0	0	0	0	0	0	0	0	0	0	0	0	0	0	0	0	0	0	0	0	0	0	0	0	0	0
C11orf95	153.994	233.708	217.937	96.8818	226.995	293.999	95.5357	245.83	28.3622	81.0478	144.728	132.227	73.8057	78.2647	41.7245	124.582	44.7562	45.9738	58.998	53.7431	47.8578	134.119	47.6753	42.4958	42.9329	74.935	75.5352	130.339	85.956	113.463	24.9231	9.41913	38.1947	0	33.3732	4.04308	0	121.488	37.8686	63.59	16.2399	56.8981	0	38.7194	0	0	0	82.9585	69.5523
C11orf96	0	1.11289	21.006	9.46111	8.25438	0	16.05	26.3389	0	0	0	0	0	0	0	0	0	0	0	0	0	0	0	0	0	0	0	12.3739	0	0	0	0	0	14.5074	0	0	0	0	82.323	0	0	0	0	0	0	0	44.5863	0	0
C11orf97	0	0	0	0	0	0	0	0	0	0	0	0	0	0	0	0	19.4592	0	0	5.65717	0	0	0	0	0	0	0	0	0	0	0	0	0	0	0	0	0	0	0	0	0	0	0	0	0	0	0	0	0
C11orf98	19.2493	7.79026	36.7605	15.8947	28.0649	0	15.2857	18.8135	14.1811	0	17.2612	0	0	0.942948	0	0	38.9184	8.35887	1.03505	22.6287	13.6737	0	0	11.3828	8.73212	0	0	12.3739	7.72638	16.8574	0	0.554067	0	0	0	5.14574	0	0	0	0	0	0	0	0	0	0	0	0	0
C12orf10	255.336	300.481	136.539	255.828	303.761	223.114	301.893	264.643	110.613	131.703	321.323	252.008	193.535	149.929	242.399	136.685	189.727	313.458	290.85	462.474	195.989	193.349	296.164	264.84	364.566	212.973	120.297	171.585	363.14	276.85	207.895	195.586	173.666	85.5935	174.893	136.362	206.068	271.011	164.646	176.639	249.844	308.198	92.4765	234.594	226.684	143.035	413.437	75.0577	234.739
C12orf29	0	0	0	0	0	0	0	0	0	0	0	0	0	0	0	0	0	0	0	0	0	0	0	0	0	0	0	0	0	0	0	0	0	0	0	0	0	0	0	0	0	0	0	0	0	0	0	0	0
C12orf4	87.188	130.209	181.177	131.32	100.703	126.664	118.464	46.4066	218.389	168.174	245.64	180.45	201.736	195.19	204.649	217.841	213.078	126.776	181.134	214.973	83.5612	189.945	187.089	83.474	125.888	126.206	89.5232	101.466	127.968	53.814	358.65	246.56	148.601	252.428	226.854	345.867	287.18	265.404	373.746	445.13	362.274	192.031	448.849	209.54	271.11	373.531	800.527	722.924	150.697
C12orf40	0	0	0	0	0	0	0	0	0	0	0	0	0	0	0	0	0	0	0	0	0	0	0	0	0	0	0	0	0	0	0	0	0	0	0	0	0	0	0	0	0	0	0	0	0	0	0	0	0
C12orf42	0	0	0	0	0	15.1067	0	0	0	0	0	0	0	0	0	0	0	0	0	0	0	0	0	0	0	0	0	0	0	0	0	0	0	0	0	0	0	0	0	0	0	0	0	0	0	0	0	0	0
C12orf43	0	25.5966	0	0	8.25438	1.16205	12.9929	5.01693	0	38.4977	0	0	0	0	21.8557	12.8142	0	18.1109	0	36.7716	0	0	10.8353	9.86511	0	0	0	22.273	9.65798	15.5607	0	0	0	0	9.71626	10.2915	0	0	0	0	0	0	0	54.6627	0	68.3288	0	43.4545	0
C12orf45	7.36002	0	2.62575	27.248	0	1.16205	9.93572	2.50847	59.5606	0	2.65556	0	12.301	1.8859	0	12.8142	17.5133	2.78629	10.3505	1.41429	9.87542	11.5737	2.88941	32.6307	8.00445	0	15.8531	22.273	10.6238	9.72543	17.6285	0.554067	15.5166	4.35221	0	0	0	0	0	0	0	0	0	0	0	0	0	0	0
C12orf49	231.558	172.499	362.353	154.027	145.277	287.027	247.629	334.88	136.139	168.174	180.578	294.01	173.853	185.761	245.38	170.144	253.943	271.663	203.905	148.501	221.057	285.258	212.372	226.139	194.29	102.543	57.8171	144.362	108.169	233.41	90.5742	116.908	111.003	29.0147	126.311	153.269	155.647	198.118	306.241	135.659	251.093	146.987	56.3881	435.024	268.831	234.14	364.797	278.504	234.739
C12orf50	0	0	0	0	0	0	0	0	0	0	0	0	0	0	0	0	0	0	0	0	0	0	0	0	0	0	0	0	0	0	0	0	0	0	0	0	0	0	0	0	0	0	0	0	0	0	0	0	0
C12orf54	0	0	0	0	8.25438	0	0	0	0	0	0	0	0	0	0	0	0	0	0	0	0	0	0	0	0	0	0	0	0	0	0	0	0	0	0	0	0	0	0	0	0	0	0	0	0	0	0	0	0
C12orf56	0	0	0	0	0	0	0	0	0	0	0	0	0	0	0	0	0	0	0	0	0	0	0	0	0	0	0	0	0	0	0	0	0	0	0	0	0	0	0	0	0	0	0	0	0	0	0	0	0
C12orf57	26.6093	10.016	5.25149	4.16289	7.42894	0	10.7	1.25423	28.3622	0	17.2612	10.8892	39.363	35.832	0	17.7975	19.4592	62.6916	22.7712	33.943	28.8666	17.701	11.5576	44.0136	14.5535	34.1809	0	31.3472	0	47.9788	12.1576	0	0	0	5.91425	0	0	1.86904	0	35.3278	0	0	0	0	0	0	54.7196	0	0
C12orf60	0	0	0	0	0	0	0	0	0	0	0	0	0	0	0	0	0	0	0	0	0	0	0	0	0	0	0	0	0	0	0	0	0	0	0	0	0	0	34.5756	0	0	0	0	0	0	0	0	0	0
C12orf65	0	0	0	0	0	1.16205	0	0	0	0	0	0	0	0	0	0	0	0	0	15.5572	0	0	0	0	0.727677	0	0	13.1988	0	0	0	0	0	0	0	0	0	0	0	0	0	0	0	0	0	37.3531	0	0	0
C12orf66	0	0	0	0	0	0	0	0	0	0	0	0	0	0.942948	0	0	0	0	0	0	0	0	0	0	0	0	0	0	5.31189	17.5058	0	0	0	0	0	0	0	57.9402	36.2221	0	0	0	0	261.926	0	81.9946	125.652	0	0
C12orf71	0	0	0	0	0	0	0	0	0	0	0	0	0	0	0	0	0	0	0	0	0	0	0	0	0	0	0	0	0	0	0	0	0	0	0	0	0	0	0	0	0	0	0	0	0	0	0	0	0
C12orf73	45.8586	0	0	21.9498	18.9851	31.3754	44.3286	31.3558	65.2331	81.0478	7.96669	38.8902	36.9029	9.42948	16.8885	5.69519	15.5674	82.1956	27.9464	0	8.35612	25.8707	18.0588	15.1771	28.3794	24.9783	20.5157	0	1.9316	34.3632	10.9419	0	0	0	0	0	0	0	0	32.5016	0	0	0	43.2747	0	25.5094	0	11.8512	0
C12orf75	0	0	0	0	0	0	0	0	0	0	0	0	0	0	0	0	0	0	0	18.3858	6.83683	0	9.39058	0	8.00445	0	0	0	0	0	0	0	0	0	0	0	0	0	0	0	0	0	0	0	0	0	0	0	0
C12orf76	5.0954	0	0	0	6.6035	0	0	0	0	0	1.32778	0	0	0	3.97376	10.6785	0	0	0	26.8716	0.759648	0	0	0.758854	0	0	0	0	0	0	0	0	0	23.2118	0	0	0	46.726	0	0	0	0	0	0	0	0	0	0	0
C12orf77	0	0	0	0	0	1.16205	0	8.77963	0	0	0	0	0	0	0	0	0	0	0	9.90005	0	0	10.1129	0	0	0	15.8531	0	0	0	0	0	0	0	0	0	0	0	0	22.6098	0	0	0	0	0	0	0	0	0
C12orf80	0	0	0	0	0	0	0	0	0	0	0	0	0	0	0	0	0	0	0	0	0	0	0	0	0	0	0	0	0	0	0	0	0	0	0	0	0	0	0	0	0	0	0	0	0	0	0	0	0
C12orf81	5.66156	0	0	0	14.0324	0	0	0	0	0	0	0	0	0	0	0	0	16.7177	8.28042	0	0	4.08484	0	0	0	0	0	0	6.76058	0	0	0	0	0	0	9.55637	0	0	0	0	0	0	0	0	0	0	0	0	0
C13orf42	0	0	0	0	0	0	0	0	14.1811	0	0	0	0	0	0	0	0	0	0	0	0	0	0	0	0	0	0	0	0	0	0	0	0	0	0	0	0	0	0	0	0	0	0	0	0	0	0	0	0
C13orf46	0	0	0	5.29822	0	0	0	0	0	0	0	0	0	0	0	0	0	0	0	0	0	0	0	0	0	0	0	0	0	0	0.607881	0	0	0	0	0	0	42.9879	0	0	0	0	0	0	0	0	0	0	0
C14orf119	60.5786	74.5639	26.2575	49.5762	12.3816	41.8339	80.25	52.6778	2.83622	24.3143	54.439	6.22243	75.4458	31.1173	31.7901	66.9185	42.8103	18.1109	90.0496	35.3573	47.0981	61.9534	75.847	72.85	58.9418	110.431	75.5352	66.8191	188.331	140.046	40.1201	8.311	0	52.2265	44.7793	28.6691	0	110.273	0	0	18.7383	0	83.4544	6.83284	38.7299	29.1536	2.02665	53.3305	0
C14orf132	52.0863	129.096	39.3862	69.2553	33.843	51.1303	61.1429	30.1016	45.3795	70.9168	0	6.22243	31.1624	0	6.95408	0	19.4592	19.504	19.666	28.2859	14.4333	17.0202	11.5576	12.9005	24.741	31.5516	0	14.0238	0	11.6705	20.0601	0	37.5979	0	8.44892	0.367553	0	0	0	0	0	0	0	0	0	20.9542	0	0	0
C14orf177	0	0	0	0	0	0	0	0	0	0	0	0	0	0	0	0	0	0	0	0	0	0	0	0	0	0	0	0	0	0	0	0	0	24.6625	0	0	0	0	0	0	0	0	0	0	38.7299	0	0	0	0
C14orf178	13.0216	21.145	26.2575	30.2756	74.2894	20.9169	51.2072	17.5593	2.83622	36.4715	78.3391	60.6687	41.8232	10.3724	11.9213	0	0	8.35887	30.0165	26.8716	24.3087	21.105	19.5035	0	7.27677	23.6637	13.0555	0	11.5896	14.264	41.9438	40.4469	16.7102	76.889	12.6734	0	85.4963	110.273	41.1615	127.18	18.7383	45.0443	0	61.4956	124.164	51.9299	0	0	69.5523
C14orf180	0	0	0	0	0	0	0	0	0	0	0	0	0	0	0	0	0	0	0	0	0	0	0	0	0	0	0	0	0	0	0	0	0	0	7.60403	0	0	0	0	31.0885	0	0	0	0	0	0	0	0	0
C14orf28	13.5877	4.45158	0	0.378444	0	0	19.8714	12.5423	19.8535	0	0	24.8897	21.3216	0	0	16.3737	0	22.2903	24.8413	18.3858	9.11577	12.9353	13.7247	26.5599	48.0267	0	50.3568	14.0238	27.5252	0	12.1576	0	0	0	20.6999	5.51329	0	0	0	43.8065	34.9782	0	0	0	0	18.221	0	0	0
C14orf39	0	0	0	0	0	0	0	0	0	0	27.8834	0	0	0	0	0	0	0	0	0	0	0	0	0	0	0	0	0	0	0	0	0	0	0	0	0	0	0	0	0	0	0	0	0	0	0	0	0	0
C14orf93	0	0	0	0	0	0	3.05714	0	0	26.3405	0	0	0	0	0	0	0	0	0	0	0	0	0	0	0	0	0	0	0	0	0	0	12.5326	0	0	0	0	0	0	0	0	0	0	0	0	0	0	0	0
C15orf32	0	0	0	0	0	0	0	0	0	0	0	0	0	0	0	0	0	11.1452	0	0	0	0	0	0	0	0	0	0	0	0	0	0	0	0	0	0	0	0	0	0	0	0	0	0	0	0	0	0	0
C15orf39	6.22771	0	0	4.54133	0	0	0	0	0	0	0	14.0005	0	13.2013	3.97376	0	8.75664	0	0	0	0	16.3394	0	7.58854	0	0	0	0	0	0	0	0	0	0	0	0	0	0	0	0	0	0	0	0	0	0	0	0	0
C15orf40	39.6309	64.5479	28.8832	59.4158	15.6833	0	9.93572	8.77963	25.526	58.7596	0	34.2233	0	33.9461	33.7769	38.4425	54.4858	59.9053	65.2083	24.043	50.1367	46.9757	35.3953	16.6948	40.0222	48.642	41.0315	98.9913	37.1832	35.0115	24.3152	50.9741	25.6621	24.6625	15.2081	14.7021	52.6131	115.88	24.6969	0	47.4704	0	0	0	27.3388	0.911051	0	0	2.89801
C15orf41	5.0954	0	0	3.406	0	0	0	0	0	0	0	10.8892	0	0	0	0	0	0	15.5258	0	0	0	0	0	0	0	0	0	0	0	0	0	0	0	7.60403	0	39.4598	44.857	37.8686	0	0	0	0	0	0	0	0	0	81.1444
C15orf48	0	0	0	0	0	0	0	0	0	0	0	0	0	0	0	0	0	0	0	0	6.07718	0	0	0	0	0	0	0	0	0	0	0	0	0	0	0	0	31.7737	0	0	0	0	0	0	0	0	0	0	0
C15orf54	0.566156	0	0	0	0	0	0	0	0	0	0	0	0	0	0	0	0	0	0	0	0	0	0	0	0	0	0	0	0	0	0	0	0	0	9.29381	0	0	0	0	0	0	0	0	0	0	0	0	0	0
C15orf56	0	0	0	0	0	0	0	0	0	0	0	0	0	0	0	0	0	0	0	0	0	0	0	0	0	0	0	16.4985	0	0	0	0	0	0	0	0	0	0	0	0	0	0	0	0	0	0	0	0	0
C15orf61	0	1.11289	0	0	0	0	0	0	0	0	0	0	0	0	0	0	0	0	0	0	0	0	0	0	0	0	0	0	0	0	0	0	8.95188	0	0	0	0	0	0	0	0	0	0	0	0	0	0	0	0
C15orf62	0	0	0	0	0	0	0	0	0	0	0	0	0	0	0	0	0	0	8.28042	0	0	0	0	0	0	0	0	0	0	1.29672	0	0	0	0	0	0	0	0	0	0	0	0	0	0	0	0	0	0	0
C15orf65	0	0	0	0	0	0	0	0	0	0	0	0	0	0	0	0	0	0	0	0	0	0	0	0	0	0	0	0	0	0	0	0	0	0	0	0	0	0	0	0	0	0	0	0	0	0	0	0	0
C16orf46	0	0	0	4.54133	0	0	0	0	0	0	0	0	0	0	0	0	0	0	28.9815	0	0	0	0	0	0	0	0	0	0	0	0	0	15.5166	0	0	0	0	0	0	0	0	0	0	0	0	0	0	0	0
C16orf54	0	0	0	0.378444	0	0	0	0	0	0	0	0	0	0	0	0	0	0	0	0	0	9.5313	0	0	0	0	0	0	0	0	0	6.6488	0	0	0	0	0	0	0	0	0	0	0	0	52.3993	0	0	0	0
C16orf58	30.0062	45.6287	7.87724	56.0098	21.4614	15.1067	33.6286	27.5931	25.526	0	71.7002	0	13.121	16.9731	53.6457	22.0689	40.8643	25.0766	71.4187	26.8716	11.3947	17.701	15.1694	10.624	26.9241	95.9694	0	18.1484	22.2133	22.6927	2.43152	0	20.2909	0	4.64691	10.2915	0	0	0	0	0	0	0	0	0	0	0	0	0
C16orf70	1.13231	0	0	1.13533	0	0	0	0	2.83622	2.02619	0	0	0	0	0.993439	0	1.94592	1.39315	0	0	0	0	0	0	0	27.6076	0	0	17.3844	0	0	0	0	0	0	0	0	0	0	0	0	0	0	0	0	0	0	0	0
C16orf71	3.96309	0	0	0	0	0	0	0	0	0	0	0	0	0	0	0	0	0	0	0	0	0	0	0	0	0	0	0	0	0	0	0	0	0	0	0	0	0	0	0	0	0	0	0	0	0	0	0	0
C16orf72	87.7541	47.8545	44.6377	58.6589	63.5587	63.9128	106.236	51.4236	25.526	72.943	151.367	116.671	91.027	89.58	131.134	38.4425	57.4047	132.349	117.996	127.286	64.57	102.802	140.136	73.6089	85.1382	64.4178	47.5592	87.4423	10.1409	33.0664	73.5535	63.7177	68.6311	27.564	26.1917	59.5435	32.8832	80.3687	126.777	0	48.7196	173.065	69.9212	66.0508	46.7037	96.5714	64.8528	0	57.9603
C16orf74	4.52924	0	0	0	0	0	0	0	28.3622	0	46.4724	0	17.2213	0	0	0	0	0	23.8062	29.7002	2.27894	15.6586	10.8353	0	5.82142	0	0	0	0	0	0	0	16.7102	0	0	0	0	0	0	0	0	0	0	0	0	0	0	0	0
C16orf78	0.566156	0	0	0	0	0	0	0	0	28.3667	0	0	0	0	0	0	0	0	0	0	0	0	0	0	0	0	0	0	0	0	0	0	0	0	0	0	0	0	0	0	0	0	0	0	0	0	0	0	0
C16orf82	0	0	0	0	0	0	0	6.27117	0	0	0	0	0	0	0	0	0	0	0	0	0	0	0	0	0	0	0	0	0	0	0	0	0	0	0	0	0	0	0	0	0	0	0	0	0	0	0	0	0
C16orf86	0	0	0	0.378444	0	0	0	0	0	0	0	0	0	0	0	10.6785	0	11.1452	0	0	0	5.44646	0	5.31198	0	0	0	0	0	0	0	0	0	0	0	0	0	0	0	0	47.4704	0	0	0	0	0	0	0	0
[truncated: 17,820 more rows]
[truncated: 8 more columns]

## Sheet: top500 variable genes
Probe_ID	PC1	PC2	PC3	PC4	PC5
LY6H	0.161914	0.104094	0.00431184	0.0570011	0.0254443
RGS11	0.14728	-0.0132969	-0.0475236	-0.0189806	-0.0270015
[truncated: 498 more rows]

## Sheet: DEGs DoD42vs1
Probe_ID	baseMean	log2FoldChange	lfcSE	stat	Pvalue	Padj	Group_ID	Reference_control	Entrez_ID
[truncated: 1,133 more rows]

[truncated: 1 more sheets: MetaData]
